# Supplementary material for: High-throughput sequencing of small RNAs and analysis of differentially expressed microRNAs associated with high-fat diet-induced hepatic insulin resistance in mice
Source: Genes Nutr. 2019 Feb 19;14:6. doi: 10.1186/s12263-019-0630-1 (PMC6379981; doi:10.1186/s12263-019-0630-1)
Supplement: Supplementary file 2 — Details of the primers used for q-PCR of miRNAs. (XLSX 10 kb) [file 12263_2019_630_MOESM2_ESM.xlsx]

## Sheet: Sheet1
Additional file 2 Details of the primers used for q-PCR of miRNAs
Known_miRNA	Forward primer (5'-3')	Reverse primer (5'-3')
mmu-miRNA-10b-5p	GCGTACCCTGTAGAACCGA	TATCCAGTGCGTGTCGTG
mmu-miRNA-34a-5p	GTGGCAGTGTCTTAGCTGG	TATCCAGTGCGTGTCGTG
mmu-miRNA-149-5p	GTCTGGCTCCGTGTCTTCA	TATCCAGTGCGTGTCGTG
mmu-miRNA-1a-3p	GGGGTGGAATGTAAAGAAG	TATCCAGTGCGTGTCGTG
mmu-miRNA-335-3p	GGGGTTTTTCATTATTGCTCC	TATCCAGTGCGTGTCGTG
mmu-miRNA-411-5p	GCGCTAGTAGACCGTATAGC	TATCCAGTGCGTGTCGTG
mmu-miRNA-592-5p	GGGGATTGTGTCAATATGCG	TATCCAGTGCGTGTCGTG
U6	CTCGCTTCGGCAGCACAT	TATCCAGTGCGTGTCGTG
