# Supplementary material for: High-throughput sequencing of small RNAs and analysis of differentially expressed microRNAs associated with high-fat diet-induced hepatic insulin resistance in mice
Source: Genes Nutr. 2019 Feb 19;14:6. doi: 10.1186/s12263-019-0630-1 (PMC6379981; doi:10.1186/s12263-019-0630-1)
Supplement: Supplementary file 3 — Different kinds of small RNA distribution in ND and HFD separately. (XLSX 11 kb) [file 12263_2019_630_MOESM3_ESM.xlsx]

## Sheet: Sheet1
Additional file 3 .Different kinds of small RNA distribution in ND and HFD separately
Type	ND				HFD
	Unique sRNAs	Percentage(%)	Total sRNAs	Percentage(%)	Unique sRNAs	Percentage(%)	Total sRNAs	Percentage(%)
All_reads	2973537	1	42006785	1	2363091	1	37572110	1
All_matched	966981	0.3252	37748629	0.8986	844392	0.3573	33891822	0.902
CisRNA	7316	0.0025	47517	0.0011	6396	0.0027	40183	0.0011
CRISPR	1	0	1	0
ribozyme	1038	0.0003	5932	0.0001	897	0.0004	5414	0.0001
sRNA	496	0.0002	931	0	415	0.0002	835	0
lncRNA	533	0.0002	1001	0	410	0.0002	805	0
Gene	28807	0.0097	261248	0.0062	24458	0.0104	229612	0.0061
snRNA	51758	0.0174	612596	0.0146	43867	0.0186	506929	0.0135
antitoxin	2	0	2	0	5	0	5	0
rRNA	642482	0.2161	8810159	0.2097	550036	0.2328	7271784	0.1935
antisense	54	0	65	0	39	0	52	0
tRNA	104285	0.0351	1257032	0.0299	92980	0.0393	1113083	0.0296
miRNA	129150	0.0434	26749764	0.6368	124042	0.0525	24721306	0.658
Intron	1059	0.0004	2381	0.0001	847	0.0004	1814	0
