# Supplementary material for: High-throughput sequencing of small RNAs and analysis of differentially expressed microRNAs associated with high-fat diet-induced hepatic insulin resistance in mice
Source: Genes Nutr. 2019 Feb 19;14:6. doi: 10.1186/s12263-019-0630-1 (PMC6379981; doi:10.1186/s12263-019-0630-1)
Supplement: Supplementary file 5 — The expression of novel miRNAs in ND and HFD groups. (XLSX 20 kb) [file 12263_2019_630_MOESM5_ESM.xlsx]

## Sheet: known
Additional file 5. The expression of known miRNAs in ND and HFD groups
ID	log2FC(H/C)	pvalue	qvalue	significant	regulate
mmu-miR-10b-5p	-1.83	0	0	yes	down
mmu-miR-34a-5p	1.31	0	0	yes	up
mmu-miR-149-5p	1.83	0	0	yes	up
mmu-miR-1a-3p	-2.15	2.09e-240	4.96e-239	yes	down
mmu-miR-335-3p	1.1	3.98e-192	7.97e-191	yes	up
mmu-miR-582-5p	3.06	2.34e-143	3.84e-142	yes	up
mmu-miR-133a-3p	-2.19	1.26e-100	1.69e-99	yes	down
mmu-miR-582-3p	3.34	7.15e-95	9.35e-94	yes	up
mmu-miR-411-5p	-1.07	1.17e-72	1.25e-71	yes	down
mmu-miR-375-3p	-2.19	1.9e-52	1.74e-51	yes	down
mmu-miR-1983	1.7	2.78e-49	2.44e-48	yes	up
mmu-miR-592-5p	-1.42	2.53e-42	2.05e-41	yes	down
mmu-miR-708-5p	-5.25	1.04e-41	8.31e-41	yes	down
mmu-miR-127-3p	-1.18	2.91e-41	2.25e-40	yes	down
mmu-miR-136-3p	-1.56	8.68e-33	6.18e-32	yes	down
mmu-miR-3065-5p	1.8	7.21e-27	4.77e-26	yes	up
mmu-miR-434-5p	-1.07	2.44e-24	1.58e-23	yes	down
mmu-miR-3065-3p	2.3	2.04e-18	1.18e-17	yes	up
mmu-miR-337-5p	-1.27	3.18e-15	1.71e-14	yes	down
mmu-miR-381-3p	-1.58	4.96e-15	2.65e-14	yes	down
mmu-miR-434-3p	-1.15	8.18e-14	4.16e-13	yes	down
mmu-miR-9-5p	-1.34	9.88e-14	4.98e-13	yes	down
mmu-miR-9-3p	-2.36	9.6e-13	4.81e-12	yes	down
mmu-miR-410-3p	-1.69	5.29e-12	2.61e-11	yes	down
mmu-miR-127-5p	-2.42	1.81e-11	8.66e-11	yes	down
mmu-miR-376b-3p	-1.51	5.33e-11	2.48e-10	yes	down
mmu-miR-300-3p	-1.26	9.91e-10	4.26e-09	yes	down
mmu-miR-494-3p	-1.17	1.56e-09	6.59e-09	yes	down
mmu-miR-216a-5p	-6.93	1.42e-08	5.88e-08	yes	down
mmu-miR-411-3p	-1.52	6.99e-08	2.8e-07	yes	down
mmu-miR-369-3p	-1.11	1.41e-07	5.63e-07	yes	down
mmu-miR-7b-5p	-1.48	1.67e-07	6.58e-07	yes	down
mmu-miR-708-3p	-6.72	2.28e-07	8.89e-07	yes	down
mmu-miR-204-5p	-3.14	4.41e-07	1.69e-06	yes	down
mmu-miR-10b-3p	-1.19	9.04e-07	3.37e-06	yes	down
mmu-miR-216b-5p	-2.42	5.56e-06	1.99e-05	yes	down
mmu-miR-384-3p	-2.06	9.13e-06	3.21e-05	yes	down
mmu-miR-126b-5p	1.24	3.69e-05	0.000122501	yes	up
mmu-miR-217-5p	-2.55	5.16e-05	0.00016602	yes	down
mmu-miR-376b-5p	-1.11	8.76e-05	0.000279399	yes	down
mmu-miR-487b-3p	-2.69	0.000143113	0.000453998	yes	down
mmu-miR-409-3p	-1.55	0.000193791	0.000605767	yes	down
mmu-miR-7116-5p	-5.78	0.000229623	0.000710838	yes	down
mmu-miR-299b-3p	-1.18	0.000286708	0.000879064	yes	down
mmu-miR-299a-3p	-1.14	0.000343473	0.00104312	yes	down
mmu-miR-138-5p	-1.63	0.000408681	0.00122376	yes	down
mmu-miR-329-5p	-1.58	0.000424857	0.00126628	yes	down
mmu-miR-382-5p	-1.39	0.000789837	0.00227987	yes	down
mmu-miR-490-3p	-1.94	0.000845398	0.00240771	yes	down
mmu-miR-154-3p	-1.13	0.000976123	0.00274557	yes	down
mmu-miR-7083-5p	1.14	0.00108146	0.00302624	yes	up
mmu-miR-1947-5p	1.15	0.00109194	0.00304227	yes	up
mmu-miR-23a-5p	1.37	0.00130007	0.00359091	yes	up
mmu-miR-211-5p	1.74	0.00165867	0.00446589	yes	up
mmu-miR-7043-3p	2.27	0.00184625	0.00494849	yes	up
mmu-miR-376a-5p	-1.38	0.00249385	0.00657157	yes	down
mmu-miR-377-3p	-1.41	0.00286055	0.00742128	yes	down
mmu-miR-1934-5p	2.39	0.00319039	0.00814509	yes	up
mmu-miR-149-3p	5.11	0.00409739	0.0102564	yes	up
mmu-miR-668-3p	5.1	0.00428277	0.0106787	yes	up
mmu-miR-6964-3p	1.43	0.00461442	0.011461	yes	up
mmu-miR-153-3p	-5.15	0.00483248	0.0119103	yes	down
mmu-miR-133b-3p	-3.26	0.00557547	0.0136366	yes	down
mmu-miR-7240-5p	-1.24	0.00604509	0.0145629	yes	down
mmu-miR-1958	4.81	0.00805729	0.0190522	yes	up
mmu-miR-466b-5p	4.72	0.00855186	0.0199276	yes	up
mmu-miR-466o-5p	4.72	0.00855186	0.0199276	yes	up
mmu-miR-467c-5p	1.1	0.00868051	0.0201541	yes	up
mmu-miR-135b-5p	-5	0.00914133	0.0210713	yes	down
mmu-miR-883b-3p	-4.8	0.0101321	0.0231883	yes	down
mmu-miR-543-3p	-1.56	0.0120356	0.0270613	yes	down
mmu-miR-694	-2.45	0.0127224	0.0282096	yes	down
mmu-miR-183-3p	-2.05	0.0132575	0.029194	yes	down
mmu-miR-7236-3p	1.48	0.0137124	0.0299294	yes	up
mmu-miR-6988-3p	-4.88	0.013812	0.0300028	yes	down
mmu-miR-540-3p	-1.75	0.0145007	0.0311816	yes	down
mmu-miR-8097	-4.75	0.0147785	0.0316727	yes	down
mmu-miR-1247-3p	-4.78	0.0150751	0.0322007	yes	down
mmu-miR-5624-3p	-3.35	0.0151592	0.0322727	yes	down
mmu-miR-382-3p	-1.31	0.015314	0.0324943	yes	down
mmu-miR-6937-5p	5	0.0160516	0.0337244	yes	up
mmu-miR-8093	4.86	0.0164092	0.0343632	yes	up
mmu-miR-154-5p	-2.04	0.0166254	0.0347024	yes	down
mmu-miR-384-5p	-1.9	0.0182974	0.0380082	yes	down
mmu-miR-485-5p	-1.86	0.0195492	0.0402806	yes	down
mmu-miR-383-5p	1.18	0.0197837	0.040633	yes	up
mmu-miR-6942-5p	2.27	0.0211011	0.0429261	yes	up
mmu-miR-6715-5p	1.43	0.0212654	0.0431233	yes	up
mmu-miR-495-3p	-1.27	0.0220974	0.0446691	yes	down
mmu-miR-3077-3p	1.53	0.0231105	0.0462792	yes	up
mmu-miR-92a-1-5p	-1.02	4.2e-08	1.7e-07	yes	down
mmu-miR-379-3p	-1.03	0.0100328	0.0230434	yes	down
mmu-miR-329-3p	-1.22	0.0252197	0.0500339	yes	down
mmu-miR-100-3p	-1.3	0.0261663	0.0515923	yes	down
mmu-miR-665-3p	-1.19	0.0273022	0.0533397	yes	down
mmu-miR-7224-3p	-1.58	0.0288339	0.0558215	yes	down
mmu-miR-590-3p	-4.58	0.0298484	0.0574386	yes	down
mmu-miR-3060-3p	1.24	0.0301345	0.0578154	yes	up
mmu-miR-224-3p	-4.6	0.0305514	0.0584403	yes	down
mmu-miR-7649-3p	-2.87	0.0348732	0.0661153	yes	down
mmu-miR-3969	-2.87	0.0356639	0.0673687	yes	down
mmu-miR-124-3p	-1.26	0.0396197	0.074019	yes	down
mmu-miR-7032-3p	2.91	0.0429489	0.0793138	yes	up
mmu-miR-433-3p	-1.54	0.0444557	0.0813927	yes	down
mmu-miR-370-3p	-1.22	0.0459494	0.0836496	yes	down
mmu-miR-5126	-4.41	0.0463877	0.0842081	yes	down
mmu-miR-103-2-5p	-1.15	0.0495316	0.0891576	yes	down

## Sheet: novel
Additional file 5. The expression of novel miRNAs in ND and HFD groups
ID	log2FC(H/C)	pvalue	qvalue	significant	regulate
2_2172	-1.83	0	0	yes	down
4_2734	1.31	0	0	yes	up
1_78	1.83	0	0	yes	up
18_1884	-2.14	8.36534e-246	1.38223e-245	yes	down
2_2239	-2.14	8.36534e-246	1.38223e-245	yes	down
13_1136	3.06	1.54831e-235	2.39841e-235	yes	up
2_2241	-2.19	1.77043e-103	1.82832e-103	yes	down
18_1882	-2.19	1.77043e-103	1.82832e-103	yes	down
12_868	-1.07	2.05963e-81	1.57069e-81	yes	down
12_867	-1.07	2.77819e-75	1.93964e-75	yes	down
1_238	-2.19	4.62951e-54	2.94209e-54	yes	down
12_859	-1.18	1.19315e-50	7.30174e-51	yes	down
7_3596	-5.25	1.42128e-48	8.48824e-49	yes	down
11_600	1.8	1.09666e-42	6.24842e-43	yes	up
6_3413	-1.42	6.302e-42	3.54987e-42	yes	down
12_862	-1.07	8.97547e-38	4.94346e-38	yes	down
12_863	-1.53	1.36009e-35	7.3282e-36	yes	down
13_1124	-1.34	2.13547e-24	1.01783e-24	yes	down
3_2448	-1.34	2.13547e-24	1.01783e-24	yes	down
7_3588	-1.33	1.43217e-23	6.69736e-24	yes	down
12_858	-1.27	4.99037e-16	1.94781e-16	yes	down
12_888	-1.58	2.38402e-15	9.23243e-16	yes	down
12_887	-1.58	4.85403e-15	1.83674e-15	yes	down
12_881	-1.5	1.75009e-14	6.57209e-15	yes	down
13_1123	-1.34	4.43351e-14	1.62791e-14	yes	down
12_903	-1.69	2.81882e-12	9.70335e-13	yes	down
12_885	-1.25	5.68254e-10	1.8291e-10	yes	down
12_873	-1.17	1.70777e-09	5.42651e-10	yes	down
11_476	-7	6.96917e-09	2.15912e-09	yes	down
12_901	-1.11	6.83677e-08	2.02932e-08	yes	down
17_1716	-1.48	1.24507e-07	3.65194e-08	yes	down
19_1968	-3.13	1.83307e-07	5.31371e-08	yes	down
X_4452	-2.06	3.71982e-07	1.05971e-07	yes	down
11_474	-2.42	2.2891e-06	6.30389e-07	yes	down
7_3661	1.57	6.73045e-06	1.77461e-06	yes	up
11_478	-2.55	7.87665e-06	2.0442e-06	yes	down
12_872	-1.58	2.47542e-05	6.26051e-06	yes	down
12_890	-1.31	2.80433e-05	7.02069e-06	yes	down
12_893	-1.13	5.82149e-05	1.43567e-05	yes	down
12_869	-1.14	6.45942e-05	1.5773e-05	yes	down
6_3249	-1.94	8.81045e-05	2.1304e-05	yes	down
6_3273	1.63	0.000163827	3.84876e-05	yes	up
12_877	-1.45	0.00016847	3.93916e-05	yes	down
12_785	1.15	0.000298629	6.91726e-05	yes	up
16_1574	1.15	0.000423258	9.53672e-05	yes	up
8_3838	-1.74	0.00095666	0.000208905	yes	down
12_884	-1.37	0.00102481	0.000222805	yes	down
7_3578	1.74	0.00342528	0.000707459	yes	up
1_9	-3.26	0.00532897	0.00107819	yes	down
9_4026	-1.32	0.00584359	0.001168	yes	down
X_4415	-1.8	0.0110957	0.00214013	yes	down
2_2115	-2.02	0.0119332	0.00229274	yes	down
10_382	1.18	0.0130895	0.00248599	yes	up
6_3406	1.11	0.0224095	0.00409902	yes	up
1_240	1.5	0.0246133	0.00446914	yes	up
6_3443	-1.02	0.0148846	0.00278425	yes	down
