# Supplementary material for: High-throughput sequencing of small RNAs and analysis of differentially expressed microRNAs associated with high-fat diet-induced hepatic insulin resistance in mice
Source: Genes Nutr. 2019 Feb 19;14:6. doi: 10.1186/s12263-019-0630-1 (PMC6379981; doi:10.1186/s12263-019-0630-1)
Supplement: Supplementary file 8 — Predicated target genes pathway enrichment. (XLSX 164 kb) [file 12263_2019_630_MOESM8_ESM.xlsx]

## Sheet: Sheet1
Additional file 8. Predicated target genes pathway enrichment
#Term	Database	ID	Input number	Background number	P-Value	Corrected P-Value	Input	Hyperlink	typeII	typeI
Various types of N-glycan biosynthesis	KEGG PATHWAY	ko00513	34	36	0.00429832	0.0300883	ENSMUSG00000020346|ENSMUSG00000063362|ENSMUSG00000028413|ENSMUSG00000032116|ENSMUSG00000037306|ENSMUSG00000035057|ENSMUSG00000052423|ENSMUSG00000041372|ENSMUSG00000030062|ENSMUSG00000022174|ENSMUSG00000043998|ENSMUSG00000032059|ENSMUSG00000036620|ENSMUSG00000021065|ENSMUSG00000047161|ENSMUSG00000039530|ENSMUSG00000003746|ENSMUSG00000041718|ENSMUSG00000008763|ENSMUSG00000039740|ENSMUSG00000028541|…	http://www.genome.jp/kegg-bin/show_pathway?ko00513/K12670%09red/K07968%09red/K07967%09red/K07966%09red/K03843%09red/K07441%09red/K03846%09red/K03844%09red/K07151%09red/K00726%09red/K00781%09red/K01231%09red/K01230%09red/K12666%09red/K12667%09red/K12668%09red/K12669%09red/K00717%09red/K13748%09red/K09656%09red/K09673%09red/K07432%09red/K00738%09red/K00736%09red/K14459%09red	Glycan biosynthesis and metabolism	Metabolism
Glycosaminoglycan biosynthesis - heparan sulfate / heparin	KEGG PATHWAY	ko00534	23	25	0.0205796	0.0820578	ENSMUSG00000027971|ENSMUSG00000044499|ENSMUSG00000047759|ENSMUSG00000020868|ENSMUSG00000030657|ENSMUSG00000051022|ENSMUSG00000046321|ENSMUSG00000027977|ENSMUSG00000027198|ENSMUSG00000095224|ENSMUSG00000070407|ENSMUSG00000027963|ENSMUSG00000045216|ENSMUSG00000039308|ENSMUSG00000054008|ENSMUSG00000040151|ENSMUSG00000032252|ENSMUSG00000071649|ENSMUSG00000062184|ENSMUSG00000050796|ENSMUSG00000021978|…	http://www.genome.jp/kegg-bin/show_pathway?ko00534/K02579%09red/K02513%09red/K01024%09red/K02370%09red/K02578%09red/K00734%09red/K01793%09red/K02368%09red/K02369%09red/K02577%09red/K02576%09red/K00771%09red/K10158%09red/K02367%09red/K08102%09red/K00733%09red/K02514%09red/K08104%09red/K07808%09red/K07809%09red	Glycan biosynthesis and metabolism	Metabolism
N-Glycan biosynthesis	KEGG PATHWAY	ko00510	40	44	0.0032454	0.0255575	ENSMUSG00000020346|ENSMUSG00000063362|ENSMUSG00000030062|ENSMUSG00000036632|ENSMUSG00000028413|ENSMUSG00000032116|ENSMUSG00000037306|ENSMUSG00000035057|ENSMUSG00000052423|ENSMUSG00000036646|ENSMUSG00000071650|ENSMUSG00000043857|ENSMUSG00000022174|ENSMUSG00000043998|ENSMUSG00000032059|ENSMUSG00000036620|ENSMUSG00000021065|ENSMUSG00000075419|ENSMUSG00000024172|ENSMUSG00000026810|ENSMUSG00000036155|…	http://www.genome.jp/kegg-bin/show_pathway?ko00510/K12670%09red/K07968%09red/K07967%09red/K07966%09red/K00744%09red/K07252%09red/K09661%09red/K03843%09red/K07441%09red/K03846%09red/K03844%09red/K00729%09red/K00726%09red/K03848%09red/K00721%09red/K07151%09red/K05546%09red/K01231%09red/K01230%09red/K01001%09red/K12666%09red/K12667%09red/K12668%09red/K12669%09red/K00717%09red/K13748%09red/K00779%09r…	Glycan biosynthesis and metabolism	Metabolism
Other types of O-glycan biosynthesis	KEGG PATHWAY	ko00514	25	28	0.0202539	0.0817945	ENSMUSG00000034160|ENSMUSG00000020260|ENSMUSG00000046020|ENSMUSG00000025158|ENSMUSG00000029570|ENSMUSG00000028413|ENSMUSG00000034807|ENSMUSG00000052423|ENSMUSG00000036587|ENSMUSG00000032649|ENSMUSG00000043857|ENSMUSG00000034126|ENSMUSG00000024172|ENSMUSG00000049307|ENSMUSG00000039254|ENSMUSG00000035245|ENSMUSG00000028541|ENSMUSG00000055373|ENSMUSG00000045994|ENSMUSG00000028538|ENSMUSG00000030074|…	http://www.genome.jp/kegg-bin/show_pathway?ko00514/K05948%09red/K07632%09red/K07635%09red/K00728%09red/K03691%09red/K00781%09red/K00735%09red/K03663%09red/K07967%09red/K13646%09red/K13675%09red/K13676%09red/K11703%09red/K10157%09red/K07966%09red/K18134%09red/K00779%09red/K09666%09red/K09667%09red/K09661%09red/K07968%09red	Glycan biosynthesis and metabolism	Metabolism
Sphingolipid metabolism	KEGG PATHWAY	ko00600	41	46	0.00367699	0.0279771	ENSMUSG00000031266|ENSMUSG00000034000|ENSMUSG00000008206|ENSMUSG00000021759|ENSMUSG00000028048|ENSMUSG00000021263|ENSMUSG00000032854|ENSMUSG00000028517|ENSMUSG00000037049|ENSMUSG00000020097|ENSMUSG00000019822|ENSMUSG00000024887|ENSMUSG00000035239|ENSMUSG00000040451|ENSMUSG00000031906|ENSMUSG00000038007|ENSMUSG00000038768|ENSMUSG00000032908|ENSMUSG00000015714|ENSMUSG00000050931|ENSMUSG00000056124|…	http://www.genome.jp/kegg-bin/show_pathway?ko00600/K01019%09red/K12350%09red/K12351%09red/K12352%09red/K12357%09red/K01441%09red/K01189%09red/K00720%09red/K04628%09red/K12309%09red/K04710%09red/K01080%09red/K04708%09red/K12349%09red/K12348%09red/K01634%09red/K00654%09red/K07553%09red/K01202%09red/K04712%09red/K04711%09red/K01201%09red/K04717%09red/K04716%09red/K04714%09red/K04718%09red/K17108%09r…	Lipid metabolism	Metabolism
Glycosylphosphatidylinositol(GPI)-anchor biosynthesis	KEGG PATHWAY	ko00563	19	22	0.048323	0.149667	ENSMUSG00000021120|ENSMUSG00000039047|ENSMUSG00000073678|ENSMUSG00000045140|ENSMUSG00000079469|ENSMUSG00000026810|ENSMUSG00000038383|ENSMUSG00000014245|ENSMUSG00000031381|ENSMUSG00000041958|ENSMUSG00000029263|ENSMUSG00000017721|ENSMUSG00000028454|ENSMUSG00000056536|ENSMUSG00000021340|ENSMUSG00000026698|ENSMUSG00000024145|ENSMUSG00000050229|ENSMUSG00000043257	http://www.genome.jp/kegg-bin/show_pathway?ko00563/K05310%09red/K09658%09red/K07542%09red/K03857%09red/K03859%09red/K03858%09red/K05283%09red/K05292%09red/K01127%09red/K05288%09red/K05287%09red/K05286%09red/K05294%09red/K05284%09red/K05285%09red/K05291%09red/K05290%09red/K05293%09red/K03434%09red	Glycan biosynthesis and metabolism	Metabolism
Lysine degradation	KEGG PATHWAY	ko00310	49	57	0.00263386	0.0230971	ENSMUSG00000029004|ENSMUSG00000006307|ENSMUSG00000057228|ENSMUSG00000029695|ENSMUSG00000027984|ENSMUSG00000026687|ENSMUSG00000032374|ENSMUSG00000010025|ENSMUSG00000029455|ENSMUSG00000004789|ENSMUSG00000020456|ENSMUSG00000034807|ENSMUSG00000017453|ENSMUSG00000034639|ENSMUSG00000053644|ENSMUSG00000059851|ENSMUSG00000035878|ENSMUSG00000025465|ENSMUSG00000071350|ENSMUSG00000108815|ENSMUSG00000032649|…	http://www.genome.jp/kegg-bin/show_pathway?ko00310/K14959%09red/K11419%09red/K14085%09red/K00626%09red/K06101%09red/K11423%09red/K11422%09red/K11421%09red/K11420%09red/K11427%09red/K11425%09red/K11424%09red/K11429%09red/K11428%09red/K15588%09red/K11431%09red/K18494%09red/K14157%09red/K11433%09red/K13645%09red/K00825%09red/K18201%09red/K18202%09red/K09189%09red/K09188%09red/K00658%09red/K00164%09r…	Amino acid metabolism	Metabolism
Glycosphingolipid biosynthesis - lacto and neolacto series	KEGG PATHWAY	ko00601	22	26	0.0401759	0.130468	ENSMUSG00000029431|ENSMUSG00000049307|ENSMUSG00000008461|ENSMUSG00000015787|ENSMUSG00000034780|ENSMUSG00000021360|ENSMUSG00000028413|ENSMUSG00000030283|ENSMUSG00000032038|ENSMUSG00000052423|ENSMUSG00000051650|ENSMUSG00000040364|ENSMUSG00000036587|ENSMUSG00000055978|ENSMUSG00000035778|ENSMUSG00000033849|ENSMUSG00000028541|ENSMUSG00000098650|ENSMUSG00000055373|ENSMUSG00000047379|ENSMUSG00000028538|…	http://www.genome.jp/kegg-bin/show_pathway?ko00601/K00709%09red/K07632%09red/K07635%09red/K07968%09red/K03663%09red/K07967%09red/K07966%09red/K07970%09red/K00741%09red/K00781%09red/K07819%09red/K03371%09red/K07971%09red/K00743%09red/K07820%09red/K03494%09red/K00742%09red/K00718%09red	Glycan biosynthesis and metabolism	Metabolism
Adipocytokine signaling pathway	KEGG PATHWAY	ko04920	60	72	0.00157188	0.0167295	ENSMUSG00000019699|ENSMUSG00000029513|ENSMUSG00000020366|ENSMUSG00000054667|ENSMUSG00000038894|ENSMUSG00000059201|ENSMUSG00000029471|ENSMUSG00000018566|ENSMUSG00000021936|ENSMUSG00000023947|ENSMUSG00000026942|ENSMUSG00000028518|ENSMUSG00000004056|ENSMUSG00000034793|ENSMUSG00000028645|ENSMUSG00000024927|ENSMUSG00000031537|ENSMUSG00000004221|ENSMUSG00000057722|ENSMUSG00000026457|ENSMUSG00000018796|…	http://www.genome.jp/kegg-bin/show_pathway?ko04920/K04696%09red/K04692%09red/K05228%09red/K04735%09red/K04734%09red/K15013%09red/K18052%09red/K07198%09red/K07199%09red/K07210%09red/K08524%09red/K05062%09red/K08526%09red/K05872%09red/K07191%09red/K07359%09red/K05424%09red/K04440%09red/K04447%09red/K07299%09red/K07298%09red/K01897%09red/K01084%09red/K03158%09red/K04467%09red/K01596%09red/K07297%09r…	Endocrine system	Organismal Systems
Thyroid hormone synthesis	KEGG PATHWAY	ko04918	59	72	0.00222577	0.0212459	ENSMUSG00000026803|ENSMUSG00000027938|ENSMUSG00000020431|ENSMUSG00000027225|ENSMUSG00000025958|ENSMUSG00000028466|ENSMUSG00000031584|ENSMUSG00000026864|ENSMUSG00000035725|ENSMUSG00000027230|ENSMUSG00000033161|ENSMUSG00000021536|ENSMUSG00000004341|ENSMUSG00000020048|ENSMUSG00000026576|ENSMUSG00000004344|ENSMUSG00000040907|ENSMUSG00000025823|ENSMUSG00000090625|ENSMUSG00000000792|ENSMUSG00000050965|…	http://www.genome.jp/kegg-bin/show_pathway?ko04918/K01538%09red/K02677%09red/K05870%09red/K15173%09red/K08522%09red/K08043%09red/K08042%09red/K08041%09red/K09487%09red/K08047%09red/K09582%09red/K14385%09red/K10064%09red/K01539%09red/K09048%09red/K10063%09red/K05251%09red/K09047%09red/K04249%09red/K05858%09red/K08054%09red/K04345%09red/K09490%09red/K17231%09red/K17232%09red/K04634%09red/K04959%09r…	Endocrine system	Organismal Systems
Morphine addiction	KEGG PATHWAY	ko05032	79	97	0.000517532	0.0132142	ENSMUSG00000026824|ENSMUSG00000038607|ENSMUSG00000000001|ENSMUSG00000021536|ENSMUSG00000020431|ENSMUSG00000074886|ENSMUSG00000021684|ENSMUSG00000021478|ENSMUSG00000020436|ENSMUSG00000069094|ENSMUSG00000052783|ENSMUSG00000059173|ENSMUSG00000029713|ENSMUSG00000031659|ENSMUSG00000036402|ENSMUSG00000029054|ENSMUSG00000057614|ENSMUSG00000010803|ENSMUSG00000030671|ENSMUSG00000028280|ENSMUSG00000019990|…	http://www.genome.jp/kegg-bin/show_pathway?ko05032/K05185%09red/K05184%09red/K05186%09red/K05181%09red/K04538%09red/K04537%09red/K02677%09red/K04534%09red/K05189%09red/K04439%09red/K00910%09red/K15015%09red/K13755%09red/K08043%09red/K08042%09red/K08041%09red/K08047%09red/K05190%09red/K13298%09red/K13296%09red/K05175%09red/K13293%09red/K04999%09red/K04536%09red/K04144%09red/K07826%09red/K04215%09r…	Substance dependence	Human Diseases
ECM-receptor interaction	KEGG PATHWAY	ko04512	74	92	0.000964929	0.0151001	ENSMUSG00000090210|ENSMUSG00000028047|ENSMUSG00000091345|ENSMUSG00000020241|ENSMUSG00000028364|ENSMUSG00000015829|ENSMUSG00000001930|ENSMUSG00000026840|ENSMUSG00000031502|ENSMUSG00000029304|ENSMUSG00000029306|ENSMUSG00000048126|ENSMUSG00000032243|ENSMUSG00000026193|ENSMUSG00000041936|ENSMUSG00000028763|ENSMUSG00000031274|ENSMUSG00000039952|ENSMUSG00000015533|ENSMUSG00000039084|ENSMUSG00000027009|…	http://www.genome.jp/kegg-bin/show_pathway?ko04512/K05636%09red/K06481%09red/K16338%09red/K06480%09red/K16857%09red/K06591%09red/K05635%09red/K06584%09red/K05719%09red/K06251%09red/K06485%09red/K06487%09red/K05717%09red/K05637%09red/K06586%09red/K06483%09red/K06482%09red/K06265%09red/K06264%09red/K06267%09red/K06587%09red/K06261%09red/K06249%09red/K06248%09red/K06247%09red/K06252%09red/K06244%09r…	Signaling molecules and interaction	Environmental Information Processing
Insulin resistance	KEGG PATHWAY	ko04931	96	120	0.000217942	0.0132142	ENSMUSG00000029513|ENSMUSG00000039515|ENSMUSG00000027540|ENSMUSG00000020516|ENSMUSG00000038894|ENSMUSG00000029053|ENSMUSG00000021948|ENSMUSG00000027665|ENSMUSG00000004056|ENSMUSG00000072494|ENSMUSG00000067279|ENSMUSG00000003865|ENSMUSG00000059316|ENSMUSG00000039936|ENSMUSG00000002944|ENSMUSG00000035041|ENSMUSG00000021025|ENSMUSG00000007783|ENSMUSG00000060601|ENSMUSG00000019699|ENSMUSG00000020366|…	http://www.genome.jp/kegg-bin/show_pathway?ko04931/K04696%09red/K09113%09red/K07593%09red/K04692%09red/K16333%09red/K01110%09red/K07293%09red/K04735%09red/K04734%09red/K05870%09red/K18050%09red/K18052%09red/K07198%09red/K07199%09red/K07197%09red/K07191%09red/K06068%09red/K09667%09red/K07187%09red/K08749%09red/K08746%09red/K00688%09red/K04440%09red/K05405%09red/K07299%09red/K01084%09red/K04373%09r…	Endocrine and metabolic diseases	Human Diseases
Cocaine addiction	KEGG PATHWAY	ko05030	43	54	0.0113027	0.0613855	ENSMUSG00000057614|ENSMUSG00000023192|ENSMUSG00000027400|ENSMUSG00000026930|ENSMUSG00000028163|ENSMUSG00000025958|ENSMUSG00000021478|ENSMUSG00000025037|ENSMUSG00000027938|ENSMUSG00000024927|ENSMUSG00000036330|ENSMUSG00000032562|ENSMUSG00000090625|ENSMUSG00000000001|ENSMUSG00000040147|ENSMUSG00000003545|ENSMUSG00000038648|ENSMUSG00000005034|ENSMUSG00000005469|ENSMUSG00000020599|ENSMUSG00000048482|…	http://www.genome.jp/kegg-bin/show_pathway?ko05030/K13765%09red/K04735%09red/K05208%09red/K02090%09red/K05211%09red/K05210%09red/K04355%09red/K15494%09red/K11716%09red/K04605%09red/K04144%09red/K00501%09red/K09048%09red/K15840%09red/K05213%09red/K09047%09red/K04145%09red/K05198%09red/K05036%09red/K02580%09red/K01593%09red/K09029%09red/K00274%09red/K04345%09red/K04448%09red/K05870%09red/K04450%09r…	Substance dependence	Human Diseases
Retrograde endocannabinoid signaling	KEGG PATHWAY	ko04723	85	107	0.000559249	0.0132142	ENSMUSG00000026824|ENSMUSG00000038607|ENSMUSG00000000001|ENSMUSG00000021536|ENSMUSG00000020524|ENSMUSG00000032487|ENSMUSG00000046709|ENSMUSG00000063065|ENSMUSG00000039206|ENSMUSG00000020436|ENSMUSG00000033174|ENSMUSG00000020366|ENSMUSG00000030500|ENSMUSG00000055078|ENSMUSG00000036402|ENSMUSG00000029054|ENSMUSG00000010803|ENSMUSG00000070570|ENSMUSG00000057614|ENSMUSG00000044288|ENSMUSG00000035735|…	http://www.genome.jp/kegg-bin/show_pathway?ko04723/K05185%09red/K05184%09red/K05186%09red/K05181%09red/K05200%09red/K04538%09red/K04537%09red/K02677%09red/K04534%09red/K05189%09red/K04549%09red/K05197%09red/K15015%09red/K13806%09red/K15291%09red/K08043%09red/K08042%09red/K08041%09red/K08047%09red/K05190%09red/K04849%09red/K05175%09red/K15528%09red/K04999%09red/K11987%09red/K04277%09red/K04371%09r…	Nervous system	Organismal Systems
Regulation of lipolysis in adipocytes	KEGG PATHWAY	ko04923	52	66	0.00665508	0.0438052	ENSMUSG00000019699|ENSMUSG00000040016|ENSMUSG00000054667|ENSMUSG00000021536|ENSMUSG00000031489|ENSMUSG00000032487|ENSMUSG00000060675|ENSMUSG00000003123|ENSMUSG00000027931|ENSMUSG00000020573|ENSMUSG00000033174|ENSMUSG00000052920|ENSMUSG00000031659|ENSMUSG00000038894|ENSMUSG00000005534|ENSMUSG00000030671|ENSMUSG00000029334|ENSMUSG00000057614|ENSMUSG00000032540|ENSMUSG00000032462|ENSMUSG00000027665|…	http://www.genome.jp/kegg-bin/show_pathway?ko04923/K00509%09red/K13699%09red/K16817%09red/K16816%09red/K08522%09red/K08043%09red/K08042%09red/K08041%09red/K08047%09red/K13296%09red/K07376%09red/K12323%09red/K11987%09red/K04142%09red/K04143%09red/K02649%09red/K04141%09red/K04526%09red/K04527%09red/K05251%09red/K00922%09red/K07188%09red/K07187%09red/K04632%09red/K04345%09red/K08768%09red/K16172%09r…	Endocrine system	Organismal Systems
Primary immunodeficiency	KEGG PATHWAY	ko05340	33	42	0.0273043	0.101187	ENSMUSG00000031132|ENSMUSG00000031264|ENSMUSG00000000731|ENSMUSG00000003379|ENSMUSG00000029591|ENSMUSG00000017652|ENSMUSG00000010142|ENSMUSG00000031304|ENSMUSG00000004221|ENSMUSG00000061132|ENSMUSG00000030724|ENSMUSG00000061311|ENSMUSG00000036120|ENSMUSG00000076617|ENSMUSG00000076614|ENSMUSG00000076612|ENSMUSG00000076613|ENSMUSG00000026395|ENSMUSG00000026648|ENSMUSG00000049686|ENSMUSG00000032094|…	http://www.genome.jp/kegg-bin/show_pathway?ko05340/K10887%09red/K10603%09red/K10989%09red/K16056%09red/K10628%09red/K07210%09red/K03161%09red/K03160%09red/K05150%09red/K06465%09red/K07370%09red/K07371%09red/K08061%09red/K08063%09red/K08062%09red/K03648%09red/K06713%09red/K06856%09red/K05070%09red/K05856%09red/K07360%09red/K06506%09red/K06478%09red/K06458%09red/K06459%09red/K01488%09red/K06450%09r…	Immune diseases	Human Diseases
Cholinergic synapse	KEGG PATHWAY	ko04725	95	121	0.000364929	0.0132142	ENSMUSG00000057897|ENSMUSG00000027665|ENSMUSG00000027669|ENSMUSG00000029663|ENSMUSG00000004056|ENSMUSG00000021820|ENSMUSG00000015968|ENSMUSG00000019843|ENSMUSG00000034656|ENSMUSG00000038128|ENSMUSG00000039936|ENSMUSG00000024960|ENSMUSG00000035041|ENSMUSG00000039943|ENSMUSG00000038811|ENSMUSG00000035725|ENSMUSG00000051177|ENSMUSG00000035200|ENSMUSG00000057329|ENSMUSG00000031142|ENSMUSG00000019699|…	http://www.genome.jp/kegg-bin/show_pathway?ko04725/K04515%09red/K04538%09red/K04537%09red/K02677%09red/K04534%09red/K05870%09red/K04926%09red/K04927%09red/K04806%09red/K04805%09red/K02161%09red/K00623%09red/K04809%09red/K04808%09red/K04929%09red/K08043%09red/K08042%09red/K08041%09red/K04347%09red/K08047%09red/K04129%09red/K04849%09red/K05869%09red/K04996%09red/K14636%09red/K04379%09red/K05007%09r…	Nervous system	Organismal Systems
Melanogenesis	KEGG PATHWAY	ko04916	83	106	0.000867572	0.0151001	ENSMUSG00000030093|ENSMUSG00000027938|ENSMUSG00000030170|ENSMUSG00000033765|ENSMUSG00000053819|ENSMUSG00000019370|ENSMUSG00000035158|ENSMUSG00000028466|ENSMUSG00000025958|ENSMUSG00000019966|ENSMUSG00000021367|ENSMUSG00000035725|ENSMUSG00000057897|ENSMUSG00000031748|ENSMUSG00000021994|ENSMUSG00000036438|ENSMUSG00000029071|ENSMUSG00000005672|ENSMUSG00000099269|ENSMUSG00000021536|ENSMUSG00000040061|…	http://www.genome.jp/kegg-bin/show_pathway?ko04916/K04199%09red/K04515%09red/K00182%09red/K02375%09red/K01384%09red/K05228%09red/K02677%09red/K04534%09red/K02842%09red/K02235%09red/K02353%09red/K02354%09red/K01558%09red/K08043%09red/K08042%09red/K08041%09red/K08047%09red/K00312%09red/K05091%09red/K00408%09red/K05461%09red/K02620%09red/K04369%09red/K02432%09red/K04371%09red/K00445%09red/K00444%09r…	Endocrine system	Organismal Systems
Insulin secretion	KEGG PATHWAY	ko04911	70	90	0.0023483	0.0217563	ENSMUSG00000054342|ENSMUSG00000037610|ENSMUSG00000027938|ENSMUSG00000020431|ENSMUSG00000029778|ENSMUSG00000049044|ENSMUSG00000025958|ENSMUSG00000029193|ENSMUSG00000054934|ENSMUSG00000028466|ENSMUSG00000091091|ENSMUSG00000034781|ENSMUSG00000035725|ENSMUSG00000057897|ENSMUSG00000041798|ENSMUSG00000044453|ENSMUSG00000051209|ENSMUSG00000014351|ENSMUSG00000028645|ENSMUSG00000029644|ENSMUSG00000046159|…	http://www.genome.jp/kegg-bin/show_pathway?ko04911/K04515%09red/K07593%09red/K07594%09red/K01539%09red/K02677%09red/K04194%09red/K08424%09red/K07882%09red/K18211%09red/K08043%09red/K08042%09red/K04962%09red/K04945%09red/K04942%09red/K04941%09red/K08041%09red/K04560%09red/K07299%09red/K04587%09red/K01538%09red/K05258%09red/K12407%09red/K09048%09red/K04526%09red/K04345%09red/K09047%09red/K04351%09r…	Endocrine system	Organismal Systems
Carbohydrate digestion and absorption	KEGG PATHWAY	ko04973	42	54	0.015736	0.0688449	ENSMUSG00000019699|ENSMUSG00000025877|ENSMUSG00000096569|ENSMUSG00000093931|ENSMUSG00000020573|ENSMUSG00000029072|ENSMUSG00000027790|ENSMUSG00000032462|ENSMUSG00000026576|ENSMUSG00000037012|ENSMUSG00000040907|ENSMUSG00000032114|ENSMUSG00000028738|ENSMUSG00000004056|ENSMUSG00000020080|ENSMUSG00000041417|ENSMUSG00000028976|ENSMUSG00000015968|ENSMUSG00000078650|ENSMUSG00000001729|ENSMUSG00000007097|…	http://www.genome.jp/kegg-bin/show_pathway?ko04973/K01538%09red/K04851%09red/K08171%09red/K07593%09red/K01176%09red/K00844%09red/K01539%09red/K04456%09red/K01540%09red/K00922%09red/K12047%09red/K04626%09red/K01203%09red/K14158%09red/K08143%09red/K01084%09red/K02649%09red/K04625%09red	Digestive system	Organismal Systems
TNF signaling pathway	KEGG PATHWAY	ko04668	96	124	0.000473767	0.0132142	ENSMUSG00000021180|ENSMUSG00000002948|ENSMUSG00000031778|ENSMUSG00000037405|ENSMUSG00000027665|ENSMUSG00000052837|ENSMUSG00000040003|ENSMUSG00000004056|ENSMUSG00000071369|ENSMUSG00000026166|ENSMUSG00000020623|ENSMUSG00000021408|ENSMUSG00000058427|ENSMUSG00000031077|ENSMUSG00000037316|ENSMUSG00000039936|ENSMUSG00000031887|ENSMUSG00000027398|ENSMUSG00000025199|ENSMUSG00000035041|ENSMUSG00000014599|…	http://www.genome.jp/kegg-bin/show_pathway?ko04668/K02373%09red/K04696%09red/K12671%09red/K04432%09red/K04433%09red/K04430%09red/K04431%09red/K12793%09red/K04519%09red/K04734%09red/K09258%09red/K04397%09red/K04426%09red/K04390%09red/K07210%09red/K04398%09red/K04415%09red/K11859%09red/K02861%09red/K03171%09red/K05508%09red/K05632%09red/K01403%09red/K09849%09red/K05173%09red/K04379%09red/K05427%09r…	Signal transduction	Environmental Information Processing
Valine, leucine and isoleucine degradation	KEGG PATHWAY	ko00280	44	57	0.014889	0.0677687	ENSMUSG00000029776|ENSMUSG00000015016|ENSMUSG00000093930|ENSMUSG00000026687|ENSMUSG00000000340|ENSMUSG00000010025|ENSMUSG00000029455|ENSMUSG00000063558|ENSMUSG00000036880|ENSMUSG00000027984|ENSMUSG00000028672|ENSMUSG00000027709|ENSMUSG00000053644|ENSMUSG00000025465|ENSMUSG00000030826|ENSMUSG00000059447|ENSMUSG00000027332|ENSMUSG00000035561|ENSMUSG00000064294|ENSMUSG00000030861|ENSMUSG00000032527|…	http://www.genome.jp/kegg-bin/show_pathway?ko00280/K18660%09red/K11538%09red/K14085%09red/K01640%09red/K01641%09red/K00626%09red/K05607%09red/K00157%09red/K07509%09red/K07508%09red/K00249%09red/K00248%09red/K08683%09red/K03334%09red/K01966%09red/K00826%09red/K01907%09red/K07511%09red/K01847%09red/K01969%09red/K01968%09red/K00140%09red/K09478%09red/K00166%09red/K00149%09red/K07515%09red/K00128%09r…	Amino acid metabolism	Metabolism
Amino sugar and nucleotide sugar metabolism	KEGG PATHWAY	ko00520	44	57	0.014889	0.0677687	ENSMUSG00000025877|ENSMUSG00000025791|ENSMUSG00000001891|ENSMUSG00000026670|ENSMUSG00000031387|ENSMUSG00000033703|ENSMUSG00000056131|ENSMUSG00000038372|ENSMUSG00000029209|ENSMUSG00000041798|ENSMUSG00000029201|ENSMUSG00000026450|ENSMUSG00000028671|ENSMUSG00000053870|ENSMUSG00000037012|ENSMUSG00000026456|ENSMUSG00000000628|ENSMUSG00000053916|ENSMUSG00000020080|ENSMUSG00000043873|ENSMUSG00000070284|…	http://www.genome.jp/kegg-bin/show_pathway?ko00520/K00972%09red/K00976%09red/K05305%09red/K01810%09red/K05304%09red/K12373%09red/K02564%09red/K08080%09red/K00621%09red/K01183%09red/K08678%09red/K01836%09red/K00884%09red/K00963%09red/K00012%09red/K00965%09red/K00966%09red/K12407%09red/K00844%09red/K00983%09red/K12409%09red/K01711%09red/K00820%09red/K01639%09red/K01097%09red/K01809%09red/K15779%09r…	Carbohydrate metabolism	Metabolism
Salivary secretion	KEGG PATHWAY	ko04970	74	96	0.00211882	0.0208572	ENSMUSG00000054342|ENSMUSG00000021536|ENSMUSG00000033910|ENSMUSG00000066108|ENSMUSG00000033765|ENSMUSG00000001175|ENSMUSG00000019370|ENSMUSG00000052920|ENSMUSG00000033156|ENSMUSG00000035725|ENSMUSG00000036438|ENSMUSG00000099269|ENSMUSG00000029361|ENSMUSG00000057378|ENSMUSG00000046159|ENSMUSG00000026576|ENSMUSG00000040061|ENSMUSG00000040907|ENSMUSG00000029868|ENSMUSG00000090625|ENSMUSG00000069516|…	http://www.genome.jp/kegg-bin/show_pathway?ko04970/K13855%09red/K02677%09red/K13912%09red/K01242%09red/K04958%09red/K13901%09red/K13908%09red/K08043%09red/K08042%09red/K08041%09red/K04945%09red/K08047%09red/K10951%09red/K07376%09red/K18152%09red/K04142%09red/K04143%09red/K02183%09red/K01538%09red/K13899%09red/K01539%09red/K13915%09red/K04963%09red/K13911%09red/K04936%09red/K05850%09red/K05858%09r…	Digestive system	Organismal Systems
Inositol phosphate metabolism	KEGG PATHWAY	ko00562	62	81	0.0051176	0.0350445	ENSMUSG00000030230|ENSMUSG00000026925|ENSMUSG00000013663|ENSMUSG00000039431|ENSMUSG00000016933|ENSMUSG00000033628|ENSMUSG00000020573|ENSMUSG00000103392|ENSMUSG00000018547|ENSMUSG00000034902|ENSMUSG00000021987|ENSMUSG00000026113|ENSMUSG00000032462|ENSMUSG00000027665|ENSMUSG00000040061|ENSMUSG00000021385|ENSMUSG00000026288|ENSMUSG00000034570|ENSMUSG00000001173|ENSMUSG00000020937|ENSMUSG00000026102|…	http://www.genome.jp/kegg-bin/show_pathway?ko00562/K00999%09red/K00913%09red/K03084%09red/K01116%09red/K00914%09red/K00911%09red/K13712%09red/K13711%09red/K03103%09red/K05860%09red/K05861%09red/K15909%09red/K01110%09red/K00889%09red/K00888%09red/K01109%09red/K01108%09red/K10572%09red/K01107%09red/K01106%09red/K05857%09red/K00921%09red/K00922%09red/K00923%09red/K05859%09red/K05858%09red/K00920%09r…	Carbohydrate metabolism	Metabolism
Osteoclast differentiation	KEGG PATHWAY	ko04380	104	136	0.00038632	0.0132142	ENSMUSG00000059498|ENSMUSG00000031264|ENSMUSG00000026656|ENSMUSG00000027544|ENSMUSG00000004508|ENSMUSG00000055170|ENSMUSG00000002948|ENSMUSG00000033016|ENSMUSG00000027665|ENSMUSG00000052837|ENSMUSG00000004056|ENSMUSG00000053113|ENSMUSG00000095028|ENSMUSG00000059089|ENSMUSG00000033953|ENSMUSG00000019843|ENSMUSG00000028530|ENSMUSG00000020623|ENSMUSG00000002983|ENSMUSG00000039239|ENSMUSG00000038128|…	http://www.genome.jp/kegg-bin/show_pathway?ko04380/K04696%09red/K04433%09red/K04431%09red/K11217%09red/K04519%09red/K04734%09red/K04674%09red/K06493%09red/K09455%09red/K14381%09red/K08011%09red/K11221%09red/K11220%09red/K07210%09red/K09030%09red/K04693%09red/K06463%09red/K05453%09red/K04687%09red/K06551%09red/K05869%09red/K07370%09red/K06512%09red/K05090%09red/K04379%09red/K09438%09red/K04440%09r…	Development	Organismal Systems
Tryptophan metabolism	KEGG PATHWAY	ko00380	42	55	0.0191214	0.0795454	ENSMUSG00000057228|ENSMUSG00000040147|ENSMUSG00000010025|ENSMUSG00000025037|ENSMUSG00000026866|ENSMUSG00000063558|ENSMUSG00000020456|ENSMUSG00000068536|ENSMUSG00000027984|ENSMUSG00000040046|ENSMUSG00000000673|ENSMUSG00000053644|ENSMUSG00000093485|ENSMUSG00000025465|ENSMUSG00000035561|ENSMUSG00000064294|ENSMUSG00000032315|ENSMUSG00000032310|ENSMUSG00000040213|ENSMUSG00000003809|ENSMUSG00000020182|…	http://www.genome.jp/kegg-bin/show_pathway?ko00380/K00816%09red/K14085%09red/K00486%09red/K00669%09red/K03781%09red/K00157%09red/K00626%09red/K01556%09red/K00463%09red/K07409%09red/K00502%09red/K07408%09red/K03334%09red/K00825%09red/K03392%09red/K01593%09red/K01432%09red/K00274%09red/K00164%09red/K00149%09red/K07410%09red/K00128%09red/K00452%09red/K00453%09red/K00252%09red/K07511%09red/K07515%09r…	Amino acid metabolism	Metabolism
Glycerophospholipid metabolism	KEGG PATHWAY	ko00564	87	114	0.00114036	0.015413	ENSMUSG00000094590|ENSMUSG00000060675|ENSMUSG00000058908|ENSMUSG00000024978|ENSMUSG00000001211|ENSMUSG00000031903|ENSMUSG00000050860|ENSMUSG00000050627|ENSMUSG00000040479|ENSMUSG00000004815|ENSMUSG00000071591|ENSMUSG00000027412|ENSMUSG00000029522|ENSMUSG00000029330|ENSMUSG00000009995|ENSMUSG00000030682|ENSMUSG00000075703|ENSMUSG00000033794|ENSMUSG00000028749|ENSMUSG00000004270|ENSMUSG00000000276|…	http://www.genome.jp/kegg-bin/show_pathway?ko00564/K00999%09red/K00995%09red/K00994%09red/K00894%09red/K00993%09red/K01115%09red/K00629%09red/K00623%09red/K08729%09red/K16817%09red/K00649%09red/K08730%09red/K06128%09red/K06129%09red/K06124%09red/K15728%09red/K16342%09red/K01047%09red/K14286%09red/K01080%09red/K13510%09red/K13513%09red/K14676%09red/K13515%09red/K01049%09red/K13517%09red/K13516%09r…	Lipid metabolism	Metabolism
Nicotine addiction	KEGG PATHWAY	ko05033	35	46	0.0314383	0.113828	ENSMUSG00000010803|ENSMUSG00000027950|ENSMUSG00000030209|ENSMUSG00000020436|ENSMUSG00000030500|ENSMUSG00000055078|ENSMUSG00000030525|ENSMUSG00000029054|ENSMUSG00000028280|ENSMUSG00000020524|ENSMUSG00000025892|ENSMUSG00000037771|ENSMUSG00000001986|ENSMUSG00000020159|ENSMUSG00000020734|ENSMUSG00000004113|ENSMUSG00000034656|ENSMUSG00000027577|ENSMUSG00000031344|ENSMUSG00000031491|ENSMUSG00000033676|…	http://www.genome.jp/kegg-bin/show_pathway?ko05033/K05185%09red/K05184%09red/K05186%09red/K05181%09red/K05200%09red/K05189%09red/K05208%09red/K04806%09red/K15015%09red/K05192%09red/K04809%09red/K04808%09red/K05190%09red/K04849%09red/K05175%09red/K12302%09red/K05197%09red/K05211%09red/K05210%09red/K05213%09red/K05198%09red/K05199%09red/K04813%09red/K04344%09red	Substance dependence	Human Diseases
AGE-RAGE signaling pathway in diabetic complications	KEGG PATHWAY	ko04933	97	128	0.000728841	0.0143491	ENSMUSG00000032440|ENSMUSG00000003873|ENSMUSG00000024962|ENSMUSG00000028698|ENSMUSG00000033016|ENSMUSG00000029053|ENSMUSG00000037405|ENSMUSG00000021948|ENSMUSG00000027665|ENSMUSG00000029661|ENSMUSG00000004056|ENSMUSG00000070348|ENSMUSG00000079465|ENSMUSG00000031273|ENSMUSG00000031274|ENSMUSG00000039239|ENSMUSG00000015340|ENSMUSG00000039936|ENSMUSG00000027399|ENSMUSG00000027398|ENSMUSG00000024960|…	http://www.genome.jp/kegg-bin/show_pathway?ko04933/K04692%09red/K11223%09red/K02677%09red/K01116%09red/K11224%09red/K02187%09red/K03901%09red/K11220%09red/K02159%09red/K13376%09red/K06068%09red/K03907%09red/K04735%09red/K05717%09red/K05448%09red/K05449%09red/K05860%09red/K04440%09red/K04447%09red/K05405%09red/K08008%09red/K04371%09red/K04448%09red/K02649%09red/K04446%09red/K04503%09red/K04500%09r…	Endocrine and metabolic diseases	Human Diseases
Hedgehog signaling pathway	KEGG PATHWAY	ko04340	40	53	0.0245296	0.0930943	ENSMUSG00000030093|ENSMUSG00000030170|ENSMUSG00000028681|ENSMUSG00000006538|ENSMUSG00000021994|ENSMUSG00000027840|ENSMUSG00000073563|ENSMUSG00000002633|ENSMUSG00000025162|ENSMUSG00000001761|ENSMUSG00000000125|ENSMUSG00000000126|ENSMUSG00000026167|ENSMUSG00000005034|ENSMUSG00000036961|ENSMUSG00000005469|ENSMUSG00000027358|ENSMUSG00000052957|ENSMUSG00000021466|ENSMUSG00000010797|ENSMUSG00000024576|…	http://www.genome.jp/kegg-bin/show_pathway?ko04340/K00182%09red/K11101%09red/K08957%09red/K01384%09red/K08959%09red/K08958%09red/K00312%09red/K00408%09red/K06229%09red/K06228%09red/K00445%09red/K00444%09red/K06225%09red/K11989%09red/K06226%09red/K01064%09red/K01357%09red/K00714%09red/K06233%09red/K01558%09red/K04345%09red/K11988%09red/K04662%09red/K06232%09red/K03362%09red/K06230%09red/K06231%09r…	Signal transduction	Environmental Information Processing
Ether lipid metabolism	KEGG PATHWAY	ko00565	40	53	0.0245296	0.0930943	ENSMUSG00000052160|ENSMUSG00000060675|ENSMUSG00000033852|ENSMUSG00000060002|ENSMUSG00000032854|ENSMUSG00000020828|ENSMUSG00000028517|ENSMUSG00000003131|ENSMUSG00000037366|ENSMUSG00000034579|ENSMUSG00000041193|ENSMUSG00000042410|ENSMUSG00000050211|ENSMUSG00000027134|ENSMUSG00000021608|ENSMUSG00000038173|ENSMUSG00000021759|ENSMUSG00000056220|ENSMUSG00000029522|ENSMUSG00000033192|ENSMUSG00000058908|…	http://www.genome.jp/kegg-bin/show_pathway?ko00565/K14621%09red/K04628%09red/K01019%09red/K16795%09red/K01062%09red/K13644%09red/K00803%09red/K00993%09red/K01115%09red/K16794%09red/K16342%09red/K01047%09red/K00994%09red/K16860%09red/K08743%09red/K01080%09red/K13510%09red/K13512%09red/K16817%09red/K18575%09red	Lipid metabolism	Metabolism
Phosphatidylinositol signaling system	KEGG PATHWAY	ko04070	91	121	0.00122325	0.015413	ENSMUSG00000028221|ENSMUSG00000094590|ENSMUSG00000019370|ENSMUSG00000036438|ENSMUSG00000027665|ENSMUSG00000026102|ENSMUSG00000026447|ENSMUSG00000057963|ENSMUSG00000004815|ENSMUSG00000071591|ENSMUSG00000038861|ENSMUSG00000066324|ENSMUSG00000029330|ENSMUSG00000039936|ENSMUSG00000030682|ENSMUSG00000040648|ENSMUSG00000024960|ENSMUSG00000039943|ENSMUSG00000000276|ENSMUSG00000095332|ENSMUSG00000034330|…	http://www.genome.jp/kegg-bin/show_pathway?ko04070/K00999%09red/K00913%09red/K02677%09red/K03084%09red/K01116%09red/K00914%09red/K00911%09red/K13711%09red/K18083%09red/K05860%09red/K05861%09red/K15909%09red/K13024%09red/K07756%09red/K01110%09red/K00889%09red/K02183%09red/K01109%09red/K01108%09red/K10572%09red/K13084%09red/K01107%09red/K01106%09red/K05857%09red/K00921%09red/K00922%09red/K00923%09r…	Signal transduction	Environmental Information Processing
GABAergic synapse	KEGG PATHWAY	ko04727	72	96	0.00386724	0.0283298	ENSMUSG00000038607|ENSMUSG00000032766|ENSMUSG00000000001|ENSMUSG00000021536|ENSMUSG00000030310|ENSMUSG00000020431|ENSMUSG00000006930|ENSMUSG00000070880|ENSMUSG00000020436|ENSMUSG00000078816|ENSMUSG00000018567|ENSMUSG00000029713|ENSMUSG00000031659|ENSMUSG00000036402|ENSMUSG00000029054|ENSMUSG00000010064|ENSMUSG00000010803|ENSMUSG00000039809|ENSMUSG00000028280|ENSMUSG00000057614|ENSMUSG00000068523|…	http://www.genome.jp/kegg-bin/show_pathway?ko04727/K05185%09red/K05184%09red/K05186%09red/K05181%09red/K14992%09red/K04538%09red/K04537%09red/K02677%09red/K15015%09red/K05189%09red/K04549%09red/K01580%09red/K01915%09red/K06027%09red/K01425%09red/K08043%09red/K08042%09red/K08041%09red/K08047%09red/K04849%09red/K05175%09red/K08341%09red/K04536%09red/K13576%09red/K15375%09red/K15374%09red/K04850%09r…	Nervous system	Organismal Systems
Basal cell carcinoma	KEGG PATHWAY	ko05217	45	60	0.0191919	0.0795454	ENSMUSG00000027358|ENSMUSG00000030093|ENSMUSG00000030170|ENSMUSG00000028681|ENSMUSG00000044674|ENSMUSG00000059552|ENSMUSG00000021994|ENSMUSG00000029071|ENSMUSG00000045005|ENSMUSG00000027840|ENSMUSG00000048402|ENSMUSG00000002633|ENSMUSG00000033276|ENSMUSG00000000125|ENSMUSG00000027985|ENSMUSG00000006932|ENSMUSG00000000126|ENSMUSG00000024985|ENSMUSG00000020135|ENSMUSG00000026167|ENSMUSG00000081683|…	http://www.genome.jp/kegg-bin/show_pathway?ko05217/K00182%09red/K11101%09red/K02375%09red/K01384%09red/K02235%09red/K02353%09red/K02354%09red/K01558%09red/K02620%09red/K00312%09red/K00408%09red/K06229%09red/K06228%09red/K02432%09red/K00445%09red/K02842%09red/K06225%09red/K06226%09red/K02105%09red/K01064%09red/K01357%09red/K02085%09red/K00714%09red/K02329%09red/K06230%09red/K00444%09red/K11988%09r…	Cancers: Specific types	Human Diseases
Aldosterone-regulated sodium reabsorption	KEGG PATHWAY	ko04960	36	48	0.0335002	0.118568	ENSMUSG00000004988|ENSMUSG00000020573|ENSMUSG00000031891|ENSMUSG00000031618|ENSMUSG00000005534|ENSMUSG00000032462|ENSMUSG00000026576|ENSMUSG00000041417|ENSMUSG00000040907|ENSMUSG00000050965|ENSMUSG00000007107|ENSMUSG00000020053|ENSMUSG00000063065|ENSMUSG00000028698|ENSMUSG00000030265|ENSMUSG00000030340|ENSMUSG00000039936|ENSMUSG00000041329|ENSMUSG00000078816|ENSMUSG00000027665|ENSMUSG00000033161|…	http://www.genome.jp/kegg-bin/show_pathway?ko04960/K02677%09red/K04827%09red/K00071%09red/K13305%09red/K04825%09red/K04824%09red/K13302%09red/K04371%09red/K13359%09red/K02649%09red/K01538%09red/K01539%09red/K04995%09red/K04526%09red/K04527%09red/K00922%09red/K08555%09red/K05459%09red/K16172%09red/K06644%09red/K01540%09red/K07827%09red	Excretory system	Organismal Systems
Acute myeloid leukemia	KEGG PATHWAY	ko05221	50	67	0.0150518	0.0677687	ENSMUSG00000019699|ENSMUSG00000004043|ENSMUSG00000002111|ENSMUSG00000037992|ENSMUSG00000066687|ENSMUSG00000036986|ENSMUSG00000024830|ENSMUSG00000024959|ENSMUSG00000034801|ENSMUSG00000005672|ENSMUSG00000034957|ENSMUSG00000031537|ENSMUSG00000032462|ENSMUSG00000027665|ENSMUSG00000041417|ENSMUSG00000020919|ENSMUSG00000027985|ENSMUSG00000004056|ENSMUSG00000024985|ENSMUSG00000042817|ENSMUSG00000070348|…	http://www.genome.jp/kegg-bin/show_pathway?ko05221/K04692%09red/K07210%09red/K04735%09red/K09055%09red/K11224%09red/K11223%09red/K02158%09red/K10053%09red/K08527%09red/K10055%09red/K10054%09red/K10056%09red/K05092%09red/K05091%09red/K02620%09red/K04369%09red/K04371%09red/K02649%09red/K08806%09red/K03099%09red/K04503%09red/K04688%09red/K04467%09red/K02580%09red/K00922%09red/K08845%09red/K09438%09r…	Cancers: Specific types	Human Diseases
Axon guidance	KEGG PATHWAY	ko04360	108	145	0.000587299	0.0132142	ENSMUSG00000063531|ENSMUSG00000027544|ENSMUSG00000059495|ENSMUSG00000074785|ENSMUSG00000003070|ENSMUSG00000059857|ENSMUSG00000031902|ENSMUSG00000033953|ENSMUSG00000019843|ENSMUSG00000057969|ENSMUSG00000028039|ENSMUSG00000040254|ENSMUSG00000006445|ENSMUSG00000060534|ENSMUSG00000026425|ENSMUSG00000026259|ENSMUSG00000063626|ENSMUSG00000020580|ENSMUSG00000021816|ENSMUSG00000024290|ENSMUSG00000029710|…	http://www.genome.jp/kegg-bin/show_pathway?ko04360/K06845%09red/K04514%09red/K06840%09red/K06843%09red/K06842%09red/K06724%09red/K06838%09red/K06550%09red/K04393%09red/K04392%09red/K02090%09red/K04371%09red/K17388%09red/K04352%09red/K05099%09red/K05736%09red/K04513%09red/K05734%09red/K05735%09red/K07520%09red/K05105%09red/K06619%09red/K02833%09red/K07529%09red/K05109%09red/K07528%09red/K05462%09r…	Development	Organismal Systems
Long-term depression	KEGG PATHWAY	ko04730	58	78	0.00989347	0.0556508	ENSMUSG00000033910|ENSMUSG00000033852|ENSMUSG00000020611|ENSMUSG00000052920|ENSMUSG00000034781|ENSMUSG00000028005|ENSMUSG00000009630|ENSMUSG00000031748|ENSMUSG00000005533|ENSMUSG00000057614|ENSMUSG00000071424|ENSMUSG00000019828|ENSMUSG00000020524|ENSMUSG00000030287|ENSMUSG00000040061|ENSMUSG00000032562|ENSMUSG00000030592|ENSMUSG00000090625|ENSMUSG00000000001|ENSMUSG00000041624|ENSMUSG00000001986|…	http://www.genome.jp/kegg-bin/show_pathway?ko04730/K05207%09red/K04603%09red/K02677%09red/K04535%09red/K04534%09red/K04961%09red/K07376%09red/K16342%09red/K04369%09red/K04371%09red/K12318%09red/K04382%09red/K08067%09red/K05197%09red/K03456%09red/K05198%09red/K05256%09red/K05854%09red/K08845%09red/K05199%09red/K05858%09red/K04344%09red/K04346%09red/K04578%09red/K04634%09red/K05459%09red/K05087%09r…	Nervous system	Organismal Systems
Gastric acid secretion	KEGG PATHWAY	ko04971	60	81	0.00931422	0.054333	ENSMUSG00000021536|ENSMUSG00000033765|ENSMUSG00000001175|ENSMUSG00000019370|ENSMUSG00000033854|ENSMUSG00000041695|ENSMUSG00000031449|ENSMUSG00000044708|ENSMUSG00000057897|ENSMUSG00000005553|ENSMUSG00000036438|ENSMUSG00000099269|ENSMUSG00000057614|ENSMUSG00000046159|ENSMUSG00000026576|ENSMUSG00000040061|ENSMUSG00000032562|ENSMUSG00000040907|ENSMUSG00000090625|ENSMUSG00000000001|ENSMUSG00000053819|…	http://www.genome.jp/kegg-bin/show_pathway?ko04971/K04515%09red/K13961%09red/K13962%09red/K01539%09red/K02677%09red/K04195%09red/K04926%09red/K04920%09red/K08043%09red/K08042%09red/K08041%09red/K08047%09red/K02183%09red/K13855%09red/K04995%09red/K04996%09red/K05031%09red/K04131%09red/K00907%09red/K05858%09red/K04345%09red/K05742%09red/K04913%09red/K04959%09red/K04958%09red/K05009%09red/K01540%09r…	Digestive system	Organismal Systems
Glutamatergic synapse	KEGG PATHWAY	ko04724	94	127	0.00145482	0.0163668	ENSMUSG00000000001|ENSMUSG00000032839|ENSMUSG00000003378|ENSMUSG00000027669|ENSMUSG00000029663|ENSMUSG00000001985|ENSMUSG00000001986|ENSMUSG00000015968|ENSMUSG00000033953|ENSMUSG00000034656|ENSMUSG00000030209|ENSMUSG00000026959|ENSMUSG00000024960|ENSMUSG00000024935|ENSMUSG00000039943|ENSMUSG00000038811|ENSMUSG00000035725|ENSMUSG00000003573|ENSMUSG00000003279|ENSMUSG00000051177|ENSMUSG00000021816|…	http://www.genome.jp/kegg-bin/show_pathway?ko04724/K05204%09red/K05205%09red/K05202%09red/K05203%09red/K05200%09red/K04538%09red/K04537%09red/K02677%09red/K04534%09red/K05208%09red/K01115%09red/K15010%09red/K00910%09red/K05197%09red/K01915%09red/K01425%09red/K08043%09red/K08042%09red/K05613%09red/K05612%09red/K08047%09red/K05213%09red/K05617%09red/K04964%09red/K05618%09red/K16342%09red/K04608%09r…	Nervous system	Organismal Systems
Signaling pathways regulating pluripotency of stem cells	KEGG PATHWAY	ko04550	120	163	0.000417628	0.0132142	ENSMUSG00000029755|ENSMUSG00000029595|ENSMUSG00000027660|ENSMUSG00000030849|ENSMUSG00000027840|ENSMUSG00000006932|ENSMUSG00000004056|ENSMUSG00000029920|ENSMUSG00000021796|ENSMUSG00000026167|ENSMUSG00000036961|ENSMUSG00000023443|ENSMUSG00000041075|ENSMUSG00000025050|ENSMUSG00000027796|ENSMUSG00000010797|ENSMUSG00000031540|ENSMUSG00000039936|ENSMUSG00000038518|ENSMUSG00000028530|ENSMUSG00000009900|…	http://www.genome.jp/kegg-bin/show_pathway?ko04550/K09071%09red/K00182%09red/K11459%09red/K09370%09red/K09378%09red/K11421%09red/K04371%09red/K04500%09red/K04501%09red/K01357%09red/K02085%09red/K11217%09red/K11218%09red/K02329%09red/K04675%09red/K04676%09red/K04670%09red/K04671%09red/K04673%09red/K02833%09red/K05459%09red/K11470%09red/K04692%09red/K11478%09red/K02235%09red/K10177%09red/K09354%09r…	Cellular community - eukaryotes	Cellular Processes
AMPK signaling pathway	KEGG PATHWAY	ko04152	111	151	0.000693025	0.0143491	ENSMUSG00000029513|ENSMUSG00000026027|ENSMUSG00000020516|ENSMUSG00000074064|ENSMUSG00000009630|ENSMUSG00000027665|ENSMUSG00000004056|ENSMUSG00000041769|ENSMUSG00000070348|ENSMUSG00000020063|ENSMUSG00000003865|ENSMUSG00000026812|ENSMUSG00000027793|ENSMUSG00000020277|ENSMUSG00000030168|ENSMUSG00000021196|ENSMUSG00000039936|ENSMUSG00000003068|ENSMUSG00000035041|ENSMUSG00000027715|ENSMUSG00000041301|…	http://www.genome.jp/kegg-bin/show_pathway?ko04152/K05087%09red/K00850%09red/K16333%09red/K11262%09red/K11411%09red/K05870%09red/K00665%09red/K07198%09red/K16172%09red/K05062%09red/K07197%09red/K07191%09red/K03841%09red/K07359%09red/K18341%09red/K07292%09red/K13088%09red/K04354%09red/K09408%09red/K03234%09red/K07877%09red/K05424%09red/K01578%09red/K07298%09red/K07297%09red/K11583%09red/K11584%09r…	Signal transduction	Environmental Information Processing
Circadian entrainment	KEGG PATHWAY	ko04713	83	113	0.00305524	0.0253263	ENSMUSG00000026824|ENSMUSG00000055866|ENSMUSG00000054764|ENSMUSG00000021536|ENSMUSG00000033910|ENSMUSG00000033765|ENSMUSG00000029778|ENSMUSG00000019370|ENSMUSG00000049892|ENSMUSG00000030209|ENSMUSG00000021303|ENSMUSG00000052920|ENSMUSG00000020866|ENSMUSG00000035725|ENSMUSG00000057897|ENSMUSG00000026959|ENSMUSG00000021820|ENSMUSG00000036438|ENSMUSG00000099269|ENSMUSG00000057614|ENSMUSG00000068523|…	http://www.genome.jp/kegg-bin/show_pathway?ko04713/K04515%09red/K05200%09red/K04538%09red/K04537%09red/K02677%09red/K04534%09red/K07843%09red/K05208%09red/K05870%09red/K11265%09red/K08043%09red/K08042%09red/K04962%09red/K04963%09red/K08047%09red/K08041%09red/K07376%09red/K04379%09red/K04999%09red/K04445%09red/K04536%09red/K04371%09red/K16513%09red/K02183%09red/K05197%09red/K04548%09red/K04549%09r…	Environmental adaptation	Organismal Systems
Synaptic vesicle cycle	KEGG PATHWAY	ko04721	55	75	0.0140746	0.0677687	ENSMUSG00000006269|ENSMUSG00000006024|ENSMUSG00000024519|ENSMUSG00000039105|ENSMUSG00000026825|ENSMUSG00000062151|ENSMUSG00000039714|ENSMUSG00000040265|ENSMUSG00000030500|ENSMUSG00000002957|ENSMUSG00000100241|ENSMUSG00000035864|ENSMUSG00000028456|ENSMUSG00000036330|ENSMUSG00000033335|ENSMUSG00000035152|ENSMUSG00000030806|ENSMUSG00000026797|ENSMUSG00000047126|ENSMUSG00000037771|ENSMUSG00000028478|…	http://www.genome.jp/kegg-bin/show_pathway?ko04721/K15294%09red/K15015%09red/K07882%09red/K15295%09red/K18211%09red/K02154%09red/K15290%09red/K15296%09red/K15292%09red/K15293%09red/K04645%09red/K08486%09red/K04849%09red/K14636%09red/K02153%09red/K02152%09red/K15291%09red/K02151%09red/K12302%09red/K02150%09red/K02144%09red/K02146%09red/K02147%09red/K02148%09red/K02149%09red/K04644%09red/K04344%09r…	Nervous system	Organismal Systems
Epithelial cell signaling in Helicobacter pylori infection	KEGG PATHWAY	ko05120	52	71	0.0168541	0.0727268	ENSMUSG00000006269|ENSMUSG00000020366|ENSMUSG00000039105|ENSMUSG00000038600|ENSMUSG00000016933|ENSMUSG00000021936|ENSMUSG00000031990|ENSMUSG00000019210|ENSMUSG00000019087|ENSMUSG00000006699|ENSMUSG00000031628|ENSMUSG00000052684|ENSMUSG00000024927|ENSMUSG00000031537|ENSMUSG00000001847|ENSMUSG00000004221|ENSMUSG00000052593|ENSMUSG00000024486|ENSMUSG00000027646|ENSMUSG00000030516|ENSMUSG00000043733|…	http://www.genome.jp/kegg-bin/show_pathway?ko05120/K06785%09red/K04430%09red/K01116%09red/K04734%09red/K04393%09red/K04392%09red/K07210%09red/K02154%09red/K02153%09red/K02152%09red/K02151%09red/K02150%09red/K05099%09red/K05737%09red/K06089%09red/K04440%09red/K04448%09red/K07293%09red/K04409%09red/K07209%09red/K03662%09red/K04735%09red/K04467%09red/K04466%09red/K05854%09red/K02144%09red/K02146%09r…	Infectious diseases: Bacterial	Human Diseases
Fatty acid metabolism	KEGG PATHWAY	ko01212	40	55	0.0351508	0.121676	ENSMUSG00000027984|ENSMUSG00000029098|ENSMUSG00000021364|ENSMUSG00000050195|ENSMUSG00000020532|ENSMUSG00000025153|ENSMUSG00000036880|ENSMUSG00000032883|ENSMUSG00000028910|ENSMUSG00000010663|ENSMUSG00000025203|ENSMUSG00000025202|ENSMUSG00000025465|ENSMUSG00000059447|ENSMUSG00000020777|ENSMUSG00000030861|ENSMUSG00000032281|ENSMUSG00000063275|ENSMUSG00000031278|ENSMUSG00000029545|ENSMUSG00000027195|…	http://www.genome.jp/kegg-bin/show_pathway?ko01212/K10703%09red/K01074%09red/K15013%09red/K00665%09red/K11262%09red/K00626%09red/K10251%09red/K07509%09red/K07508%09red/K00249%09red/K00248%09red/K01897%09red/K07753%09red/K00507%09red/K10205%09red/K10203%09red/K10244%09red/K10224%09red/K09458%09red/K09479%09red/K09478%09red/K08766%09red/K08765%09red/K00232%09red/K07511%09red/K07512%09red/K07513%09r…	Global and overview maps	Metabolism
Sphingolipid signaling pathway	KEGG PATHWAY	ko04071	106	146	0.00120477	0.015413	ENSMUSG00000022052|ENSMUSG00000003873|ENSMUSG00000008206|ENSMUSG00000021263|ENSMUSG00000004508|ENSMUSG00000009630|ENSMUSG00000059552|ENSMUSG00000029053|ENSMUSG00000027665|ENSMUSG00000045087|ENSMUSG00000017843|ENSMUSG00000004056|ENSMUSG00000041769|ENSMUSG00000071369|ENSMUSG00000019843|ENSMUSG00000020611|ENSMUSG00000015714|ENSMUSG00000024680|ENSMUSG00000039936|ENSMUSG00000031887|ENSMUSG00000024960|…	http://www.genome.jp/kegg-bin/show_pathway?ko04071/K07983%09red/K04514%09red/K04513%09red/K12350%09red/K12351%09red/K01110%09red/K12349%09red/K04735%09red/K01115%09red/K04292%09red/K01441%09red/K04290%09red/K13242%09red/K04392%09red/K02159%09red/K03173%09red/K08089%09red/K17388%09red/K03171%09red/K05703%09red/K04354%09red/K04717%09red/K04440%09red/K04639%09red/K18050%09red/K02833%09red/K02677%09r…	Signal transduction	Environmental Information Processing
Prolactin signaling pathway	KEGG PATHWAY	ko04917	66	91	0.00916576	0.054333	ENSMUSG00000019699|ENSMUSG00000059923|ENSMUSG00000004043|ENSMUSG00000020027|ENSMUSG00000003555|ENSMUSG00000046709|ENSMUSG00000024107|ENSMUSG00000020573|ENSMUSG00000021348|ENSMUSG00000038891|ENSMUSG00000091191|ENSMUSG00000041798|ENSMUSG00000034801|ENSMUSG00000018899|ENSMUSG00000024927|ENSMUSG00000032462|ENSMUSG00000027665|ENSMUSG00000041417|ENSMUSG00000069259|ENSMUSG00000017064|ENSMUSG00000020919|…	http://www.genome.jp/kegg-bin/show_pathway?ko04917/K04696%09red/K04697%09red/K07593%09red/K04692%09red/K10151%09red/K04735%09red/K04698%09red/K04699%09red/K11224%09red/K04695%09red/K09408%09red/K11220%09red/K11223%09red/K08521%09red/K08522%09red/K00512%09red/K09444%09red/K04379%09red/K04440%09red/K04447%09red/K04701%09red/K04371%09red/K17447%09red/K00501%09red/K02649%09red/K00965%09red/K12407%09r…	Endocrine system	Organismal Systems
Lysosome	KEGG PATHWAY	ko04142	102	141	0.00159329	0.0167295	ENSMUSG00000020198|ENSMUSG00000028185|ENSMUSG00000005949|ENSMUSG00000031266|ENSMUSG00000025351|ENSMUSG00000030560|ENSMUSG00000016256|ENSMUSG00000031903|ENSMUSG00000018774|ENSMUSG00000020955|ENSMUSG00000028581|ENSMUSG00000062444|ENSMUSG00000038023|ENSMUSG00000015027|ENSMUSG00000040314|ENSMUSG00000028238|ENSMUSG00000021190|ENSMUSG00000016534|ENSMUSG00000033793|ENSMUSG00000005043|ENSMUSG00000001998|…	http://www.genome.jp/kegg-bin/show_pathway?ko04142/K12394%09red/K01382%09red/K12396%09red/K12397%09red/K01369%09red/K12391%09red/K12392%09red/K12393%09red/K01365%09red/K01366%09red/K12398%09red/K12399%09red/K01158%09red/K12373%09red/K09599%09red/K12400%09red/K12403%09red/K02154%09red/K12401%09red/K08568%09red/K01202%09red/K04645%09red/K12385%09red/K06129%09red/K01189%09red/K01379%09red/K08565%09r…	Transport and catabolism	Cellular Processes
FoxO signaling pathway	KEGG PATHWAY	ko04068	112	155	0.00100667	0.0151001	ENSMUSG00000029513|ENSMUSG00000037111|ENSMUSG00000025358|ENSMUSG00000038894|ENSMUSG00000016529|ENSMUSG00000034801|ENSMUSG00000027665|ENSMUSG00000004056|ENSMUSG00000070348|ENSMUSG00000020950|ENSMUSG00000020063|ENSMUSG00000025915|ENSMUSG00000025758|ENSMUSG00000030161|ENSMUSG00000039239|ENSMUSG00000020184|ENSMUSG00000000441|ENSMUSG00000039936|ENSMUSG00000003068|ENSMUSG00000025199|ENSMUSG00000078566|…	http://www.genome.jp/kegg-bin/show_pathway?ko04068/K17847%09red/K16332%09red/K01110%09red/K15010%09red/K09408%09red/K03781%09red/K05443%09red/K04364%09red/K04389%09red/K16341%09red/K04371%09red/K04468%09red/K04503%09red/K04500%09red/K04501%09red/K08845%09red/K01596%09red/K04674%09red/K05459%09red/K07200%09red/K02833%09red/K17446%09red/K17445%09red/K04692%09red/K04293%09red/K04357%09red/K13304%09r…	Signal transduction	Environmental Information Processing
Serotonergic synapse	KEGG PATHWAY	ko04726	108	150	0.00132893	0.0155042	ENSMUSG00000032839|ENSMUSG00000036330|ENSMUSG00000081225|ENSMUSG00000027669|ENSMUSG00000029663|ENSMUSG00000032034|ENSMUSG00000049511|ENSMUSG00000015968|ENSMUSG00000004113|ENSMUSG00000032766|ENSMUSG00000038026|ENSMUSG00000034656|ENSMUSG00000008590|ENSMUSG00000041380|ENSMUSG00000020182|ENSMUSG00000028747|ENSMUSG00000024960|ENSMUSG00000052914|ENSMUSG00000039943|ENSMUSG00000038811|ENSMUSG00000025197|…	http://www.genome.jp/kegg-bin/show_pathway?ko04726/K00509%09red/K05181%09red/K04371%09red/K04537%09red/K02677%09red/K04534%09red/K07413%09red/K04999%09red/K04892%09red/K04964%09red/K04849%09red/K08155%09red/K00458%09red/K04538%09red/K08845%09red/K04819%09red/K07428%09red/K16342%09red/K11987%09red/K00461%09red/K00274%09red/K08022%09red/K00502%09red/K04161%09red/K04162%09red/K02187%09red/K04536%09r…	Nervous system	Organismal Systems
Amphetamine addiction	KEGG PATHWAY	ko05031	59	82	0.0146387	0.0677687	ENSMUSG00000040147|ENSMUSG00000027400|ENSMUSG00000033765|ENSMUSG00000001175|ENSMUSG00000019370|ENSMUSG00000028466|ENSMUSG00000025958|ENSMUSG00000021478|ENSMUSG00000078816|ENSMUSG00000007207|ENSMUSG00000025037|ENSMUSG00000057897|ENSMUSG00000036438|ENSMUSG00000014956|ENSMUSG00000099269|ENSMUSG00000027938|ENSMUSG00000036330|ENSMUSG00000035041|ENSMUSG00000033953|ENSMUSG00000025892|ENSMUSG00000040385|…	http://www.genome.jp/kegg-bin/show_pathway?ko05031/K04515%09red/K05200%09red/K05197%09red/K02677%09red/K11411%09red/K05208%09red/K05211%09red/K05210%09red/K05869%09red/K15494%09red/K04379%09red/K04560%09red/K04144%09red/K00501%09red/K06269%09red/K06268%09red/K02183%09red/K00274%09red/K09048%09red/K15840%09red/K05213%09red/K04345%09red/K09047%09red/K05198%09red/K05036%09red/K01593%09red/K09029%09r…	Substance dependence	Human Diseases
Vasopressin-regulated water reabsorption	KEGG PATHWAY	ko04962	41	57	0.0369987	0.126413	ENSMUSG00000018707|ENSMUSG00000027938|ENSMUSG00000000711|ENSMUSG00000009013|ENSMUSG00000029757|ENSMUSG00000025958|ENSMUSG00000047193|ENSMUSG00000028435|ENSMUSG00000025132|ENSMUSG00000024253|ENSMUSG00000034187|ENSMUSG00000030805|ENSMUSG00000024603|ENSMUSG00000090625|ENSMUSG00000031516|ENSMUSG00000035770|ENSMUSG00000038648|ENSMUSG00000005034|ENSMUSG00000020654|ENSMUSG00000005469|ENSMUSG00000004771|…	http://www.genome.jp/kegg-bin/show_pathway?ko04962/K05242%09red/K07888%09red/K07889%09red/K06027%09red/K07887%09red/K08043%09red/K04648%09red/K10428%09red/K10424%09red/K10426%09red/K10427%09red/K09866%09red/K09048%09red/K09047%09red/K12462%09red/K04345%09red/K04228%09red/K05870%09red/K10413%09red/K10415%09red/K10414%09red/K10417%09red/K10416%09red/K13502%09red/K10418%09red/K04632%09red/K09876%09r…	Excretory system	Organismal Systems
Wnt signaling pathway	KEGG PATHWAY	ko04310	118	165	0.000980684	0.0151001	ENSMUSG00000000125|ENSMUSG00000027544|ENSMUSG00000034574|ENSMUSG00000057897|ENSMUSG00000059552|ENSMUSG00000045005|ENSMUSG00000033016|ENSMUSG00000026556|ENSMUSG00000030020|ENSMUSG00000027840|ENSMUSG00000101523|ENSMUSG00000079076|ENSMUSG00000006932|ENSMUSG00000031902|ENSMUSG00000026167|ENSMUSG00000025246|ENSMUSG00000036961|ENSMUSG00000024576|ENSMUSG00000041075|ENSMUSG00000019969|ENSMUSG00000047604|…	http://www.genome.jp/kegg-bin/show_pathway?ko04310/K04515%09red/K03213%09red/K10152%09red/K00408%09red/K00182%09red/K04510%09red/K02375%09red/K04512%09red/K02677%09red/K03068%09red/K03069%09red/K04503%09red/K02176%09red/K16834%09red/K04511%09red/K02353%09red/K02354%09red/K01645%09red/K17388%09red/K02235%09red/K08957%09red/K04468%09red/K04499%09red/K00312%09red/K02105%09red/K00181%09red/K02166%09r…	Signal transduction	Environmental Information Processing
Hematopoietic cell lineage	KEGG PATHWAY	ko04640	72	101	0.00889445	0.0538798	ENSMUSG00000038067|ENSMUSG00000030798|ENSMUSG00000040329|ENSMUSG00000042817|ENSMUSG00000027863|ENSMUSG00000039062|ENSMUSG00000014599|ENSMUSG00000059326|ENSMUSG00000025014|ENSMUSG00000089989|ENSMUSG00000076613|ENSMUSG00000005672|ENSMUSG00000026616|ENSMUSG00000108596|ENSMUSG00000025163|ENSMUSG00000006235|ENSMUSG00000073876|ENSMUSG00000027009|ENSMUSG00000051504|ENSMUSG00000030724|ENSMUSG00000024621|…	http://www.genome.jp/kegg-bin/show_pathway?ko04640/K05066%09red/K05067%09red/K05090%09red/K00977%09red/K05061%09red/K01389%09red/K04519%09red/K05068%09red/K06480%09red/K11140%09red/K05091%09red/K04386%09red/K04391%09red/K06461%09red/K06460%09red/K06467%09red/K06466%09red/K06465%09red/K05427%09red/K06485%09red/K05092%09red/K06469%09red/K06468%09red/K06481%09red/K04006%09red/K06483%09red/K06482%09r…	Immune system	Organismal Systems
MAPK signaling pathway	KEGG PATHWAY	ko04010	211	296	1.68e-05	0.00278797	ENSMUSG00000032440|ENSMUSG00000027330|ENSMUSG00000020190|ENSMUSG00000025856|ENSMUSG00000029454|ENSMUSG00000016528|ENSMUSG00000027398|ENSMUSG00000059552|ENSMUSG00000034801|ENSMUSG00000033016|ENSMUSG00000059981|ENSMUSG00000078365|ENSMUSG00000030849|ENSMUSG00000004951|ENSMUSG00000004056|ENSMUSG00000031902|ENSMUSG00000071369|ENSMUSG00000019960|ENSMUSG00000047061|ENSMUSG00000021096|ENSMUSG00000015968|…	http://www.genome.jp/kegg-bin/show_pathway?ko04010/K18019%09red/K18018%09red/K04849%09red/K04379%09red/K16342%09red/K04371%09red/K04370%09red/K17614%09red/K04372%09red/K04375%09red/K04376%09red/K04468%09red/K04389%09red/K04461%09red/K04460%09red/K04463%09red/K04462%09red/K04464%09red/K04467%09red/K04466%09red/K07831%09red/K04873%09red/K04344%09red/K04345%09red/K04346%09red/K04347%09red/K04674%09r…	Signal transduction	Environmental Information Processing
Aldosterone synthesis and secretion	KEGG PATHWAY	ko04925	68	96	0.0118284	0.0631516	ENSMUSG00000026826|ENSMUSG00000027938|ENSMUSG00000063730|ENSMUSG00000033765|ENSMUSG00000001175|ENSMUSG00000039145|ENSMUSG00000045569|ENSMUSG00000030272|ENSMUSG00000025958|ENSMUSG00000039206|ENSMUSG00000028466|ENSMUSG00000034781|ENSMUSG00000020866|ENSMUSG00000035725|ENSMUSG00000057897|ENSMUSG00000036438|ENSMUSG00000099269|ENSMUSG00000024070|ENSMUSG00000035735|ENSMUSG00000035041|ENSMUSG00000030287|…	http://www.genome.jp/kegg-bin/show_pathway?ko04925/K04515%09red/K08794%09red/K02677%09red/K16931%09red/K18050%09red/K12473%09red/K13806%09red/K08043%09red/K08042%09red/K00070%09red/K04958%09red/K08047%09red/K05869%09red/K12323%09red/K16056%09red/K05870%09red/K04166%09red/K02183%09red/K09048%09red/K04345%09red/K09047%09red/K08041%09red/K07188%09red/K05858%09red/K04850%09red/K04851%09red/K04853%09r…	Endocrine system	Organismal Systems
VEGF signaling pathway	KEGG PATHWAY	ko04370	51	72	0.0263119	0.0986695	ENSMUSG00000019699|ENSMUSG00000032487|ENSMUSG00000016933|ENSMUSG00000027544|ENSMUSG00000033852|ENSMUSG00000020573|ENSMUSG00000016528|ENSMUSG00000024959|ENSMUSG00000006699|ENSMUSG00000001847|ENSMUSG00000032462|ENSMUSG00000027665|ENSMUSG00000041417|ENSMUSG00000028914|ENSMUSG00000027646|ENSMUSG00000050211|ENSMUSG00000050965|ENSMUSG00000047061|ENSMUSG00000061878|ENSMUSG00000028978|ENSMUSG00000001729|…	http://www.genome.jp/kegg-bin/show_pathway?ko04370/K02677%09red/K01116%09red/K04393%09red/K04392%09red/K02158%09red/K04399%09red/K05098%09red/K05448%09red/K04443%09red/K16342%09red/K11987%09red/K04444%09red/K04371%09red/K17447%09red/K06268%09red/K02649%09red/K00922%09red/K05859%09red/K08273%09red/K04718%09red/K13242%09red/K04348%09red/K04369%09red/K05704%09red/K04455%09red/K04456%09red/K02833%09r…	Signal transduction	Environmental Information Processing
B cell receptor signaling pathway	KEGG PATHWAY	ko04662	63	89	0.0150597	0.0677687	ENSMUSG00000033721|ENSMUSG00000019699|ENSMUSG00000026616|ENSMUSG00000031264|ENSMUSG00000027544|ENSMUSG00000021457|ENSMUSG00000003379|ENSMUSG00000004056|ENSMUSG00000034801|ENSMUSG00000033016|ENSMUSG00000052684|ENSMUSG00000024927|ENSMUSG00000031537|ENSMUSG00000001847|ENSMUSG00000032462|ENSMUSG00000027665|ENSMUSG00000032688|ENSMUSG00000026288|ENSMUSG00000042228|ENSMUSG00000030724|ENSMUSG00000033953|…	http://www.genome.jp/kegg-bin/show_pathway?ko04662/K03084%09red/K04735%09red/K04734%09red/K04392%09red/K07210%09red/K05859%09red/K05730%09red/K06467%09red/K06465%09red/K07370%09red/K07371%09red/K04379%09red/K04369%09red/K12229%09red/K04371%09red/K04448%09red/K06268%09red/K02649%09red/K04446%09red/K06856%09red/K03099%09red/K15909%09red/K04467%09red/K12362%09red/K07367%09red/K05855%09red/K05854%09r…	Immune system	Organismal Systems
Toll-like receptor signaling pathway	KEGG PATHWAY	ko04620	75	106	0.00872607	0.0538798	ENSMUSG00000019699|ENSMUSG00000029771|ENSMUSG00000029417|ENSMUSG00000051498|ENSMUSG00000045322|ENSMUSG00000048806|ENSMUSG00000046709|ENSMUSG00000056130|ENSMUSG00000020573|ENSMUSG00000029304|ENSMUSG00000025139|ENSMUSG00000021936|ENSMUSG00000026104|ENSMUSG00000027398|ENSMUSG00000031639|ENSMUSG00000017652|ENSMUSG00000028698|ENSMUSG00000004056|ENSMUSG00000028284|ENSMUSG00000052684|ENSMUSG00000024927|…	http://www.genome.jp/kegg-bin/show_pathway?ko04620/K02373%09red/K12672%09red/K12671%09red/K04432%09red/K04433%09red/K04430%09red/K04431%09red/K04730%09red/K04519%09red/K04734%09red/K11220%09red/K07211%09red/K07210%09red/K03160%09red/K04415%09red/K04379%09red/K02861%09red/K04392%09red/K05401%09red/K04440%09red/K05842%09red/K09446%09red/K09447%09red/K05398%09red/K05399%09red/K05402%09red/K05403%09r…	Immune system	Organismal Systems
Phospholipase D signaling pathway	KEGG PATHWAY	ko04072	127	180	0.00093155	0.0151001	ENSMUSG00000094590|ENSMUSG00000025856|ENSMUSG00000004508|ENSMUSG00000034801|ENSMUSG00000033335|ENSMUSG00000027665|ENSMUSG00000043733|ENSMUSG00000001211|ENSMUSG00000004056|ENSMUSG00000019966|ENSMUSG00000040479|ENSMUSG00000004815|ENSMUSG00000076617|ENSMUSG00000076614|ENSMUSG00000019843|ENSMUSG00000020611|ENSMUSG00000071591|ENSMUSG00000026812|ENSMUSG00000048076|ENSMUSG00000028036|ENSMUSG00000024680|…	http://www.genome.jp/kegg-bin/show_pathway?ko04072/K07983%09red/K04228%09red/K04513%09red/K04605%09red/K07829%09red/K02677%09red/K05091%09red/K01116%09red/K05242%09red/K01115%09red/K04291%09red/K03914%09red/K04294%09red/K18441%09red/K06279%09red/K09593%09red/K08089%09red/K08043%09red/K08042%09red/K04351%09red/K08047%09red/K08732%09red/K04359%09red/K04275%09red/K16342%09red/K13509%09red/K04608%09r…	Signal transduction	Environmental Information Processing
cAMP signaling pathway	KEGG PATHWAY	ko04024	166	236	0.000195103	0.0132142	ENSMUSG00000033721|ENSMUSG00000019370|ENSMUSG00000036437|ENSMUSG00000057897|ENSMUSG00000005864|ENSMUSG00000036438|ENSMUSG00000033016|ENSMUSG00000027665|ENSMUSG00000040907|ENSMUSG00000019907|ENSMUSG00000001986|ENSMUSG00000004056|ENSMUSG00000021820|ENSMUSG00000039358|ENSMUSG00000015968|ENSMUSG00000005034|ENSMUSG00000032338|ENSMUSG00000020777|ENSMUSG00000030209|ENSMUSG00000021699|ENSMUSG00000049686|…	http://www.genome.jp/kegg-bin/show_pathway?ko04024/K05200%09red/K05208%09red/K01115%09red/K02158%09red/K08402%09red/K08401%09red/K05840%09red/K15494%09red/K04379%09red/K04160%09red/K04162%09red/K05197%09red/K09048%09red/K05210%09red/K05213%09red/K09047%09red/K05198%09red/K05199%09red/K05852%09red/K05850%09red/K04345%09red/K04145%09red/K06225%09red/K02649%09red/K06270%09red/K04266%09red/K04265%09r…	Signal transduction	Environmental Information Processing
Endometrial cancer	KEGG PATHWAY	ko05213	45	64	0.037902	0.126413	ENSMUSG00000019699|ENSMUSG00000059923|ENSMUSG00000013663|ENSMUSG00000009406|ENSMUSG00000020573|ENSMUSG00000059552|ENSMUSG00000032498|ENSMUSG00000024959|ENSMUSG00000034801|ENSMUSG00000032462|ENSMUSG00000027665|ENSMUSG00000041417|ENSMUSG00000028914|ENSMUSG00000027985|ENSMUSG00000006932|ENSMUSG00000004056|ENSMUSG00000024985|ENSMUSG00000020135|ENSMUSG00000070348|ENSMUSG00000001729|ENSMUSG00000000142|…	http://www.genome.jp/kegg-bin/show_pathway?ko05213/K05689%09red/K01110%09red/K09408%09red/K02158%09red/K04399%09red/K08734%09red/K04357%09red/K02620%09red/K04369%09red/K04371%09red/K04375%09red/K02649%09red/K02105%09red/K03099%09red/K04503%09red/K05691%09red/K08845%09red/K02085%09red/K00922%09red/K04361%09red/K04385%09red/K05083%09red/K04456%09red/K02833%09red/K07828%09red/K04451%09red/K04490%09r…	Cancers: Specific types	Human Diseases
Renin secretion	KEGG PATHWAY	ko04924	61	87	0.0187743	0.0795454	ENSMUSG00000056025|ENSMUSG00000033910|ENSMUSG00000031489|ENSMUSG00000033765|ENSMUSG00000029778|ENSMUSG00000019370|ENSMUSG00000027931|ENSMUSG00000025958|ENSMUSG00000041695|ENSMUSG00000028262|ENSMUSG00000059173|ENSMUSG00000031142|ENSMUSG00000036438|ENSMUSG00000030671|ENSMUSG00000099269|ENSMUSG00000057614|ENSMUSG00000024960|ENSMUSG00000030287|ENSMUSG00000040061|ENSMUSG00000004347|ENSMUSG00000024256|…	http://www.genome.jp/kegg-bin/show_pathway?ko04924/K05028%09red/K04959%09red/K16056%09red/K05027%09red/K01363%09red/K05870%09red/K01283%09red/K13755%09red/K09864%09red/K13296%09red/K04996%09red/K12323%09red/K04259%09red/K09821%09red/K04587%09red/K04142%09red/K04143%09red/K04166%09red/K04141%09red/K04345%09red/K04197%09red/K04936%09red/K04265%09red/K05858%09red/K04850%09red/K04851%09red/K04853%09r…	Endocrine system	Organismal Systems
GnRH signaling pathway	KEGG PATHWAY	ko04912	77	110	0.00950924	0.054462	ENSMUSG00000020366|ENSMUSG00000100916|ENSMUSG00000057897|ENSMUSG00000021754|ENSMUSG00000033765|ENSMUSG00000001175|ENSMUSG00000019370|ENSMUSG00000009406|ENSMUSG00000046709|ENSMUSG00000033852|ENSMUSG00000034781|ENSMUSG00000035725|ENSMUSG00000020828|ENSMUSG00000036438|ENSMUSG00000006699|ENSMUSG00000099269|ENSMUSG00000000957|ENSMUSG00000052684|ENSMUSG00000021948|ENSMUSG00000030287|ENSMUSG00000040061|…	http://www.genome.jp/kegg-bin/show_pathway?ko04912/K04515%09red/K04432%09red/K04433%09red/K04430%09red/K04431%09red/K02677%09red/K01115%09red/K04393%09red/K04421%09red/K08521%09red/K08522%09red/K06068%09red/K08043%09red/K08042%09red/K08041%09red/K08047%09red/K04416%09red/K16342%09red/K04440%09red/K04371%09red/K04448%09red/K04375%09red/K02183%09red/K07763%09red/K03099%09red/K04420%09red/K04345%09r…	Endocrine system	Organismal Systems
Adrenergic signaling in cardiomyocytes	KEGG PATHWAY	ko04261	125	179	0.00132562	0.0155042	ENSMUSG00000013936|ENSMUSG00000019370|ENSMUSG00000057897|ENSMUSG00000036438|ENSMUSG00000027665|ENSMUSG00000017843|ENSMUSG00000040907|ENSMUSG00000004056|ENSMUSG00000041769|ENSMUSG00000021820|ENSMUSG00000015968|ENSMUSG00000021180|ENSMUSG00000091898|ENSMUSG00000027940|ENSMUSG00000069806|ENSMUSG00000039936|ENSMUSG00000007107|ENSMUSG00000024960|ENSMUSG00000059412|ENSMUSG00000035041|ENSMUSG00000039943|…	http://www.genome.jp/kegg-bin/show_pathway?ko04261/K04515%09red/K09290%09red/K12750%09red/K08041%09red/K02677%09red/K04142%09red/K02161%09red/K04868%09red/K04873%09red/K04926%09red/K10375%09red/K04865%09red/K08042%09red/K04962%09red/K04866%09red/K08047%09red/K04862%09red/K04863%09red/K04848%09red/K04845%09red/K05865%09red/K04869%09red/K04354%09red/K04167%09red/K04445%09red/K09052%09red/K04371%09r…	Circulatory system	Organismal Systems
Neuroactive ligand-receptor interaction	KEGG PATHWAY	ko04080	233	334	1.77e-05	0.00278797	ENSMUSG00000054764|ENSMUSG00000045087|ENSMUSG00000058620|ENSMUSG00000034009|ENSMUSG00000028020|ENSMUSG00000044034|ENSMUSG00000021348|ENSMUSG00000038891|ENSMUSG00000044338|ENSMUSG00000036437|ENSMUSG00000032259|ENSMUSG00000029054|ENSMUSG00000003378|ENSMUSG00000045730|ENSMUSG00000018500|ENSMUSG00000020081|ENSMUSG00000000263|ENSMUSG00000001985|ENSMUSG00000001986|ENSMUSG00000041078|ENSMUSG00000049699|…	http://www.genome.jp/kegg-bin/show_pathway?ko04080/K05206%09red/K05207%09red/K05204%09red/K05205%09red/K05202%09red/K05203%09red/K05200%09red/K05208%09red/K04259%09red/K04147%09red/K03914%09red/K04009%09red/K05840%09red/K05175%09red/K04168%09red/K04271%09red/K04272%09red/K03915%09red/K04274%09red/K04275%09red/K04276%09red/K04277%09red/K04160%09red/K04161%09red/K04162%09red/K04163%09red/K04166%09r…	Signaling molecules and interaction	Environmental Information Processing
Fc epsilon RI signaling pathway	KEGG PATHWAY	ko04664	62	89	0.0195751	0.08008	ENSMUSG00000033721|ENSMUSG00000019699|ENSMUSG00000020366|ENSMUSG00000031264|ENSMUSG00000016933|ENSMUSG00000046709|ENSMUSG00000033852|ENSMUSG00000021457|ENSMUSG00000078816|ENSMUSG00000004508|ENSMUSG00000002699|ENSMUSG00000058715|ENSMUSG00000004056|ENSMUSG00000034801|ENSMUSG00000001847|ENSMUSG00000032462|ENSMUSG00000027665|ENSMUSG00000041417|ENSMUSG00000026288|ENSMUSG00000050211|ENSMUSG00000050965|…	http://www.genome.jp/kegg-bin/show_pathway?ko04664/K07983%09red/K04432%09red/K04433%09red/K04430%09red/K04431%09red/K02677%09red/K03084%09red/K01116%09red/K04736%09red/K04392%09red/K08089%09red/K05730%09red/K05427%09red/K07370%09red/K16342%09red/K04440%09red/K04371%09red/K02649%09red/K06856%09red/K03099%09red/K05855%09red/K05854%09red/K07362%09red/K07361%09red/K05859%09red/K04369%09red/K08090%09r…	Immune system	Organismal Systems
Dopaminergic synapse	KEGG PATHWAY	ko04728	110	158	0.00263967	0.0230971	ENSMUSG00000040147|ENSMUSG00000019370|ENSMUSG00000057897|ENSMUSG00000036438|ENSMUSG00000025468|ENSMUSG00000017843|ENSMUSG00000027669|ENSMUSG00000029663|ENSMUSG00000001986|ENSMUSG00000004056|ENSMUSG00000041769|ENSMUSG00000021820|ENSMUSG00000039358|ENSMUSG00000015968|ENSMUSG00000004113|ENSMUSG00000038026|ENSMUSG00000034656|ENSMUSG00000030209|ENSMUSG00000020182|ENSMUSG00000024960|ENSMUSG00000035041|…	http://www.genome.jp/kegg-bin/show_pathway?ko04728/K04515%09red/K04545%09red/K04959%09red/K05200%09red/K04538%09red/K04537%09red/K02677%09red/K04541%09red/K04534%09red/K02296%09red/K05870%09red/K10396%09red/K04549%09red/K05197%09red/K05198%09red/K04347%09red/K08822%09red/K04849%09red/K04354%09red/K05840%09red/K15494%09red/K15493%09red/K04379%09red/K04999%09red/K04440%09red/K00274%09red/K04536%09r…	Nervous system	Organismal Systems
Cytokine-cytokine receptor interaction	KEGG PATHWAY	ko04060	195	282	0.000113368	0.0119036	ENSMUSG00000038259|ENSMUSG00000050395|ENSMUSG00000096826|ENSMUSG00000008999|ENSMUSG00000025856|ENSMUSG00000062157|ENSMUSG00000021348|ENSMUSG00000029417|ENSMUSG00000055170|ENSMUSG00000016529|ENSMUSG00000016524|ENSMUSG00000044337|ENSMUSG00000010142|ENSMUSG00000031779|ENSMUSG00000020383|ENSMUSG00000024379|ENSMUSG00000023078|ENSMUSG00000018341|ENSMUSG00000021796|ENSMUSG00000026166|ENSMUSG00000019966|…	http://www.genome.jp/kegg-bin/show_pathway?ko04060/K05444%09red/K05509%09red/K05447%09red/K05441%09red/K05508%09red/K05174%09red/K05448%09red/K05449%09red/K05173%09red/K05453%09red/K04188%09red/K04189%09red/K05059%09red/K04182%09red/K05056%09red/K05055%09red/K04184%09red/K05050%09red/K04177%09red/K04176%09red/K05450%09red/K14624%09red/K14625%09red/K05163%09red/K05162%09red/K05454%09red/K04670%09r…	Signaling molecules and interaction	Environmental Information Processing
Hepatitis C	KEGG PATHWAY	ko05160	103	149	0.00408758	0.0292633	ENSMUSG00000024079|ENSMUSG00000003184|ENSMUSG00000009630|ENSMUSG00000059552|ENSMUSG00000029613|ENSMUSG00000034801|ENSMUSG00000027665|ENSMUSG00000008843|ENSMUSG00000004056|ENSMUSG00000041769|ENSMUSG00000053113|ENSMUSG00000037523|ENSMUSG00000020115|ENSMUSG00000055976|ENSMUSG00000028530|ENSMUSG00000026104|ENSMUSG00000000441|ENSMUSG00000039936|ENSMUSG00000031887|ENSMUSG00000029605|ENSMUSG00000025199|…	http://www.genome.jp/kegg-bin/show_pathway?ko05160/K04696%09red/K16196%09red/K16194%09red/K16195%09red/K04692%09red/K04693%09red/K07210%09red/K04735%09red/K04734%09red/K05410%09red/K11221%09red/K11220%09red/K12473%09red/K02158%09red/K08524%09red/K03173%09red/K02861%09red/K03171%09red/K04357%09red/K07211%09red/K04354%09red/K04364%09red/K05842%09red/K09444%09red/K13885%09red/K09447%09red/K06088%09r…	Infectious diseases: Viral	Human Diseases
Leishmaniasis	KEGG PATHWAY	ko05140	47	68	0.0412063	0.132449	ENSMUSG00000020009|ENSMUSG00000059498|ENSMUSG00000032487|ENSMUSG00000059089|ENSMUSG00000009406|ENSMUSG00000055170|ENSMUSG00000016529|ENSMUSG00000020826|ENSMUSG00000028284|ENSMUSG00000052684|ENSMUSG00000024927|ENSMUSG00000032508|ENSMUSG00000027009|ENSMUSG00000021250|ENSMUSG00000108596|ENSMUSG00000015947|ENSMUSG00000030595|ENSMUSG00000026104|ENSMUSG00000021025|ENSMUSG00000076617|ENSMUSG00000076614|…	http://www.genome.jp/kegg-bin/show_pathway?ko05140/K03990%09red/K04383%09red/K04730%09red/K04519%09red/K04734%09red/K11220%09red/K06463%09red/K06461%09red/K05719%09red/K06464%09red/K13536%09red/K06483%09red/K04379%09red/K11987%09red/K04447%09red/K08009%09red/K04371%09red/K05132%09red/K04448%09red/K04375%09red/K06856%09red/K04427%09red/K04729%09red/K05406%09red/K04735%09red/K04404%09red/K05697%09r…	Infectious diseases: Parasitic	Human Diseases
Jak-STAT signaling pathway	KEGG PATHWAY	ko04630	124	180	0.00194461	0.0197597	ENSMUSG00000026718|ENSMUSG00000062157|ENSMUSG00000021348|ENSMUSG00000038891|ENSMUSG00000055170|ENSMUSG00000016529|ENSMUSG00000028101|ENSMUSG00000016524|ENSMUSG00000031805|ENSMUSG00000034801|ENSMUSG00000027665|ENSMUSG00000020383|ENSMUSG00000024379|ENSMUSG00000004056|ENSMUSG00000070348|ENSMUSG00000053113|ENSMUSG00000064294|ENSMUSG00000023206|ENSMUSG00000073889|ENSMUSG00000038612|ENSMUSG00000027947|…	http://www.genome.jp/kegg-bin/show_pathway?ko04630/K11225%09red/K11224%09red/K11221%09red/K11220%09red/K11223%09red/K11222%09red/K05444%09red/K05447%09red/K05441%09red/K05443%09red/K04503%09red/K05059%09red/K05056%09red/K05055%09red/K02539%09red/K05697%09red/K11217%09red/K11218%09red/K11219%09red/K18026%09red/K02833%09red/K05428%09red/K04696%09red/K04697%09red/K04695%09red/K04692%09red/K04693%09r…	Signal transduction	Environmental Information Processing
TGF-beta signaling pathway	KEGG PATHWAY	ko04350	64	93	0.0211857	0.0834188	ENSMUSG00000024563|ENSMUSG00000009630|ENSMUSG00000020349|ENSMUSG00000038259|ENSMUSG00000067336|ENSMUSG00000047492|ENSMUSG00000061393|ENSMUSG00000008999|ENSMUSG00000042745|ENSMUSG00000020516|ENSMUSG00000024830|ENSMUSG00000019929|ENSMUSG00000055170|ENSMUSG00000038780|ENSMUSG00000094958|ENSMUSG00000024290|ENSMUSG00000014859|ENSMUSG00000024515|ENSMUSG00000027641|ENSMUSG00000032440|ENSMUSG00000031681|…	http://www.genome.jp/kegg-bin/show_pathway?ko04350/K04514%09red/K04513%09red/K16620%09red/K04687%09red/K16621%09red/K16857%09red/K04686%09red/K13596%09red/K04680%09red/K04668%09red/K04683%09red/K04663%09red/K04662%09red/K04661%09red/K04660%09red/K04667%09red/K04666%09red/K16622%09red/K04664%09red/K13578%09red/K04371%09red/K04685%09red/K17694%09red/K17695%09red/K04681%09red/K17693%09red/K04500%09r…	Signal transduction	Environmental Information Processing
Neurotrophin signaling pathway	KEGG PATHWAY	ko04722	108	157	0.00373028	0.0279771	ENSMUSG00000042594|ENSMUSG00000003873|ENSMUSG00000019370|ENSMUSG00000016528|ENSMUSG00000059552|ENSMUSG00000036438|ENSMUSG00000034801|ENSMUSG00000036333|ENSMUSG00000027665|ENSMUSG00000005057|ENSMUSG00000004056|ENSMUSG00000071369|ENSMUSG00000021820|ENSMUSG00000030595|ENSMUSG00000019969|ENSMUSG00000060477|ENSMUSG00000059146|ENSMUSG00000038128|ENSMUSG00000024241|ENSMUSG00000039936|ENSMUSG00000002948|…	http://www.genome.jp/kegg-bin/show_pathway?ko04722/K04515%09red/K12459%09red/K04513%09red/K04431%09red/K04731%09red/K04730%09red/K12458%09red/K01116%09red/K04734%09red/K04438%09red/K04505%09red/K04393%09red/K04392%09red/K02159%09red/K02158%09red/K12457%09red/K04421%09red/K06279%09red/K09593%09red/K04732%09red/K07193%09red/K04353%09red/K04356%09red/K04355%09red/K05869%09red/K09408%09red/K04443%09r…	Nervous system	Organismal Systems
ErbB signaling pathway	KEGG PATHWAY	ko04012	77	113	0.0146298	0.0677687	ENSMUSG00000019699|ENSMUSG00000035109|ENSMUSG00000041014|ENSMUSG00000004043|ENSMUSG00000031284|ENSMUSG00000016933|ENSMUSG00000009406|ENSMUSG00000026842|ENSMUSG00000046709|ENSMUSG00000026596|ENSMUSG00000020573|ENSMUSG00000020516|ENSMUSG00000024830|ENSMUSG00000021936|ENSMUSG00000057897|ENSMUSG00000020312|ENSMUSG00000031714|ENSMUSG00000024959|ENSMUSG00000034801|ENSMUSG00000052684|ENSMUSG00000034342|…	http://www.genome.jp/kegg-bin/show_pathway?ko04012/K04515%09red/K05458%09red/K04430%09red/K04431%09red/K02677%09red/K01116%09red/K04438%09red/K07205%09red/K11224%09red/K11223%09red/K02158%09red/K09783%09red/K06279%09red/K09593%09red/K08523%09red/K05733%09red/K05736%09red/K05734%09red/K05735%09red/K08774%09red/K06619%09red/K04440%09red/K04371%09red/K17447%09red/K04448%09red/K04375%09red/K02649%09r…	Signal transduction	Environmental Information Processing
Linoleic acid metabolism	KEGG PATHWAY	ko00591	47	69	0.0477788	0.149667	ENSMUSG00000067231|ENSMUSG00000060675|ENSMUSG00000033852|ENSMUSG00000062624|ENSMUSG00000028571|ENSMUSG00000029630|ENSMUSG00000061292|ENSMUSG00000081225|ENSMUSG00000054827|ENSMUSG00000041193|ENSMUSG00000050211|ENSMUSG00000018924|ENSMUSG00000070419|ENSMUSG00000075551|ENSMUSG00000075552|ENSMUSG00000060613|ENSMUSG00000052914|ENSMUSG00000032310|ENSMUSG00000067225|ENSMUSG00000056220|ENSMUSG00000032808|…	http://www.genome.jp/kegg-bin/show_pathway?ko00591/K14621%09red/K16817%09red/K16342%09red/K01047%09red/K07418%09red/K07409%09red/K07415%09red/K07424%09red/K07413%09red/K00460%09red	Lipid metabolism	Metabolism
RIG-I-like receptor signaling pathway	KEGG PATHWAY	ko04622	53	78	0.0385352	0.126444	ENSMUSG00000039224|ENSMUSG00000020366|ENSMUSG00000021754|ENSMUSG00000048806|ENSMUSG00000000275|ENSMUSG00000040296|ENSMUSG00000073811|ENSMUSG00000003184|ENSMUSG00000063376|ENSMUSG00000028284|ENSMUSG00000031154|ENSMUSG00000024927|ENSMUSG00000031537|ENSMUSG00000004221|ENSMUSG00000026029|ENSMUSG00000017830|ENSMUSG00000042349|ENSMUSG00000037523|ENSMUSG00000039285|ENSMUSG00000030595|ENSMUSG00000020115|…	http://www.genome.jp/kegg-bin/show_pathway?ko04622/K02373%09red/K12671%09red/K04416%09red/K04735%09red/K04734%09red/K12655%09red/K05410%09red/K07211%09red/K07210%09red/K12651%09red/K12650%09red/K12653%09red/K12652%09red/K09578%09red/K12654%09red/K04398%09red/K02861%09red/K05441%09red/K04440%09red/K09447%09red/K10652%09red/K05425%09red/K05406%09red/K12656%09red/K12170%09red/K04427%09red/K04467%09r…	Immune system	Organismal Systems
Chemokine signaling pathway	KEGG PATHWAY	ko04062	151	223	0.00114798	0.015413	ENSMUSG00000033721|ENSMUSG00000096826|ENSMUSG00000043004|ENSMUSG00000034801|ENSMUSG00000031779|ENSMUSG00000029053|ENSMUSG00000021948|ENSMUSG00000027665|ENSMUSG00000061353|ENSMUSG00000023078|ENSMUSG00000004056|ENSMUSG00000026166|ENSMUSG00000030595|ENSMUSG00000060509|ENSMUSG00000004814|ENSMUSG00000060183|ENSMUSG00000073888|ENSMUSG00000029684|ENSMUSG00000032946|ENSMUSG00000029528|ENSMUSG00000058427|…	http://www.genome.jp/kegg-bin/show_pathway?ko04062/K11224%09red/K11221%09red/K11220%09red/K04371%09red/K05858%09red/K04188%09red/K04189%09red/K04345%09red/K04182%09red/K04180%09red/K04467%09red/K05050%09red/K05854%09red/K07363%09red/K11218%09red/K00909%09red/K04177%09red/K04176%09red/K04347%09red/K14624%09red/K14625%09red/K04179%09red/K04178%09red/K02833%09red/K17447%09red/K18952%09red/K05513%09r…	Immune system	Organismal Systems
Inflammatory mediator regulation of TRP channels	KEGG PATHWAY	ko04750	103	153	0.00703758	0.0452416	ENSMUSG00000019370|ENSMUSG00000057897|ENSMUSG00000018507|ENSMUSG00000036438|ENSMUSG00000021948|ENSMUSG00000027665|ENSMUSG00000021820|ENSMUSG00000021108|ENSMUSG00000005034|ENSMUSG00000020623|ENSMUSG00000041380|ENSMUSG00000039936|ENSMUSG00000014158|ENSMUSG00000027398|ENSMUSG00000024960|ENSMUSG00000005952|ENSMUSG00000052914|ENSMUSG00000039943|ENSMUSG00000025197|ENSMUSG00000070719|ENSMUSG00000034330|…	http://www.genome.jp/kegg-bin/show_pathway?ko04750/K04515%09red/K04983%09red/K05222%09red/K04432%09red/K04433%09red/K04984%09red/K02677%09red/K01116%09red/K04972%09red/K18051%09red/K07413%09red/K18052%09red/K04386%09red/K06068%09red/K08043%09red/K04828%09red/K08041%09red/K08047%09red/K16342%09red/K04440%09red/K04149%09red/K06269%09red/K07425%09red/K02649%09red/K02183%09red/K04234%09red/K08042%09r…	Sensory system	Organismal Systems
Ras signaling pathway	KEGG PATHWAY	ko04014	198	297	0.000400903	0.0132142	ENSMUSG00000035109|ENSMUSG00000027460|ENSMUSG00000009376|ENSMUSG00000019370|ENSMUSG00000025856|ENSMUSG00000029648|ENSMUSG00000004508|ENSMUSG00000024962|ENSMUSG00000029458|ENSMUSG00000031465|ENSMUSG00000036438|ENSMUSG00000036585|ENSMUSG00000034801|ENSMUSG00000003070|ENSMUSG00000030849|ENSMUSG00000027669|ENSMUSG00000029663|ENSMUSG00000032035|ENSMUSG00000057967|ENSMUSG00000019966|ENSMUSG00000020115|…	http://www.genome.jp/kegg-bin/show_pathway?ko04014/K14958%09red/K01116%09red/K05208%09red/K01115%09red/K05095%09red/K02158%09red/K05094%09red/K18529%09red/K05448%09red/K05449%09red/K16342%09red/K01047%09red/K04371%09red/K04163%09red/K04375%09red/K05210%09red/K04389%09red/K04467%09red/K04347%09red/K07362%09red/K07360%09red/K07831%09red/K05859%09red/K05453%09red/K04345%09red/K05450%09red/K07293%09r…	Signal transduction	Environmental Information Processing
Natural killer cell mediated cytotoxicity	KEGG PATHWAY	ko04650	90	135	0.0131761	0.0666441	ENSMUSG00000033721|ENSMUSG00000064109|ENSMUSG00000059089|ENSMUSG00000053219|ENSMUSG00000027544|ENSMUSG00000015355|ENSMUSG00000055170|ENSMUSG00000034801|ENSMUSG00000033016|ENSMUSG00000037405|ENSMUSG00000027665|ENSMUSG00000004266|ENSMUSG00000052736|ENSMUSG00000033953|ENSMUSG00000076614|ENSMUSG00000019843|ENSMUSG00000076612|ENSMUSG00000076613|ENSMUSG00000030167|ENSMUSG00000030165|ENSMUSG00000000441|…	http://www.genome.jp/kegg-bin/show_pathway?ko04650/K07983%09red/K07980%09red/K07987%09red/K07986%09red/K07984%09red/K08845%09red/K02677%09red/K07989%09red/K07988%09red/K01116%09red/K06479%09red/K06453%09red/K04392%09red/K17447%09red/K04390%09red/K06279%09red/K06463%09red/K05730%09red/K05718%09red/K07992%09red/K06464%09red/K04348%09red/K06516%09red/K05427%09red/K04369%09red/K04446%09red/K04371%09r…	Immune system	Organismal Systems
Choline metabolism in cancer	KEGG PATHWAY	ko05231	87	131	0.0155413	0.0688449	ENSMUSG00000094590|ENSMUSG00000025856|ENSMUSG00000020516|ENSMUSG00000034801|ENSMUSG00000027665|ENSMUSG00000004056|ENSMUSG00000040479|ENSMUSG00000021109|ENSMUSG00000004815|ENSMUSG00000071591|ENSMUSG00000026812|ENSMUSG00000029684|ENSMUSG00000000441|ENSMUSG00000039936|ENSMUSG00000000276|ENSMUSG00000095332|ENSMUSG00000020901|ENSMUSG00000019699|ENSMUSG00000020366|ENSMUSG00000026821|ENSMUSG00000031165|…	http://www.genome.jp/kegg-bin/show_pathway?ko05231/K02677%09red/K01116%09red/K01115%09red/K08268%09red/K07206%09red/K04357%09red/K06128%09red/K08732%09red/K04359%09red/K06515%09red/K08202%09red/K04379%09red/K16342%09red/K04440%09red/K00994%09red/K01080%09red/K06083%09red/K05753%09red/K02649%09red/K05747%09red/K03099%09red/K00968%09red/K04688%09red/K04371%09red/K00922%09red/K05450%09red/K00901%09r…	Cancers: Overview	Human Diseases
Peroxisome	KEGG PATHWAY	ko04146	65	98	0.0331108	0.118522	ENSMUSG00000017307|ENSMUSG00000074064|ENSMUSG00000019809|ENSMUSG00000020003|ENSMUSG00000042096|ENSMUSG00000030759|ENSMUSG00000020826|ENSMUSG00000029499|ENSMUSG00000041939|ENSMUSG00000031378|ENSMUSG00000039653|ENSMUSG00000017453|ENSMUSG00000025950|ENSMUSG00000032883|ENSMUSG00000028672|ENSMUSG00000021884|ENSMUSG00000029047|ENSMUSG00000029864|ENSMUSG00000005907|ENSMUSG00000107283|ENSMUSG00000067825|…	http://www.genome.jp/kegg-bin/show_pathway?ko04146/K11992%09red/K11517%09red/K00830%09red/K11147%09red/K01640%09red/K05940%09red/K00624%09red/K05677%09red/K05675%09red/K00649%09red/K13347%09red/K13299%09red/K00106%09red/K13279%09red/K17879%09red/K13348%09red/K01578%09red/K13340%09red/K13341%09red/K13342%09red/K13343%09red/K13344%09red/K13345%09red/K13346%09red/K00031%09red/K03781%09red/K12663%09r…	Transport and catabolism	Cellular Processes
Bile secretion	KEGG PATHWAY	ko04976	61	92	0.0381244	0.126413	ENSMUSG00000047638|ENSMUSG00000021670|ENSMUSG00000067144|ENSMUSG00000030237|ENSMUSG00000037583|ENSMUSG00000020431|ENSMUSG00000024254|ENSMUSG00000084927|ENSMUSG00000028240|ENSMUSG00000025194|ENSMUSG00000063796|ENSMUSG00000031659|ENSMUSG00000020865|ENSMUSG00000030236|ENSMUSG00000041698|ENSMUSG00000028645|ENSMUSG00000026576|ENSMUSG00000032204|ENSMUSG00000068323|ENSMUSG00000023073|ENSMUSG00000040907|…	http://www.genome.jp/kegg-bin/show_pathway?ko04976/K05043%09red/K01539%09red/K03460%09red/K05681%09red/K05684%09red/K00489%09red/K12473%09red/K08524%09red/K08537%09red/K08043%09red/K08042%09red/K08041%09red/K14349%09red/K08205%09red/K08204%09red/K08563%09red/K14341%09red/K14342%09red/K09869%09red/K05658%09red/K07299%09red/K13575%09red/K09866%09red/K09864%09red/K01538%09red/K13855%09red/K13857%09r…	Digestive system	Organismal Systems
Vascular smooth muscle contraction	KEGG PATHWAY	ko04270	118	179	0.00667508	0.0438052	ENSMUSG00000019370|ENSMUSG00000059495|ENSMUSG00000039824|ENSMUSG00000005611|ENSMUSG00000036438|ENSMUSG00000018500|ENSMUSG00000021948|ENSMUSG00000026241|ENSMUSG00000021108|ENSMUSG00000015968|ENSMUSG00000005034|ENSMUSG00000020611|ENSMUSG00000063142|ENSMUSG00000029522|ENSMUSG00000033852|ENSMUSG00000041977|ENSMUSG00000045038|ENSMUSG00000029334|ENSMUSG00000024960|ENSMUSG00000027335|ENSMUSG00000039943|…	http://www.genome.jp/kegg-bin/show_pathway?ko04270/K12755%09red/K12751%09red/K04513%09red/K05227%09red/K05242%09red/K02677%09red/K08845%09red/K04197%09red/K04136%09red/K18051%09red/K04263%09red/K18052%09red/K17457%09red/K12336%09red/K08449%09red/K06068%09red/K17388%09red/K08042%09red/K08041%09red/K04958%09red/K08047%09red/K04941%09red/K04514%09red/K04639%09red/K18050%09red/K08447%09red/K07376%09r…	Circulatory system	Organismal Systems
Apoptosis	KEGG PATHWAY	ko04210	73	111	0.028478	0.104309	ENSMUSG00000019699|ENSMUSG00000032601|ENSMUSG00000003873|ENSMUSG00000036932|ENSMUSG00000007659|ENSMUSG00000004221|ENSMUSG00000025855|ENSMUSG00000020573|ENSMUSG00000004446|ENSMUSG00000026942|ENSMUSG00000025076|ENSMUSG00000025887|ENSMUSG00000024959|ENSMUSG00000063694|ENSMUSG00000028698|ENSMUSG00000024927|ENSMUSG00000031537|ENSMUSG00000029027|ENSMUSG00000032462|ENSMUSG00000027665|ENSMUSG00000041417|…	http://www.genome.jp/kegg-bin/show_pathway?ko04210/K02373%09red/K04739%09red/K01173%09red/K04731%09red/K04730%09red/K01367%09red/K07210%09red/K04519%09red/K04734%09red/K04736%09red/K04397%09red/K04390%09red/K02310%09red/K02159%09red/K02158%09red/K03158%09red/K04399%09red/K04398%09red/K02861%09red/K03171%09red/K16061%09red/K08738%09red/K02187%09red/K06268%09red/K02649%09red/K04741%09red/K04728%09r…	Cell growth and death	Cellular Processes
Protein digestion and absorption	KEGG PATHWAY	ko04974	67	102	0.0351048	0.121676	ENSMUSG00000048126|ENSMUSG00000091345|ENSMUSG00000020241|ENSMUSG00000015405|ENSMUSG00000029882|ENSMUSG00000057163|ENSMUSG00000029675|ENSMUSG00000030376|ENSMUSG00000009545|ENSMUSG00000025064|ENSMUSG00000001918|ENSMUSG00000058806|ENSMUSG00000025650|ENSMUSG00000027820|ENSMUSG00000026576|ENSMUSG00000061119|ENSMUSG00000010095|ENSMUSG00000054446|ENSMUSG00000029661|ENSMUSG00000023243|ENSMUSG00000024313|…	http://www.genome.jp/kegg-bin/show_pathway?ko04974/K01539%09red/K01389%09red/K13868%09red/K04926%09red/K08606%09red/K13867%09red/K09708%09red/K14208%09red/K05849%09red/K06519%09red/K04945%09red/K16628%09red/K01540%09red/K08187%09red/K01345%09red/K07603%09red/K01285%09red/K01312%09red/K01278%09red/K01538%09red/K01395%09red/K05334%09red/K08779%09red/K05612%09red/K14211%09red/K08132%09red/K01291%09r…	Digestive system	Organismal Systems
Cell adhesion molecules (CAMs)	KEGG PATHWAY	ko04514	99	151	0.0133106	0.0666441	ENSMUSG00000051790|ENSMUSG00000037405|ENSMUSG00000026009|ENSMUSG00000008843|ENSMUSG00000059857|ENSMUSG00000020598|ENSMUSG00000055976|ENSMUSG00000020592|ENSMUSG00000026395|ENSMUSG00000051076|ENSMUSG00000030577|ENSMUSG00000025321|ENSMUSG00000026011|ENSMUSG00000026012|ENSMUSG00000023274|ENSMUSG00000036634|ENSMUSG00000021614|ENSMUSG00000031871|ENSMUSG00000024670|ENSMUSG00000034028|ENSMUSG00000049939|…	http://www.genome.jp/kegg-bin/show_pathway?ko04514/K06809%09red/K16337%09red/K06785%09red/K06771%09red/K06781%09red/K06533%09red/K06760%09red/K16338%09red/K06471%09red/K06550%09red/K05689%09red/K06756%09red/K06775%09red/K03161%09red/K03160%09red/K06470%09red/K06787%09red/K06485%09red/K07378%09red/K07379%09red/K06461%09red/K05718%09red/K05719%09red/K06757%09red/K06464%09red/K06539%09red/K06538%09r…	Signaling molecules and interaction	Environmental Information Processing
MicroRNAs in cancer	KEGG PATHWAY	ko05206	120	184	0.00793917	0.0500168	ENSMUSG00000028226|ENSMUSG00000025856|ENSMUSG00000055704|ENSMUSG00000024975|ENSMUSG00000027381|ENSMUSG00000038894|ENSMUSG00000059552|ENSMUSG00000034801|ENSMUSG00000018166|ENSMUSG00000051154|ENSMUSG00000017146|ENSMUSG00000021822|ENSMUSG00000020063|ENSMUSG00000021180|ENSMUSG00000067006|ENSMUSG00000038612|ENSMUSG00000029687|ENSMUSG00000039239|ENSMUSG00000020184|ENSMUSG00000002068|ENSMUSG00000000441|…	http://www.genome.jp/kegg-bin/show_pathway?ko05206/K01110%09red/K01116%09red/K11459%09red/K02091%09red/K05448%09red/K17454%09red/K06619%09red/K16341%09red/K11987%09red/K12886%09red/K09283%09red/K04503%09red/K07436%09red/K02539%09red/K04464%09red/K02085%09red/K02329%09red/K08270%09red/K05859%09red/K11592%09red/K04671%09red/K06643%09red/K02833%09red/K17449%09red/K06279%09red/K04514%09red/K09295%09r…	Cancers: Overview	Human Diseases
Amoebiasis	KEGG PATHWAY	ko05146	105	161	0.0122856	0.0644995	ENSMUSG00000076613|ENSMUSG00000055170|ENSMUSG00000016529|ENSMUSG00000019987|ENSMUSG00000044734|ENSMUSG00000029661|ENSMUSG00000071452|ENSMUSG00000047061|ENSMUSG00000004951|ENSMUSG00000035031|ENSMUSG00000076617|ENSMUSG00000076614|ENSMUSG00000076612|ENSMUSG00000079465|ENSMUSG00000021403|ENSMUSG00000040314|ENSMUSG00000054808|ENSMUSG00000031274|ENSMUSG00000021404|ENSMUSG00000039239|ENSMUSG00000048775|…	http://www.genome.jp/kegg-bin/show_pathway?ko05146/K06856%09red/K05717%09red/K13963%09red/K03998%09red/K03999%09red/K02187%09red/K04519%09red/K07888%09red/K07889%09red/K04391%09red/K04387%09red/K07887%09red/K06461%09red/K06464%09red/K10955%09red/K03997%09red/K05637%09red/K05636%09red/K05635%09red/K05427%09red/K05425%09red/K01319%09red/K05406%09red/K02677%09red/K06247%09red/K06246%09red/K06244%09r…	Infectious diseases: Parasitic	Human Diseases
cGMP-PKG signaling pathway	KEGG PATHWAY	ko04022	153	235	0.00323483	0.0255575	ENSMUSG00000019370|ENSMUSG00000058620|ENSMUSG00000027544|ENSMUSG00000005611|ENSMUSG00000038894|ENSMUSG00000036438|ENSMUSG00000033016|ENSMUSG00000027665|ENSMUSG00000040907|ENSMUSG00000023079|ENSMUSG00000021944|ENSMUSG00000004056|ENSMUSG00000031902|ENSMUSG00000100486|ENSMUSG00000015968|ENSMUSG00000033953|ENSMUSG00000005583|ENSMUSG00000016319|ENSMUSG00000063142|ENSMUSG00000033717|ENSMUSG00000035041|…	http://www.genome.jp/kegg-bin/show_pathway?ko04022/K02158%09red/K18154%09red/K05849%09red/K07376%09red/K04378%09red/K04371%09red/K04166%09red/K09048%09red/K09047%09red/K00907%09red/K05853%09red/K04936%09red/K09565%09red/K05850%09red/K04939%09red/K04938%09red/K05858%09red/K04346%09red/K04348%09red/K17334%09red/K06274%09red/K17446%09red/K06270%09red/K04268%09red/K04265%09red/K04514%09red/K04513%09r…	Signal transduction	Environmental Information Processing
Chagas disease (American trypanosomiasis)	KEGG PATHWAY	ko05142	91	141	0.0221009	0.0859479	ENSMUSG00000022052|ENSMUSG00000045322|ENSMUSG00000055170|ENSMUSG00000009630|ENSMUSG00000016529|ENSMUSG00000027665|ENSMUSG00000004056|ENSMUSG00000041769|ENSMUSG00000024164|ENSMUSG00000039239|ENSMUSG00000031077|ENSMUSG00000039936|ENSMUSG00000032093|ENSMUSG00000027398|ENSMUSG00000024960|ENSMUSG00000025199|ENSMUSG00000000982|ENSMUSG00000039943|ENSMUSG00000037411|ENSMUSG00000024563|ENSMUSG00000024778|…	http://www.genome.jp/kegg-bin/show_pathway?ko05142/K02373%09red/K03990%09red/K05415%09red/K04430%09red/K04730%09red/K04534%09red/K04519%09red/K04734%09red/K04390%09red/K07210%09red/K01283%09red/K13376%09red/K04398%09red/K08041%09red/K06452%09red/K04354%09red/K04440%09red/K05842%09red/K05408%09red/K04379%09red/K06450%09red/K03175%09red/K05425%09red/K05405%09red/K05406%09red/K07209%09red/K04371%09r…	Infectious diseases: Parasitic	Human Diseases
Calcium signaling pathway	KEGG PATHWAY	ko04020	167	259	0.0028957	0.0246526	ENSMUSG00000019370|ENSMUSG00000020788|ENSMUSG00000029193|ENSMUSG00000020866|ENSMUSG00000057897|ENSMUSG00000026959|ENSMUSG00000036438|ENSMUSG00000018500|ENSMUSG00000057378|ENSMUSG00000004347|ENSMUSG00000020081|ENSMUSG00000031295|ENSMUSG00000018166|ENSMUSG00000030592|ENSMUSG00000021820|ENSMUSG00000039358|ENSMUSG00000015968|ENSMUSG00000004110|ENSMUSG00000076617|ENSMUSG00000076614|ENSMUSG00000004113|…	http://www.genome.jp/kegg-bin/show_pathway?ko04020/K01116%09red/K05208%09red/K00871%09red/K05849%09red/K04849%09red/K05840%09red/K04169%09red/K04160%09red/K04161%09red/K04162%09red/K04163%09red/K04166%09red/K05215%09red/K05217%09red/K05216%09red/K05211%09red/K05219%09red/K05218%09red/K05857%09red/K00907%09red/K05853%09red/K05852%09red/K09565%09red/K05850%09red/K05859%09red/K05858%09red/K04344%09r…	Signal transduction	Environmental Information Processing
Pathways in cancer	KEGG PATHWAY	ko05200	340	555	0.000499673	0.0132142	ENSMUSG00000000149|ENSMUSG00000000782|ENSMUSG00000003873|ENSMUSG00000031380|ENSMUSG00000036856|ENSMUSG00000007989|ENSMUSG00000021559|ENSMUSG00000059495|ENSMUSG00000027985|ENSMUSG00000031861|ENSMUSG00000056234|ENSMUSG00000025358|ENSMUSG00000030110|ENSMUSG00000059552|ENSMUSG00000028698|ENSMUSG00000000126|ENSMUSG00000034801|ENSMUSG00000015522|ENSMUSG00000034957|ENSMUSG00000030849|ENSMUSG00000001761|…	http://www.genome.jp/kegg-bin/show_pathway?ko05200/K05090%09red/K00182%09red/K11101%09red/K01110%09red/K01116%09red/K03914%09red/K04259%09red/K11224%09red/K03173%09red/K11220%09red/K02159%09red/K02091%09red/K10053%09red/K10055%09red/K04632%09red/K10056%09red/K04546%09red/K09487%09red/K04482%09red/K04514%09red/K04364%09red/K01403%09red/K05448%09red/K05449%09red/K17454%09red/K06619%09red/K11987%09r…	Cancers: Overview	Human Diseases
Focal adhesion	KEGG PATHWAY	ko04510	175	289	0.0133288	0.0666441	ENSMUSG00000033721|ENSMUSG00000013936|ENSMUSG00000009376|ENSMUSG00000025856|ENSMUSG00000027646|ENSMUSG00000028698|ENSMUSG00000034801|ENSMUSG00000027665|ENSMUSG00000058230|ENSMUSG00000035133|ENSMUSG00000029661|ENSMUSG00000004056|ENSMUSG00000070348|ENSMUSG00000042453|ENSMUSG00000001119|ENSMUSG00000019843|ENSMUSG00000020758|ENSMUSG00000079465|ENSMUSG00000024048|ENSMUSG00000031273|ENSMUSG00000054808|…	http://www.genome.jp/kegg-bin/show_pathway?ko04510/K01110%09red/K05096%09red/K02158%09red/K05448%09red/K05449%09red/K06591%09red/K17457%09red/K04371%09red/K04375%09red/K05699%09red/K04503%09red/K05692%09red/K00907%09red/K13708%09red/K13709%09red/K05450%09red/K12958%09red/K12959%09red/K05459%09red/K05726%09red/K04349%09red/K06277%09red/K06274%09red/K10351%09red/K17447%09red/K06273%09red/K06270%09r…	Cellular community - eukaryotes	Cellular Processes
Endocytosis	KEGG PATHWAY	ko04144	216	363	0.0112634	0.0613855	ENSMUSG00000006304|ENSMUSG00000001588|ENSMUSG00000027293|ENSMUSG00000026718|ENSMUSG00000029648|ENSMUSG00000017639|ENSMUSG00000002957|ENSMUSG00000030110|ENSMUSG00000028528|ENSMUSG00000029053|ENSMUSG00000020817|ENSMUSG00000093908|ENSMUSG00000001827|ENSMUSG00000052632|ENSMUSG00000048376|ENSMUSG00000018166|ENSMUSG00000038740|ENSMUSG00000034557|ENSMUSG00000056515|ENSMUSG00000026860|ENSMUSG00000029518|…	http://www.genome.jp/kegg-bin/show_pathway?ko04144/K13712%09red/K12199%09red/K10591%09red/K01115%09red/K10054%09red/K04645%09red/K18443%09red/K18440%09red/K18441%09red/K11981%09red/K00889%09red/K04189%09red/K04500%09red/K04180%09red/K05050%09red/K11839%09red/K04644%09red/K00909%09red/K04678%09red/K04679%09red/K12958%09red/K12959%09red/K04674%09red/K12480%09red/K05755%09red/K05084%09red/K02833%09r…	Transport and catabolism	Cellular Processes
Hepatitis B	KEGG PATHWAY	ko05161	120	202	0.0484637	0.149667	ENSMUSG00000039224|ENSMUSG00000003873|ENSMUSG00000027544|ENSMUSG00000025358|ENSMUSG00000042349|ENSMUSG00000059552|ENSMUSG00000033016|ENSMUSG00000027665|ENSMUSG00000004056|ENSMUSG00000031902|ENSMUSG00000070348|ENSMUSG00000037523|ENSMUSG00000020115|ENSMUSG00000028530|ENSMUSG00000027793|ENSMUSG00000039239|ENSMUSG00000002068|ENSMUSG00000025958|ENSMUSG00000031077|ENSMUSG00000039936|ENSMUSG00000026896|…	http://www.genome.jp/kegg-bin/show_pathway?ko05161/K01110%09red/K11225%09red/K11224%09red/K11221%09red/K11220%09red/K02159%09red/K02158%09red/K12646%09red/K05842%09red/K04389%09red/K17454%09red/K16344%09red/K04371%09red/K04375%09red/K04741%09red/K09048%09red/K04503%09red/K04501%09red/K09047%09red/K04467%09red/K02084%09red/K12648%09red/K11217%09red/K02089%09red/K12647%09red/K11594%09red/K04674%09r…	Infectious diseases: Viral	Human Diseases
Purine metabolism	KEGG PATHWAY	ko00230	142	240	0.0376031	0.126413	ENSMUSG00000037370|ENSMUSG00000028186|ENSMUSG00000005198|ENSMUSG00000058624|ENSMUSG00000028104|ENSMUSG00000019990|ENSMUSG00000004347|ENSMUSG00000042282|ENSMUSG00000021718|ENSMUSG00000032420|ENSMUSG00000006678|ENSMUSG00000024575|ENSMUSG00000020899|ENSMUSG00000038489|ENSMUSG00000041608|ENSMUSG00000015961|ENSMUSG00000020890|ENSMUSG00000015711|ENSMUSG00000020622|ENSMUSG00000021699|ENSMUSG00000026817|…	http://www.genome.jp/kegg-bin/show_pathway?ko00230/K03021%09red/K03023%09red/K03024%09red/K03025%09red/K03027%09red/K00873%09red/K03783%09red/K12406%09red/K01519%09red/K01517%09red/K01514%09red/K01513%09red/K01510%09red/K01511%09red/K02320%09red/K02321%09red/K00759%09red/K02326%09red/K02327%09red/K00106%09red/K00856%09red/K01509%09red/K01587%09red/K00602%09red/K01939%09red/K01835%09red/K12321%09r…	Nucleotide metabolism	Metabolism
Regulation of actin cytoskeleton	KEGG PATHWAY	ko04810	177	308	0.0441495	0.140476	ENSMUSG00000033721|ENSMUSG00000013936|ENSMUSG00000031603|ENSMUSG00000059495|ENSMUSG00000027646|ENSMUSG00000030447|ENSMUSG00000036585|ENSMUSG00000034801|ENSMUSG00000020451|ENSMUSG00000005947|ENSMUSG00000078365|ENSMUSG00000030849|ENSMUSG00000058230|ENSMUSG00000031511|ENSMUSG00000019907|ENSMUSG00000042284|ENSMUSG00000057967|ENSMUSG00000021823|ENSMUSG00000034480|ENSMUSG00000025265|ENSMUSG00000024241|…	http://www.genome.jp/kegg-bin/show_pathway?ko04810/K04367%09red/K06591%09red/K17457%09red/K06594%09red/K04371%09red/K00889%09red/K05699%09red/K05692%09red/K08845%09red/K02085%09red/K00907%09red/K04347%09red/K13708%09red/K04346%09red/K05450%09red/K06269%09red/K06525%09red/K12330%09red/K02833%09red/K05769%09red/K05768%09red/K06270%09red/K05765%09red/K05764%09red/K05767%09red/K05766%09red/K05760%09r…	Cell motility	Cellular Processes
Arachidonic acid metabolism	KEGG PATHWAY	ko00590	74	118	0.052431	0.160347	ENSMUSG00000025955|ENSMUSG00000067225|ENSMUSG00000027983|ENSMUSG00000026820|ENSMUSG00000066072|ENSMUSG00000032487|ENSMUSG00000071072|ENSMUSG00000060675|ENSMUSG00000006344|ENSMUSG00000033852|ENSMUSG00000062624|ENSMUSG00000056220|ENSMUSG00000028571|ENSMUSG00000020377|ENSMUSG00000040583|ENSMUSG00000050737|ENSMUSG00000020891|ENSMUSG00000004341|ENSMUSG00000040660|ENSMUSG00000003484|ENSMUSG00000081225|…	http://www.genome.jp/kegg-bin/show_pathway?ko00590/K05309%09red/K17726%09red/K16817%09red/K15729%09red/K00458%09red/K01830%09red/K01832%09red/K16342%09red/K00509%09red/K00461%09red/K00460%09red/K08022%09red/K07422%09red/K07425%09red/K18592%09red/K11987%09red/K00432%09red/K00807%09red/K08726%09red/K01047%09red/K14621%09red/K15730%09red/K04119%09red/K07418%09red/K07415%09red/K15717%09red/K07413%09r…	Lipid metabolism	Metabolism
beta-Alanine metabolism	KEGG PATHWAY	ko00410	29	39	0.0558089	0.167961	ENSMUSG00000074064|ENSMUSG00000026687|ENSMUSG00000033427|ENSMUSG00000070880|ENSMUSG00000019102|ENSMUSG00000010025|ENSMUSG00000029455|ENSMUSG00000090665|ENSMUSG00000071708|ENSMUSG00000053644|ENSMUSG00000024885|ENSMUSG00000025465|ENSMUSG00000027333|ENSMUSG00000024644|ENSMUSG00000035561|ENSMUSG00000056880|ENSMUSG00000056162|ENSMUSG00000021238|ENSMUSG00000019326|ENSMUSG00000075289|ENSMUSG00000006442|…	http://www.genome.jp/kegg-bin/show_pathway?ko00410/K00249%09red/K00140%09red/K12259%09red/K05604%09red/K00797%09red/K00802%09red/K00149%09red/K00276%09red/K18966%09red/K00128%09red/K00129%09red/K00207%09red/K01578%09red/K01580%09red/K14085%09red/K01431%09red/K07511%09red/K08660%09red/K07515%09red/K14755%09red	Metabolism of other amino acids	Metabolism
Phototransduction	KEGG PATHWAY	ko04744	26	34	0.0559871	0.167961	ENSMUSG00000033765|ENSMUSG00000001175|ENSMUSG00000019370|ENSMUSG00000036438|ENSMUSG00000099269|ENSMUSG00000063130|ENSMUSG00000034837|ENSMUSG00000042282|ENSMUSG00000029663|ENSMUSG00000029064|ENSMUSG00000074003|ENSMUSG00000024575|ENSMUSG00000023982|ENSMUSG00000020599|ENSMUSG00000031789|ENSMUSG00000025386|ENSMUSG00000020890|ENSMUSG00000030324|ENSMUSG00000029491|ENSMUSG00000067220|ENSMUSG00000009108|…	http://www.genome.jp/kegg-bin/show_pathway?ko04744/K04548%09red/K13764%09red/K04952%09red/K04536%09red/K08718%09red/K13759%09red/K04948%09red/K12321%09red/K08328%09red/K13749%09red/K04250%09red/K13765%09red/K04631%09red/K02183%09red/K13756%09red/K00909%09red	Sensory system	Organismal Systems
Complement and coagulation cascades	KEGG PATHWAY	ko04610	58	90	0.0582615	0.171218	ENSMUSG00000026715|ENSMUSG00000026616|ENSMUSG00000039109|ENSMUSG00000001930|ENSMUSG00000048376|ENSMUSG00000016481|ENSMUSG00000028001|ENSMUSG00000030111|ENSMUSG00000031443|ENSMUSG00000026579|ENSMUSG00000021081|ENSMUSG00000026399|ENSMUSG00000031640|ENSMUSG00000042554|ENSMUSG00000033898|ENSMUSG00000031645|ENSMUSG00000035875|ENSMUSG00000023224|ENSMUSG00000079015|ENSMUSG00000046223|ENSMUSG00000026365|…	http://www.genome.jp/kegg-bin/show_pathway?ko04610/K03990%09red/K03991%09red/K03993%09red/K03994%09red/K03997%09red/K03998%09red/K03999%09red/K04009%09red/K04005%09red/K03907%09red/K03906%09red/K03905%09red/K04008%09red/K03903%09red/K03902%09red/K03901%09red/K03900%09red/K04002%09red/K04001%09red/K04007%09red/K04006%09red/K03909%09red/K04004%09red/K01333%09red/K01330%09red/K01331%09red/K01314%09r…	Immune system	Organismal Systems
Fc gamma R-mediated phagocytosis	KEGG PATHWAY	ko04666	80	130	0.0584963	0.171218	ENSMUSG00000033721|ENSMUSG00000019699|ENSMUSG00000001847|ENSMUSG00000034902|ENSMUSG00000006304|ENSMUSG00000031165|ENSMUSG00000026656|ENSMUSG00000016933|ENSMUSG00000047945|ENSMUSG00000021457|ENSMUSG00000020516|ENSMUSG00000024830|ENSMUSG00000004508|ENSMUSG00000030742|ENSMUSG00000020828|ENSMUSG00000026879|ENSMUSG00000028517|ENSMUSG00000029636|ENSMUSG00000006699|ENSMUSG00000030403|ENSMUSG00000029684|…	http://www.genome.jp/kegg-bin/show_pathway?ko04666/K02677%09red/K03084%09red/K01116%09red/K04438%09red/K01115%09red/K18050%09red/K04393%09red/K04392%09red/K06068%09red/K05730%09red/K08893%09red/K13536%09red/K06274%09red/K05758%09red/K12488%09red/K01080%09red/K12562%09red/K12561%09red/K05753%09red/K05754%09red/K05755%09red/K00889%09red/K05757%09red/K06856%09red/K04409%09red/K05768%09red/K15909%09r…	Immune system	Organismal Systems
Glycosaminoglycan biosynthesis - keratan sulfate	KEGG PATHWAY	ko00533	14	15	0.0595325	0.171218	ENSMUSG00000047379|ENSMUSG00000035930|ENSMUSG00000027221|ENSMUSG00000051650|ENSMUSG00000028538|ENSMUSG00000028541|ENSMUSG00000052423|ENSMUSG00000098650|ENSMUSG00000079445|ENSMUSG00000021065|ENSMUSG00000033350|ENSMUSG00000031749|ENSMUSG00000031952|ENSMUSG00000028413	http://www.genome.jp/kegg-bin/show_pathway?ko00533/K01022%09red/K07968%09red/K04746%09red/K07967%09red/K07966%09red/K00717%09red/K00781%09red/K03368%09red/K09664%09red/K09671%09red/K00741%09red/K04745%09red	Glycan biosynthesis and metabolism	Metabolism
Circadian rhythm	KEGG PATHWAY	ko04710	24	31	0.0596947	0.171218	ENSMUSG00000029513|ENSMUSG00000028518|ENSMUSG00000025958|ENSMUSG00000025217|ENSMUSG00000030256|ENSMUSG00000055116|ENSMUSG00000036192|ENSMUSG00000025162|ENSMUSG00000028150|ENSMUSG00000029238|ENSMUSG00000028957|ENSMUSG00000020893|ENSMUSG00000055866|ENSMUSG00000038205|ENSMUSG00000029686|ENSMUSG00000006542|ENSMUSG00000020038|ENSMUSG00000020271|ENSMUSG00000030103|ENSMUSG00000068742|ENSMUSG00000028944|…	http://www.genome.jp/kegg-bin/show_pathway?ko04710/K02223%09red/K02633%09red/K07200%09red/K03094%09red/K08959%09red/K02295%09red/K02296%09red/K05870%09red/K08533%09red/K03730%09red/K07198%09red/K07199%09red/K03347%09red/K03362%09red/K09026%09red/K08532%09red/K03729%09red/K08534%09red	Environmental adaptation	Organismal Systems
HTLV-I infection	KEGG PATHWAY	ko05166	194	345	0.0597904	0.171218	ENSMUSG00000003873|ENSMUSG00000026965|ENSMUSG00000027544|ENSMUSG00000025856|ENSMUSG00000034165|ENSMUSG00000059552|ENSMUSG00000028698|ENSMUSG00000045005|ENSMUSG00000033016|ENSMUSG00000025469|ENSMUSG00000037405|ENSMUSG00000024370|ENSMUSG00000027665|ENSMUSG00000027840|ENSMUSG00000020135|ENSMUSG00000021754|ENSMUSG00000023170|ENSMUSG00000006932|ENSMUSG00000032035|ENSMUSG00000031902|ENSMUSG00000026167|…	http://www.genome.jp/kegg-bin/show_pathway?ko05166/K16334%09red/K00182%09red/K16333%09red/K02678%09red/K02327%09red/K04416%09red/K11224%09red/K02159%09red/K04379%09red/K10152%09red/K17454%09red/K04378%09red/K15310%09red/K04375%09red/K04376%09red/K02537%09red/K04502%09red/K04503%09red/K04500%09red/K04501%09red/K04467%09red/K04466%09red/K02085%09red/K05856%09red/K02326%09red/K11217%09red/K11218%09r…	Infectious diseases: Viral	Human Diseases
Glycosaminoglycan biosynthesis - chondroitin sulfate / dermatan sulfate	KEGG PATHWAY	ko00532	19	23	0.0618634	0.175558	ENSMUSG00000037347|ENSMUSG00000074916|ENSMUSG00000030657|ENSMUSG00000036599|ENSMUSG00000038181|ENSMUSG00000071649|ENSMUSG00000034612|ENSMUSG00000036356|ENSMUSG00000039497|ENSMUSG00000030930|ENSMUSG00000032997|ENSMUSG00000042042|ENSMUSG00000032640|ENSMUSG00000050796|ENSMUSG00000020868|ENSMUSG00000057337|ENSMUSG00000047712|ENSMUSG00000021504|ENSMUSG00000056643	http://www.genome.jp/kegg-bin/show_pathway?ko00532/K08106%09red/K01794%09red/K04743%09red/K01020%09red/K01017%09red/K00734%09red/K03193%09red/K10158%09red/K04742%09red/K00733%09red/K07779%09red/K00771%09red/K08105%09red/K13499%09red/K03419%09red/K00746%09red/K00747%09red	Glycan biosynthesis and metabolism	Metabolism
Nicotinate and nicotinamide metabolism	KEGG PATHWAY	ko00760	28	38	0.0633981	0.175873	ENSMUSG00000021718|ENSMUSG00000020572|ENSMUSG00000068417|ENSMUSG00000063558|ENSMUSG00000030674|ENSMUSG00000025041|ENSMUSG00000032420|ENSMUSG00000064294|ENSMUSG00000004939|ENSMUSG00000028992|ENSMUSG00000037847|ENSMUSG00000020622|ENSMUSG00000032615|ENSMUSG00000038242|ENSMUSG00000020736|ENSMUSG00000029084|ENSMUSG00000019989|ENSMUSG00000029082|ENSMUSG00000031090|ENSMUSG00000029063|ENSMUSG00000037370|…	http://www.genome.jp/kegg-bin/show_pathway?ko00760/K00323%09red/K03783%09red/K06210%09red/K00157%09red/K01242%09red/K03462%09red/K00858%09red/K01513%09red/K01950%09red/K10524%09red/K01081%09red/K03426%09red/K18152%09red/K00767%09red	Metabolism of cofactors and vitamins	Metabolism
alpha-Linolenic acid metabolism	KEGG PATHWAY	ko00592	22	28	0.0635549	0.175873	ENSMUSG00000060675|ENSMUSG00000033852|ENSMUSG00000058908|ENSMUSG00000029098|ENSMUSG00000034579|ENSMUSG00000041193|ENSMUSG00000050211|ENSMUSG00000020777|ENSMUSG00000056220|ENSMUSG00000029522|ENSMUSG00000033847|ENSMUSG00000009646|ENSMUSG00000028750|ENSMUSG00000028751|ENSMUSG00000010651|ENSMUSG00000027999|ENSMUSG00000070719|ENSMUSG00000028749|ENSMUSG00000029134|ENSMUSG00000041202|ENSMUSG00000036138|…	http://www.genome.jp/kegg-bin/show_pathway?ko00592/K14621%09red/K16342%09red/K00232%09red/K01047%09red/K07513%09red/K16817%09red	Lipid metabolism	Metabolism
Mucin type O-Glycan biosynthesis	KEGG PATHWAY	ko00512	25	33	0.0639131	0.175873	ENSMUSG00000039774|ENSMUSG00000026828|ENSMUSG00000031749|ENSMUSG00000009588|ENSMUSG00000089704|ENSMUSG00000038296|ENSMUSG00000032226|ENSMUSG00000033316|ENSMUSG00000091387|ENSMUSG00000017929|ENSMUSG00000021903|ENSMUSG00000038843|ENSMUSG00000034040|ENSMUSG00000074004|ENSMUSG00000024064|ENSMUSG00000021130|ENSMUSG00000060988|ENSMUSG00000090035|ENSMUSG00000026994|ENSMUSG00000031608|ENSMUSG00000020520|…	http://www.genome.jp/kegg-bin/show_pathway?ko00512/K00739%09red/K00727%09red/K00731%09red/K03368%09red/K03479%09red/K00710%09red/K09905%09red/K09662%09red/K09663%09red	Glycan biosynthesis and metabolism	Metabolism
Retinol metabolism	KEGG PATHWAY	ko00830	86	142	0.0642076	0.175873	ENSMUSG00000090124|ENSMUSG00000090145|ENSMUSG00000089960|ENSMUSG00000061292|ENSMUSG00000035811|ENSMUSG00000053773|ENSMUSG00000064294|ENSMUSG00000075552|ENSMUSG00000027068|ENSMUSG00000074207|ENSMUSG00000029727|ENSMUSG00000056148|ENSMUSG00000038242|ENSMUSG00000028138|ENSMUSG00000032315|ENSMUSG00000056666|ENSMUSG00000025197|ENSMUSG00000092008|ENSMUSG00000025921|ENSMUSG00000021123|ENSMUSG00000013584|…	http://www.genome.jp/kegg-bin/show_pathway?ko00830/K13980%09red/K11146%09red/K11147%09red/K11149%09red/K09516%09red/K00157%09red/K07437%09red/K07408%09red/K07409%09red/K07420%09red/K07424%09red/K07425%09red/K12664%09red/K12665%09red/K13369%09red/K07249%09red/K11158%09red/K13951%09red/K11156%09red/K11154%09red/K11153%09red/K11152%09red/K11151%09red/K11150%09red/K00678%09red/K15734%09red/K00515%09r…	Metabolism of cofactors and vitamins	Metabolism
Glycosaminoglycan degradation	KEGG PATHWAY	ko00531	18	22	0.0715193	0.193825	ENSMUSG00000037260|ENSMUSG00000029680|ENSMUSG00000005043|ENSMUSG00000029682|ENSMUSG00000033540|ENSMUSG00000035273|ENSMUSG00000015027|ENSMUSG00000029678|ENSMUSG00000034707|ENSMUSG00000042082|ENSMUSG00000010051|ENSMUSG00000029679|ENSMUSG00000025232|ENSMUSG00000045594|ENSMUSG00000025534|ENSMUSG00000036091|ENSMUSG00000035847|ENSMUSG00000010047	http://www.genome.jp/kegg-bin/show_pathway?ko00531/K01197%09red/K01195%09red/K07964%09red/K12309%09red/K12373%09red/K10532%09red/K01132%09red/K01136%09red/K01137%09red/K01217%09red/K01135%09red/K01565%09red	Glycan biosynthesis and metabolism	Metabolism
SNARE interactions in vesicular transport	KEGG PATHWAY	ko04130	27	37	0.0719922	0.193825	ENSMUSG00000028955|ENSMUSG00000021124|ENSMUSG00000029125|ENSMUSG00000007207|ENSMUSG00000019998|ENSMUSG00000027287|ENSMUSG00000050732|ENSMUSG00000025484|ENSMUSG00000030805|ENSMUSG00000030806|ENSMUSG00000026470|ENSMUSG00000026696|ENSMUSG00000024983|ENSMUSG00000027522|ENSMUSG00000061455|ENSMUSG00000020894|ENSMUSG00000010392|ENSMUSG00000002741|ENSMUSG00000039232|ENSMUSG00000032757|ENSMUSG00000029428|…	http://www.genome.jp/kegg-bin/show_pathway?ko04130/K08501%09red/K08504%09red/K08508%09red/K08487%09red/K08486%09red/K08489%09red/K08488%09red/K04560%09red/K08513%09red/K08512%09red/K08515%09red/K08517%09red/K08516%09red/K08495%09red/K08496%09red/K08490%09red/K08491%09red/K08492%09red/K08493%09red/K08498%09red/K13502%09red/K13504%09red/K13505%09red	Folding, sorting and degradation	Genetic Information Processing
Fatty acid degradation	KEGG PATHWAY	ko00071	39	58	0.0741984	0.198072	ENSMUSG00000026687|ENSMUSG00000027984|ENSMUSG00000010025|ENSMUSG00000029455|ENSMUSG00000029098|ENSMUSG00000036880|ENSMUSG00000032883|ENSMUSG00000037797|ENSMUSG00000053644|ENSMUSG00000028712|ENSMUSG00000025465|ENSMUSG00000028715|ENSMUSG00000059447|ENSMUSG00000035561|ENSMUSG00000020777|ENSMUSG00000030861|ENSMUSG00000032281|ENSMUSG00000021416|ENSMUSG00000021417|ENSMUSG00000066072|ENSMUSG00000066071|…	http://www.genome.jp/kegg-bin/show_pathway?ko00071/K13980%09red/K15013%09red/K14085%09red/K00626%09red/K07509%09red/K07508%09red/K00249%09red/K00248%09red/K01897%09red/K13239%09red/K07425%09red/K07511%09red/K13951%09red/K09479%09red/K09478%09red/K00149%09red/K08766%09red/K08765%09red/K00128%09red/K00232%09red/K00252%09red/K00121%09red/K07513%09red/K07515%09red/K00022%09red	Lipid metabolism	Metabolism
Tuberculosis	KEGG PATHWAY	ko05152	137	240	0.0767594	0.203187	ENSMUSG00000059498|ENSMUSG00000026712|ENSMUSG00000003873|ENSMUSG00000045322|ENSMUSG00000026656|ENSMUSG00000019370|ENSMUSG00000059495|ENSMUSG00000024359|ENSMUSG00000020695|ENSMUSG00000055170|ENSMUSG00000057897|ENSMUSG00000016529|ENSMUSG00000036438|ENSMUSG00000004056|ENSMUSG00000021820|ENSMUSG00000059089|ENSMUSG00000038023|ENSMUSG00000076617|ENSMUSG00000076614|ENSMUSG00000076612|ENSMUSG00000076613|…	http://www.genome.jp/kegg-bin/show_pathway?ko05152/K07983%09red/K14958%09red/K14957%09red/K10059%09red/K11220%09red/K02159%09red/K02158%09red/K02154%09red/K05443%09red/K04440%09red/K04371%09red/K08846%09red/K02084%09red/K05855%09red/K11217%09red/K07369%09red/K04348%09red/K06268%09red/K04077%09red/K06563%09red/K06560%09red/K03990%09red/K04513%09red/K10074%09red/K04519%09red/K00914%09red/K07888%09r…	Infectious diseases: Bacterial	Human Diseases
Type II diabetes mellitus	KEGG PATHWAY	ko04930	42	64	0.0815334	0.213619	ENSMUSG00000025877|ENSMUSG00000020366|ENSMUSG00000054667|ENSMUSG00000020027|ENSMUSG00000046709|ENSMUSG00000020573|ENSMUSG00000018566|ENSMUSG00000020866|ENSMUSG00000038894|ENSMUSG00000005534|ENSMUSG00000041798|ENSMUSG00000029053|ENSMUSG00000029644|ENSMUSG00000021948|ENSMUSG00000032462|ENSMUSG00000027665|ENSMUSG00000037012|ENSMUSG00000041237|ENSMUSG00000020080|ENSMUSG00000053113|ENSMUSG00000015968|…	http://www.genome.jp/kegg-bin/show_pathway?ko04930/K04696%09red/K04697%09red/K07593%09red/K07594%09red/K18050%09red/K04695%09red/K00873%09red/K07191%09red/K06068%09red/K04849%09red/K04527%09red/K04440%09red/K04371%09red/K02649%09red/K04850%09red/K12406%09red/K12407%09red/K17445%09red/K04526%09red/K00844%09red/K00922%09red/K07187%09red/K07209%09red/K04344%09red/K04851%09red/K04852%09red/K04854%09r…	Endocrine and metabolic diseases	Human Diseases
Central carbon metabolism in cancer	KEGG PATHWAY	ko05230	58	93	0.0825663	0.213619	ENSMUSG00000019699|ENSMUSG00000025877|ENSMUSG00000013663|ENSMUSG00000009376|ENSMUSG00000042817|ENSMUSG00000020573|ENSMUSG00000030110|ENSMUSG00000059552|ENSMUSG00000041798|ENSMUSG00000005672|ENSMUSG00000028645|ENSMUSG00000029231|ENSMUSG00000032462|ENSMUSG00000030849|ENSMUSG00000037012|ENSMUSG00000031299|ENSMUSG00000031565|ENSMUSG00000024620|ENSMUSG00000004056|ENSMUSG00000026103|ENSMUSG00000027690|…	http://www.genome.jp/kegg-bin/show_pathway?ko05230/K07593%09red/K00850%09red/K01110%09red/K11416%09red/K08268%09red/K00873%09red/K01425%09red/K05099%09red/K14634%09red/K05616%09red/K05093%09red/K01834%09red/K05091%09red/K08180%09red/K05094%09red/K04369%09red/K07299%09red/K00036%09red/K02649%09red/K12407%09red/K00844%09red/K12077%09red/K04371%09red/K00922%09red/K03176%09red/K05126%09red/K07827%09r…	Cancers: Overview	Human Diseases
Steroid biosynthesis	KEGG PATHWAY	ko00100	17	21	0.082735	0.213619	ENSMUSG00000026675|ENSMUSG00000001467|ENSMUSG00000031168|ENSMUSG00000024781|ENSMUSG00000026600|ENSMUSG00000031349|ENSMUSG00000021273|ENSMUSG00000031604|ENSMUSG00000038567|ENSMUSG00000032018|ENSMUSG00000034926|ENSMUSG00000026818|ENSMUSG00000033105|ENSMUSG00000006724|ENSMUSG00000030670|ENSMUSG00000058454|ENSMUSG00000024799	http://www.genome.jp/kegg-bin/show_pathway?ko00100/K05917%09red/K07748%09red/K00801%09red/K01824%09red/K13373%09red/K12298%09red/K07438%09red/K07419%09red/K00213%09red/K01052%09red/K00227%09red/K01852%09red/K07750%09red/K00637%09red/K00222%09red/K09828%09red/K07436%09red	Lipid metabolism	Metabolism
PI3K-Akt signaling pathway	KEGG PATHWAY	ko04151	295	547	0.0837119	0.214384	ENSMUSG00000027460|ENSMUSG00000018965|ENSMUSG00000009376|ENSMUSG00000025856|ENSMUSG00000029648|ENSMUSG00000021348|ENSMUSG00000031861|ENSMUSG00000025583|ENSMUSG00000025358|ENSMUSG00000009630|ENSMUSG00000059552|ENSMUSG00000031465|ENSMUSG00000034801|ENSMUSG00000003070|ENSMUSG00000027720|ENSMUSG00000030849|ENSMUSG00000020349|ENSMUSG00000050965|ENSMUSG00000027669|ENSMUSG00000029663|ENSMUSG00000051391|…	http://www.genome.jp/kegg-bin/show_pathway?ko04151/K05090%09red/K16332%09red/K16333%09red/K01110%09red/K05096%09red/K09408%09red/K09554%09red/K02158%09red/K09487%09red/K02089%09red/K05448%09red/K05449%09red/K16341%09red/K16340%09red/K04275%09red/K04536%09red/K04371%09red/K11583%09red/K11584%09red/K09048%09red/K04503%09red/K07209%09red/K05055%09red/K09047%09red/K02539%09red/K04467%09red/K01596%09r…	Signal transduction	Environmental Information Processing
Melanoma	KEGG PATHWAY	ko05218	61	99	0.0872308	0.221594	ENSMUSG00000019699|ENSMUSG00000042826|ENSMUSG00000013663|ENSMUSG00000021732|ENSMUSG00000018983|ENSMUSG00000035158|ENSMUSG00000025856|ENSMUSG00000020573|ENSMUSG00000031073|ENSMUSG00000037225|ENSMUSG00000059552|ENSMUSG00000024959|ENSMUSG00000031565|ENSMUSG00000005533|ENSMUSG00000028698|ENSMUSG00000029231|ENSMUSG00000032462|ENSMUSG00000027665|ENSMUSG00000041417|ENSMUSG00000024620|ENSMUSG00000057967|…	http://www.genome.jp/kegg-bin/show_pathway?ko05218/K05689%09red/K01110%09red/K02091%09red/K02158%09red/K05099%09red/K04357%09red/K04359%09red/K04358%09red/K17454%09red/K04369%09red/K04371%09red/K05460%09red/K02649%09red/K09389%09red/K04503%09red/K18497%09red/K18496%09red/K08845%09red/K00922%09red/K05450%09red/K02089%09red/K04361%09red/K05089%09red/K06643%09red/K06621%09red/K05459%09red/K05087%09r…	Cancers: Specific types	Human Diseases
Glycosphingolipid biosynthesis - ganglio series	KEGG PATHWAY	ko00604	13	15	0.0922181	0.23239	ENSMUSG00000026811|ENSMUSG00000027822|ENSMUSG00000056091|ENSMUSG00000039037|ENSMUSG00000052544|ENSMUSG00000073532|ENSMUSG00000025232|ENSMUSG00000025425|ENSMUSG00000079442|ENSMUSG00000045594|ENSMUSG00000031749|ENSMUSG00000030283|ENSMUSG00000006731	http://www.genome.jp/kegg-bin/show_pathway?ko00604/K00725%09red/K12373%09red/K12309%09red/K03369%09red/K03368%09red/K03374%09red/K03375%09red/K03376%09red/K03370%09red/K03371%09red/K03372%09red/K03373%09red	Glycan biosynthesis and metabolism	Metabolism
Long-term potentiation	KEGG PATHWAY	ko04720	53	85	0.0936191	0.234048	ENSMUSG00000033765|ENSMUSG00000001175|ENSMUSG00000019370|ENSMUSG00000030209|ENSMUSG00000031309|ENSMUSG00000078816|ENSMUSG00000068798|ENSMUSG00000035725|ENSMUSG00000057897|ENSMUSG00000026959|ENSMUSG00000052681|ENSMUSG00000099269|ENSMUSG00000019828|ENSMUSG00000020524|ENSMUSG00000030287|ENSMUSG00000040061|ENSMUSG00000001127|ENSMUSG00000040385|ENSMUSG00000020431|ENSMUSG00000053819|ENSMUSG00000014956|…	http://www.genome.jp/kegg-bin/show_pathway?ko04720/K04515%09red/K04959%09red/K02677%09red/K05208%09red/K04353%09red/K08041%09red/K05869%09red/K04369%09red/K04371%09red/K04604%09red/K04373%09red/K06269%09red/K07836%09red/K04603%09red/K02183%09red/K05197%09red/K05211%09red/K05210%09red/K05198%09red/K08845%09red/K05858%09red/K04850%09red/K04345%09red/K04634%09red/K04348%09red/K04958%09red/K06268%09r…	Nervous system	Organismal Systems
Rap1 signaling pathway	KEGG PATHWAY	ko04015	180	326	0.0957643	0.234993	ENSMUSG00000027460|ENSMUSG00000024070|ENSMUSG00000009376|ENSMUSG00000019370|ENSMUSG00000025856|ENSMUSG00000027646|ENSMUSG00000024962|ENSMUSG00000031465|ENSMUSG00000036438|ENSMUSG00000036585|ENSMUSG00000003070|ENSMUSG00000029053|ENSMUSG00000030849|ENSMUSG00000040003|ENSMUSG00000006932|ENSMUSG00000004056|ENSMUSG00000057967|ENSMUSG00000019966|ENSMUSG00000031861|ENSMUSG00000052539|ENSMUSG00000042826|…	http://www.genome.jp/kegg-bin/show_pathway?ko04015/K05689%09red/K01116%09red/K05208%09red/K05095%09red/K05448%09red/K05449%09red/K04270%09red/K04275%09red/K04277%09red/K04371%09red/K05210%09red/K05690%09red/K05692%09red/K07362%09red/K07361%09red/K05460%09red/K05858%09red/K05453%09red/K05450%09red/K06070%09red/K05459%09red/K07836%09red/K06277%09red/K06274%09red/K02833%09red/K18952%09red/K06271%09r…	Signal transduction	Environmental Information Processing
Pantothenate and CoA biosynthesis	KEGG PATHWAY	ko00770	16	20	0.0957745	0.234993	ENSMUSG00000025894|ENSMUSG00000033610|ENSMUSG00000018846|ENSMUSG00000030268|ENSMUSG00000033308|ENSMUSG00000033427|ENSMUSG00000037514|ENSMUSG00000030826|ENSMUSG00000020010|ENSMUSG00000037440|ENSMUSG00000019989|ENSMUSG00000028636|ENSMUSG00000056880|ENSMUSG00000029056|ENSMUSG00000063849|ENSMUSG00000037370	http://www.genome.jp/kegg-bin/show_pathway?ko00770/K01513%09red/K06133%09red/K18966%09red/K08069%09red/K00207%09red/K00826%09red/K09680%09red/K01431%09red/K01922%09red/K01598%09red	Metabolism of cofactors and vitamins	Metabolism
Butanoate metabolism	KEGG PATHWAY	ko00650	19	25	0.0962351	0.234993	ENSMUSG00000035936|ENSMUSG00000028672|ENSMUSG00000030972|ENSMUSG00000090665|ENSMUSG00000029482|ENSMUSG00000030945|ENSMUSG00000026787|ENSMUSG00000029545|ENSMUSG00000025465|ENSMUSG00000070880|ENSMUSG00000047026|ENSMUSG00000030935|ENSMUSG00000025745|ENSMUSG00000032047|ENSMUSG00000020988|ENSMUSG00000027984|ENSMUSG00000093930|ENSMUSG00000007908|ENSMUSG00000027875	http://www.genome.jp/kegg-bin/show_pathway?ko00650/K07511%09red/K00139%09red/K07515%09red/K00248%09red/K01580%09red/K01907%09red/K00109%09red/K01896%09red/K01640%09red/K01641%09red/K00626%09red/K00022%09red	Carbohydrate metabolism	Metabolism
Proximal tubule bicarbonate reclamation	KEGG PATHWAY	ko04964	20	27	0.102442	0.246822	ENSMUSG00000027513|ENSMUSG00000025792|ENSMUSG00000026576|ENSMUSG00000059412|ENSMUSG00000000805|ENSMUSG00000040907|ENSMUSG00000007107|ENSMUSG00000060961|ENSMUSG00000040618|ENSMUSG00000044005|ENSMUSG00000026103|ENSMUSG00000032412|ENSMUSG00000021794|ENSMUSG00000010064|ENSMUSG00000020321|ENSMUSG00000041329|ENSMUSG00000033161|ENSMUSG00000016327|ENSMUSG00000004655|ENSMUSG00000007097	http://www.genome.jp/kegg-bin/show_pathway?ko04964/K01538%09red/K01539%09red/K00261%09red/K18246%09red/K01596%09red/K01540%09red/K00025%09red/K13577%09red/K13576%09red/K13575%09red/K09864%09red/K01425%09red	Excretory system	Organismal Systems
Glycerolipid metabolism	KEGG PATHWAY	ko00561	52	84	0.102647	0.246822	ENSMUSG00000026922|ENSMUSG00000031266|ENSMUSG00000094590|ENSMUSG00000021759|ENSMUSG00000024052|ENSMUSG00000033174|ENSMUSG00000010025|ENSMUSG00000029455|ENSMUSG00000096218|ENSMUSG00000028517|ENSMUSG00000015568|ENSMUSG00000024978|ENSMUSG00000053846|ENSMUSG00000032207|ENSMUSG00000012187|ENSMUSG00000053644|ENSMUSG00000001642|ENSMUSG00000001211|ENSMUSG00000053624|ENSMUSG00000035561|ENSMUSG00000050553|…	http://www.genome.jp/kegg-bin/show_pathway?ko00561/K12298%09red/K00629%09red/K11160%09red/K14085%09red/K16816%09red/K14452%09red/K14457%09red/K01189%09red/K09881%09red/K15728%09red/K01046%09red/K01080%09red/K00011%09red/K13513%09red/K13517%09red/K15788%09red/K00901%09red/K00863%09red/K00864%09red/K00002%09red/K13523%09red/K14073%09red/K00149%09red/K00128%09red/K13509%09red/K01054%09red/K01059%09r…	Lipid metabolism	Metabolism
Pancreatic cancer	KEGG PATHWAY	ko05212	59	97	0.103889	0.247916	ENSMUSG00000019699|ENSMUSG00000020366|ENSMUSG00000026821|ENSMUSG00000031133|ENSMUSG00000018983|ENSMUSG00000046709|ENSMUSG00000024096|ENSMUSG00000039239|ENSMUSG00000059552|ENSMUSG00000024959|ENSMUSG00000006699|ENSMUSG00000024927|ENSMUSG00000031537|ENSMUSG00000001847|ENSMUSG00000032462|ENSMUSG00000027665|ENSMUSG00000041417|ENSMUSG00000028914|ENSMUSG00000024515|ENSMUSG00000032440|ENSMUSG00000028163|…	http://www.genome.jp/kegg-bin/show_pathway?ko05212/K04692%09red/K08775%09red/K02091%09red/K04735%09red/K04393%09red/K11220%09red/K02158%09red/K13376%09red/K04399%09red/K04357%09red/K04482%09red/K08732%09red/K08773%09red/K05448%09red/K08774%09red/K17454%09red/K04440%09red/K04371%09red/K02649%09red/K07834%09red/K09389%09red/K07210%09red/K04503%09red/K04500%09red/K04501%09red/K04467%09red/K00922%09r…	Cancers: Specific types	Human Diseases
Histidine metabolism	KEGG PATHWAY	ko00340	24	34	0.105132	0.248996	ENSMUSG00000019102|ENSMUSG00000010025|ENSMUSG00000029455|ENSMUSG00000068536|ENSMUSG00000053644|ENSMUSG00000024885|ENSMUSG00000040147|ENSMUSG00000024644|ENSMUSG00000035561|ENSMUSG00000020774|ENSMUSG00000075289|ENSMUSG00000056162|ENSMUSG00000020017|ENSMUSG00000020182|ENSMUSG00000026687|ENSMUSG00000037263|ENSMUSG00000026986|ENSMUSG00000034456|ENSMUSG00000015134|ENSMUSG00000075296|ENSMUSG00000029813|…	http://www.genome.jp/kegg-bin/show_pathway?ko00340/K00274%09red/K00546%09red/K05604%09red/K01745%09red/K01468%09red/K00149%09red/K08660%09red/K00128%09red/K00129%09red/K01712%09red/K01593%09red/K01590%09red/K14085%09red/K11182%09red/K01437%09red/K14755%09red	Amino acid metabolism	Metabolism
Oxytocin signaling pathway	KEGG PATHWAY	ko04921	138	247	0.107714	0.251186	ENSMUSG00000029513|ENSMUSG00000039145|ENSMUSG00000027544|ENSMUSG00000039824|ENSMUSG00000057897|ENSMUSG00000036438|ENSMUSG00000033016|ENSMUSG00000057378|ENSMUSG00000027665|ENSMUSG00000032034|ENSMUSG00000031902|ENSMUSG00000070348|ENSMUSG00000021820|ENSMUSG00000015968|ENSMUSG00000033953|ENSMUSG00000005583|ENSMUSG00000019370|ENSMUSG00000038128|ENSMUSG00000069806|ENSMUSG00000062825|ENSMUSG00000039936|…	http://www.genome.jp/kegg-bin/show_pathway?ko04921/K18154%09red/K04379%09red/K16342%09red/K17457%09red/K04371%09red/K04375%09red/K04503%09red/K04463%09red/K05692%09red/K04464%09red/K00907%09red/K03234%09red/K05858%09red/K04345%09red/K04348%09red/K07200%09red/K02833%09red/K06270%09red/K17332%09red/K04515%09red/K04514%09red/K04513%09red/K17388%09red/K17334%09red/K12323%09red/K12324%09red/K12329%09r…	Endocrine system	Organismal Systems
Fatty acid elongation	KEGG PATHWAY	ko00062	21	29	0.108315	0.251186	ENSMUSG00000042540|ENSMUSG00000028910|ENSMUSG00000028937|ENSMUSG00000006390|ENSMUSG00000032349|ENSMUSG00000052392|ENSMUSG00000025465|ENSMUSG00000027984|ENSMUSG00000021696|ENSMUSG00000041220|ENSMUSG00000063275|ENSMUSG00000059447|ENSMUSG00000028657|ENSMUSG00000021364|ENSMUSG00000032262|ENSMUSG00000025745|ENSMUSG00000038754|ENSMUSG00000021228|ENSMUSG00000021226|ENSMUSG00000027195|ENSMUSG00000036880	http://www.genome.jp/kegg-bin/show_pathway?ko00062/K10205%09red/K01068%09red/K10203%09red/K10703%09red/K10247%09red/K01074%09red/K07509%09red/K07508%09red/K10244%09red/K10251%09red/K07511%09red/K10248%09red/K10249%09red/K17360%09red/K00022%09red/K07515%09red/K07512%09red/K10250%09red	Lipid metabolism	Metabolism
Fanconi anemia pathway	KEGG PATHWAY	ko03460	38	59	0.108448	0.251186	ENSMUSG00000059772|ENSMUSG00000032815|ENSMUSG00000028560|ENSMUSG00000034023|ENSMUSG00000021668|ENSMUSG00000045102|ENSMUSG00000032498|ENSMUSG00000021461|ENSMUSG00000038425|ENSMUSG00000032512|ENSMUSG00000030528|ENSMUSG00000002814|ENSMUSG00000003549|ENSMUSG00000028884|ENSMUSG00000039187|ENSMUSG00000105383|ENSMUSG00000030493|ENSMUSG00000019841|ENSMUSG00000007646|ENSMUSG00000025384|ENSMUSG00000004018|…	http://www.genome.jp/kegg-bin/show_pathway?ko03460/K10990%09red/K10882%09red/K10740%09red/K10606%09red/K11511%09red/K10896%09red/K02350%09red/K03165%09red/K10605%09red/K15078%09red/K08734%09red/K08991%09red/K04482%09red/K10858%09red/K07466%09red/K10870%09red/K08775%09red/K11832%09red/K03515%09red/K03510%09red/K03511%09red/K10895%09red/K10894%09red/K10897%09red/K10993%09red/K10891%09red/K10890%09r…	Replication and repair	Genetic Information Processing
Other glycan degradation	KEGG PATHWAY	ko00511	15	19	0.110949	0.254402	ENSMUSG00000028673|ENSMUSG00000045594|ENSMUSG00000033857|ENSMUSG00000028048|ENSMUSG00000034000|ENSMUSG00000028164|ENSMUSG00000029119|ENSMUSG00000025232|ENSMUSG00000035239|ENSMUSG00000005142|ENSMUSG00000019810|ENSMUSG00000039307|ENSMUSG00000079434|ENSMUSG00000028467|ENSMUSG00000032295	http://www.genome.jp/kegg-bin/show_pathway?ko00511/K01192%09red/K01191%09red/K14459%09red/K17108%09red/K12373%09red/K12357%09red/K12309%09red/K01201%09red/K01206%09red/K01227%09red/K12311%09red/K12312%09red	Glycan biosynthesis and metabolism	Metabolism
Taurine and hypotaurine metabolism	KEGG PATHWAY	ko00430	10	11	0.113095	0.254402	ENSMUSG00000090665|ENSMUSG00000057134|ENSMUSG00000026787|ENSMUSG00000006344|ENSMUSG00000070880|ENSMUSG00000033022|ENSMUSG00000027603|ENSMUSG00000056880|ENSMUSG00000039653|ENSMUSG00000040471	http://www.genome.jp/kegg-bin/show_pathway?ko00430/K00659%09red/K10712%09red/K18592%09red/K18966%09red/K01580%09red/K00456%09red/K00681%09red	Metabolism of other amino acids	Metabolism
African trypanosomiasis	KEGG PATHWAY	ko05143	30	45	0.113254	0.254402	ENSMUSG00000045322|ENSMUSG00000055170|ENSMUSG00000016529|ENSMUSG00000073940|ENSMUSG00000037405|ENSMUSG00000040061|ENSMUSG00000032508|ENSMUSG00000050965|ENSMUSG00000076617|ENSMUSG00000076614|ENSMUSG00000076612|ENSMUSG00000076613|ENSMUSG00000051177|ENSMUSG00000027962|ENSMUSG00000004296|ENSMUSG00000000817|ENSMUSG00000021678|ENSMUSG00000026582|ENSMUSG00000078816|ENSMUSG00000027398|ENSMUSG00000024960|…	http://www.genome.jp/kegg-bin/show_pathway?ko05143/K06856%09red/K04389%09red/K04687%09red/K04729%09red/K05406%09red/K06527%09red/K01392%09red/K05443%09red/K02677%09red/K06494%09red/K04519%09red/K13823%09red/K06490%09red/K04234%09red/K05425%09red/K05405%09red/K00463%09red/K04390%09red/K10161%09red/K04634%09red/K05858%09red	Infectious diseases: Parasitic	Human Diseases
Maturity onset diabetes of the young	KEGG PATHWAY	ko04950	22	31	0.113875	0.254402	ENSMUSG00000029556|ENSMUSG00000040891|ENSMUSG00000044312|ENSMUSG00000041798|ENSMUSG00000037025|ENSMUSG00000029644|ENSMUSG00000041237|ENSMUSG00000020679|ENSMUSG00000017688|ENSMUSG00000035187|ENSMUSG00000026398|ENSMUSG00000024986|ENSMUSG00000043013|ENSMUSG00000027690|ENSMUSG00000027434|ENSMUSG00000027168|ENSMUSG00000029706|ENSMUSG00000041681|ENSMUSG00000035804|ENSMUSG00000052271|ENSMUSG00000034701|…	http://www.genome.jp/kegg-bin/show_pathway?ko04950/K07593%09red/K07594%09red/K08040%09red/K08024%09red/K08027%09red/K08026%09red/K08029%09red/K07292%09red/K12406%09red/K12407%09red/K04526%09red/K08028%09red/K08036%09red/K08037%09red/K08034%09red/K08035%09red/K08032%09red/K08033%09red/K08030%09red/K08031%09red/K08038%09red/K08039%09red	Endocrine and metabolic diseases	Human Diseases
Biosynthesis of unsaturated fatty acids	KEGG PATHWAY	ko01040	22	31	0.113875	0.254402	ENSMUSG00000050195|ENSMUSG00000021364|ENSMUSG00000021228|ENSMUSG00000029098|ENSMUSG00000021226|ENSMUSG00000039653|ENSMUSG00000027195|ENSMUSG00000028937|ENSMUSG00000010663|ENSMUSG00000025203|ENSMUSG00000025202|ENSMUSG00000020777|ENSMUSG00000063275|ENSMUSG00000052392|ENSMUSG00000037071|ENSMUSG00000026189|ENSMUSG00000042540|ENSMUSG00000010651|ENSMUSG00000032349|ENSMUSG00000041220|ENSMUSG00000025745|…	http://www.genome.jp/kegg-bin/show_pathway?ko01040/K10205%09red/K01068%09red/K10203%09red/K10703%09red/K00659%09red/K07515%09red/K00232%09red/K10244%09red/K10251%09red/K07753%09red/K17360%09red/K07513%09red/K00507%09red/K10224%09red	Lipid metabolism	Metabolism
ABC transporters	KEGG PATHWAY	ko02010	29	44	0.126772	0.278071	ENSMUSG00000050296|ENSMUSG00000024254|ENSMUSG00000026944|ENSMUSG00000041797|ENSMUSG00000020865|ENSMUSG00000004668|ENSMUSG00000026198|ENSMUSG00000040584|ENSMUSG00000031378|ENSMUSG00000027048|ENSMUSG00000041828|ENSMUSG00000028970|ENSMUSG00000032131|ENSMUSG00000028973|ENSMUSG00000029802|ENSMUSG00000018800|ENSMUSG00000029299|ENSMUSG00000020620|ENSMUSG00000029408|ENSMUSG00000015243|ENSMUSG00000032842|…	http://www.genome.jp/kegg-bin/show_pathway?ko02010/K05682%09red/K05680%09red/K05681%09red/K05684%09red/K05677%09red/K05675%09red/K05674%09red/K05672%09red/K05658%09red/K05655%09red/K05657%09red/K05656%09red/K05651%09red/K05650%09red/K05031%09red/K05033%09red/K05647%09red/K05642%09red/K05669%09red/K05648%09red/K05646%09red/K05661%09red/K05662%09red/K05667%09red/K05664%09red/K05666%09red/K05641%09r…	Membrane transport	Environmental Information Processing
Pancreatic secretion	KEGG PATHWAY	ko04972	77	133	0.12827	0.278071	ENSMUSG00000021536|ENSMUSG00000020431|ENSMUSG00000029082|ENSMUSG00000032839|ENSMUSG00000029882|ENSMUSG00000058908|ENSMUSG00000028262|ENSMUSG00000023433|ENSMUSG00000068798|ENSMUSG00000009545|ENSMUSG00000052681|ENSMUSG00000041301|ENSMUSG00000046008|ENSMUSG00000034579|ENSMUSG00000019066|ENSMUSG00000024511|ENSMUSG00000026576|ENSMUSG00000040061|ENSMUSG00000056025|ENSMUSG00000040907|ENSMUSG00000090625|…	http://www.genome.jp/kegg-bin/show_pathway?ko04972/K05028%09red/K04513%09red/K01539%09red/K02677%09red/K01242%09red/K05027%09red/K12298%09red/K04926%09red/K04392%09red/K07886%09red/K07884%09red/K04353%09red/K08042%09red/K04962%09red/K08047%09red/K10951%09red/K01047%09red/K18152%09red/K13575%09red/K07836%09red/K01312%09red/K01538%09red/K13855%09red/K08779%09red/K05031%09red/K08041%09red/K04194%09r…	Digestive system	Organismal Systems
Selenocompound metabolism	KEGG PATHWAY	ko00450	14	18	0.128627	0.278071	ENSMUSG00000000811|ENSMUSG00000040213|ENSMUSG00000026662|ENSMUSG00000020250|ENSMUSG00000026307|ENSMUSG00000028179|ENSMUSG00000046994|ENSMUSG00000028032|ENSMUSG00000039648|ENSMUSG00000021311|ENSMUSG00000029173|ENSMUSG00000049091|ENSMUSG00000024899|ENSMUSG00000040354	http://www.genome.jp/kegg-bin/show_pathway?ko00450/K03341%09red/K01008%09red/K01758%09red/K00384%09red/K13811%09red/K01874%09red/K00816%09red/K01763%09red/K00548%09red	Metabolism of other amino acids	Metabolism
Prion diseases	KEGG PATHWAY	ko05020	25	37	0.128884	0.278071	ENSMUSG00000003873|ENSMUSG00000009406|ENSMUSG00000026864|ENSMUSG00000026478|ENSMUSG00000035875|ENSMUSG00000079037|ENSMUSG00000079564|ENSMUSG00000005034|ENSMUSG00000036896|ENSMUSG00000005469|ENSMUSG00000036905|ENSMUSG00000063065|ENSMUSG00000035031|ENSMUSG00000027399|ENSMUSG00000027398|ENSMUSG00000024966|ENSMUSG00000038418|ENSMUSG00000029656|ENSMUSG00000019843|ENSMUSG00000025887|ENSMUSG00000035725|…	http://www.genome.jp/kegg-bin/show_pathway?ko05020/K03994%09red/K03997%09red/K03998%09red/K03999%09red/K04519%09red/K02159%09red/K09553%09red/K05635%09red/K05634%09red/K05405%09red/K04371%09red/K04375%09red/K04741%09red/K03988%09red/K03987%09red/K04345%09red/K09490%09red/K05703%09red/K09203%09red/K04383%09red/K06491%09red/K04369%09red	Neurodegenerative diseases	Human Diseases
Regulation of mitophagy - yeast	KEGG PATHWAY	ko04139	25	37	0.128884	0.278071	ENSMUSG00000029512|ENSMUSG00000018567|ENSMUSG00000034902|ENSMUSG00000042557|ENSMUSG00000101523|ENSMUSG00000031826|ENSMUSG00000050965|ENSMUSG00000026775|ENSMUSG00000028991|ENSMUSG00000039176|ENSMUSG00000030161|ENSMUSG00000020180|ENSMUSG00000046707|ENSMUSG00000031622|ENSMUSG00000019054|ENSMUSG00000078816|ENSMUSG00000024867|ENSMUSG00000004798|ENSMUSG00000001034|ENSMUSG00000074698|ENSMUSG00000028126|…	http://www.genome.jp/kegg-bin/show_pathway?ko04139/K11841%09red/K08955%09red/K17969%09red/K03097%09red/K07203%09red/K04464%09red/K02332%09red/K08341%09red/K08269%09red/K11644%09red/K02677%09red/K17800%09red/K11088%09red/K00889%09red	_	_
Prostate cancer	KEGG PATHWAY	ko05215	76	132	0.137908	0.294775	ENSMUSG00000019699|ENSMUSG00000059923|ENSMUSG00000027938|ENSMUSG00000018983|ENSMUSG00000025958|ENSMUSG00000025856|ENSMUSG00000020573|ENSMUSG00000025358|ENSMUSG00000035041|ENSMUSG00000059552|ENSMUSG00000024959|ENSMUSG00000034801|ENSMUSG00000046532|ENSMUSG00000013663|ENSMUSG00000024927|ENSMUSG00000029231|ENSMUSG00000032462|ENSMUSG00000030849|ENSMUSG00000041417|ENSMUSG00000028914|ENSMUSG00000005640|…	http://www.genome.jp/kegg-bin/show_pathway?ko05215/K05087%09red/K08845%09red/K01110%09red/K07210%09red/K04735%09red/K04734%09red/K04491%09red/K02158%09red/K03099%09red/K04399%09red/K09487%09red/K04357%09red/K05093%09red/K04359%09red/K08774%09red/K17454%09red/K02620%09red/K04369%09red/K02161%09red/K04371%09red/K02649%09red/K04451%09red/K02105%09red/K09389%09red/K09048%09red/K04503%09red/K04526%09r…	Cancers: Specific types	Human Diseases
Sulfur relay system	KEGG PATHWAY	ko04122	7	7	0.138497	0.294775	ENSMUSG00000049482|ENSMUSG00000069020|ENSMUSG00000064120|ENSMUSG00000074576|ENSMUSG00000027618|ENSMUSG00000038888|ENSMUSG00000015536	http://www.genome.jp/kegg-bin/show_pathway?ko04122/K04487%09red/K03635%09red/K03639%09red/K12161%09red/K11996%09red/K14169%09red/K14168%09red	Folding, sorting and degradation	Genetic Information Processing
Ovarian steroidogenesis	KEGG PATHWAY	ko04913	47	78	0.144726	0.305965	ENSMUSG00000025955|ENSMUSG00000026675|ENSMUSG00000021536|ENSMUSG00000063730|ENSMUSG00000032487|ENSMUSG00000033852|ENSMUSG00000056220|ENSMUSG00000031659|ENSMUSG00000005534|ENSMUSG00000005533|ENSMUSG00000081225|ENSMUSG00000027869|ENSMUSG00000090625|ENSMUSG00000050211|ENSMUSG00000020431|ENSMUSG00000037936|ENSMUSG00000005034|ENSMUSG00000019301|ENSMUSG00000005469|ENSMUSG00000027523|ENSMUSG00000032315|…	http://www.genome.jp/kegg-bin/show_pathway?ko04913/K16931%09red/K12473%09red/K08521%09red/K08522%09red/K08043%09red/K08042%09red/K00070%09red/K08047%09red/K16620%09red/K16342%09red/K11987%09red/K00461%09red/K07408%09red/K04526%09red/K04527%09red/K08041%09red/K05498%09red/K04345%09red/K07434%09red/K04119%09red/K05459%09red/K05087%09red/K00044%09red/K13885%09red/K07410%09red/K07418%09red/K04632%09r…	Endocrine system	Organismal Systems
Platelet activation	KEGG PATHWAY	ko04611	111	200	0.147853	0.310492	ENSMUSG00000031264|ENSMUSG00000059495|ENSMUSG00000020787|ENSMUSG00000029053|ENSMUSG00000027665|ENSMUSG00000058230|ENSMUSG00000042228|ENSMUSG00000050147|ENSMUSG00000029661|ENSMUSG00000004056|ENSMUSG00000029925|ENSMUSG00000005034|ENSMUSG00000019843|ENSMUSG00000020611|ENSMUSG00000024048|ENSMUSG00000049686|ENSMUSG00000033860|ENSMUSG00000032946|ENSMUSG00000062825|ENSMUSG00000039936|ENSMUSG00000029334|…	http://www.genome.jp/kegg-bin/show_pathway?ko04611/K07983%09red/K04514%09red/K12757%09red/K04513%09red/K06236%09red/K03914%09red/K06493%09red/K04263%09red/K06274%09red/K04298%09red/K08508%09red/K06069%09red/K05732%09red/K08042%09red/K03905%09red/K04350%09red/K08047%09red/K05719%09red/K06264%09red/K07370%09red/K06271%09red/K06481%09red/K04456%09red/K07376%09red/K01832%09red/K04270%09red/K16342%09r…	Immune system	Organismal Systems
Collecting duct acid secretion	KEGG PATHWAY	ko04966	21	31	0.152702	0.31855	ENSMUSG00000006269|ENSMUSG00000013160|ENSMUSG00000028238|ENSMUSG00000039105|ENSMUSG00000038600|ENSMUSG00000006574|ENSMUSG00000020566|ENSMUSG00000006273|ENSMUSG00000017756|ENSMUSG00000005553|ENSMUSG00000053375|ENSMUSG00000031449|ENSMUSG00000019210|ENSMUSG00000001750|ENSMUSG00000004285|ENSMUSG00000038023|ENSMUSG00000021114|ENSMUSG00000039347|ENSMUSG00000019302|ENSMUSG00000026394|ENSMUSG00000006216	http://www.genome.jp/kegg-bin/show_pathway?ko04966/K05018%09red/K13627%09red/K01543%09red/K01542%09red/K02151%09red/K02146%09red/K02147%09red/K02148%09red/K02149%09red/K02154%09red/K02153%09red/K02152%09red/K06573%09red/K02150%09red	Excretory system	Organismal Systems
Aminoacyl-tRNA biosynthesis	KEGG PATHWAY	ko00970	34	55	0.162626	0.335958	ENSMUSG00000032604|ENSMUSG00000019143|ENSMUSG00000026615|ENSMUSG00000068739|ENSMUSG00000029536|ENSMUSG00000001380|ENSMUSG00000021266|ENSMUSG00000028107|ENSMUSG00000028811|ENSMUSG00000043572|ENSMUSG00000029777|ENSMUSG00000026356|ENSMUSG00000026245|ENSMUSG00000031960|ENSMUSG00000031948|ENSMUSG00000070699|ENSMUSG00000023938|ENSMUSG00000037851|ENSMUSG00000026618|ENSMUSG00000026709|ENSMUSG00000003808|…	http://www.genome.jp/kegg-bin/show_pathway?ko00970/K01870%09red/K01872%09red/K01875%09red/K01874%09red/K01876%09red/K01880%09red/K02434%09red/K02435%09red/K04567%09red/K14163%09red/K01893%09red/K01892%09red/K01890%09red/K01866%09red/K01867%09red/K01868%09red/K01869%09red/K03341%09red/K01881%09red/K01883%09red/K01885%09red/K01886%09red/K01889%09red/K00604%09red	Translation	Genetic Information Processing
Homologous recombination	KEGG PATHWAY	ko03440	23	35	0.16318	0.335958	ENSMUSG00000018841|ENSMUSG00000059060|ENSMUSG00000030528|ENSMUSG00000002814|ENSMUSG00000031928|ENSMUSG00000028884|ENSMUSG00000028933|ENSMUSG00000020380|ENSMUSG00000000751|ENSMUSG00000030726|ENSMUSG00000021287|ENSMUSG00000007646|ENSMUSG00000078773|ENSMUSG00000038644|ENSMUSG00000039055|ENSMUSG00000030166|ENSMUSG00000041147|ENSMUSG00000024906|ENSMUSG00000024854|ENSMUSG00000029911|ENSMUSG00000028702|…	http://www.genome.jp/kegg-bin/show_pathway?ko03440/K10882%09red/K10740%09red/K10880%09red/K10877%09red/K03165%09red/K10879%09red/K08991%09red/K04482%09red/K10873%09red/K10871%09red/K10870%09red/K08775%09red/K10875%09red/K10739%09red/K03111%09red/K02327%09red/K10869%09red/K10901%09red/K10865%09red/K10866%09red/K07466%09red/K03505%09red/K03504%09red	Replication and repair	Genetic Information Processing
Pertussis	KEGG PATHWAY	ko05133	58	100	0.164417	0.336308	ENSMUSG00000057614|ENSMUSG00000025746|ENSMUSG00000020366|ENSMUSG00000033765|ENSMUSG00000019370|ENSMUSG00000091191|ENSMUSG00000046709|ENSMUSG00000056130|ENSMUSG00000030793|ENSMUSG00000020826|ENSMUSG00000063130|ENSMUSG00000055172|ENSMUSG00000016529|ENSMUSG00000025076|ENSMUSG00000036438|ENSMUSG00000099269|ENSMUSG00000052684|ENSMUSG00000024927|ENSMUSG00000032508|ENSMUSG00000108596|ENSMUSG00000027399|…	http://www.genome.jp/kegg-bin/show_pathway?ko05133/K03990%09red/K12799%09red/K05403%09red/K04383%09red/K03994%09red/K04513%09red/K10155%09red/K04730%09red/K04519%09red/K04397%09red/K10067%09red/K04391%09red/K05765%09red/K04379%09red/K06461%09red/K05719%09red/K06464%09red/K12800%09red/K04440%09red/K04001%09red/K09444%09red/K05426%09red/K01330%09red/K05425%09red/K05405%09red/K05406%09red/K04371%09r…	Infectious diseases: Bacterial	Human Diseases
Alanine, aspartate and glutamate metabolism	KEGG PATHWAY	ko00250	30	48	0.169651	0.344612	ENSMUSG00000048142|ENSMUSG00000020363|ENSMUSG00000070880|ENSMUSG00000029246|ENSMUSG00000031672|ENSMUSG00000035936|ENSMUSG00000028737|ENSMUSG00000090665|ENSMUSG00000026473|ENSMUSG00000044005|ENSMUSG00000048899|ENSMUSG00000026103|ENSMUSG00000011148|ENSMUSG00000013629|ENSMUSG00000020774|ENSMUSG00000015961|ENSMUSG00000025991|ENSMUSG00000029992|ENSMUSG00000069873|ENSMUSG00000063428|ENSMUSG00000031700|…	http://www.genome.jp/kegg-bin/show_pathway?ko00250/K00830%09red/K00814%09red/K01580%09red/K00764%09red/K01915%09red/K01425%09red/K00261%09red/K14455%09red/K14454%09red/K18309%09red/K00139%09red/K11540%09red/K01755%09red/K14592%09red/K03334%09red/K00820%09red/K01437%09red/K01948%09red/K18310%09red/K18311%09red/K00272%09red/K00294%09red/K01939%09red	Amino acid metabolism	Metabolism
Thyroid hormone signaling pathway	KEGG PATHWAY	ko04919	100	181	0.170665	0.344612	ENSMUSG00000013833|ENSMUSG00000055704|ENSMUSG00000059552|ENSMUSG00000018501|ENSMUSG00000027665|ENSMUSG00000026799|ENSMUSG00000018160|ENSMUSG00000021944|ENSMUSG00000004056|ENSMUSG00000070348|ENSMUSG00000021109|ENSMUSG00000019777|ENSMUSG00000027878|ENSMUSG00000020184|ENSMUSG00000062825|ENSMUSG00000075707|ENSMUSG00000039936|ENSMUSG00000079487|ENSMUSG00000024960|ENSMUSG00000018076|ENSMUSG00000059412|…	http://www.genome.jp/kegg-bin/show_pathway?ko04919/K09101%09red/K11255%09red/K02677%09red/K01116%09red/K05852%09red/K06493%09red/K06067%09red/K15170%09red/K15159%09red/K08268%09red/K15133%09red/K02158%09red/K08524%09red/K08526%09red/K15156%09red/K04399%09red/K08187%09red/K06487%09red/K00408%09red/K01538%09red/K02599%09red/K05861%09red/K06062%09red/K05547%09red/K02833%09red/K08362%09red/K07299%09r…	Endocrine system	Organismal Systems
Streptomycin biosynthesis	KEGG PATHWAY	ko00521	9	11	0.175408	0.349706	ENSMUSG00000025877|ENSMUSG00000025791|ENSMUSG00000037012|ENSMUSG00000000628|ENSMUSG00000024525|ENSMUSG00000020080|ENSMUSG00000103392|ENSMUSG00000027531|ENSMUSG00000041798	http://www.genome.jp/kegg-bin/show_pathway?ko00521/K01835%09red/K12407%09red/K01092%09red/K00844%09red	Biosynthesis of other secondary metabolites	Metabolism
Glycosphingolipid biosynthesis - globo series	KEGG PATHWAY	ko00603	9	11	0.175408	0.349706	ENSMUSG00000030283|ENSMUSG00000031266|ENSMUSG00000040364|ENSMUSG00000008461|ENSMUSG00000025232|ENSMUSG00000055978|ENSMUSG00000055373|ENSMUSG00000031749|ENSMUSG00000043300	http://www.genome.jp/kegg-bin/show_pathway?ko00603/K01189%09red/K03663%09red/K12373%09red/K03368%09red/K03371%09red/K00719%09red/K00718%09red	_	_
Toxoplasmosis	KEGG PATHWAY	ko05145	81	145	0.178517	0.353665	ENSMUSG00000019699|ENSMUSG00000020009|ENSMUSG00000020366|ENSMUSG00000059970|ENSMUSG00000046709|ENSMUSG00000026840|ENSMUSG00000020573|ENSMUSG00000032089|ENSMUSG00000021936|ENSMUSG00000055170|ENSMUSG00000016529|ENSMUSG00000020826|ENSMUSG00000017652|ENSMUSG00000028698|ENSMUSG00000024959|ENSMUSG00000063694|ENSMUSG00000031628|ENSMUSG00000028284|ENSMUSG00000025860|ENSMUSG00000024927|ENSMUSG00000031537|…	http://www.genome.jp/kegg-bin/show_pathway?ko05145/K04432%09red/K04433%09red/K04730%09red/K04534%09red/K04735%09red/K04734%09red/K05636%09red/K03160%09red/K11220%09red/K12473%09red/K02158%09red/K03161%09red/K04692%09red/K04399%09red/K04398%09red/K05719%09red/K05443%09red/K06485%09red/K04440%09red/K10160%09red/K05637%09red/K08738%09red/K05635%09red/K04630%09red/K05425%09red/K04447%09red/K05406%09r…	Infectious diseases: Parasitic	Human Diseases
Glioma	KEGG PATHWAY	ko05214	59	103	0.180503	0.354574	ENSMUSG00000019699|ENSMUSG00000059923|ENSMUSG00000013663|ENSMUSG00000033765|ENSMUSG00000018983|ENSMUSG00000016933|ENSMUSG00000025856|ENSMUSG00000020573|ENSMUSG00000024617|ENSMUSG00000057897|ENSMUSG00000059552|ENSMUSG00000020312|ENSMUSG00000036438|ENSMUSG00000034330|ENSMUSG00000034801|ENSMUSG00000099269|ENSMUSG00000005533|ENSMUSG00000028698|ENSMUSG00000029231|ENSMUSG00000032462|ENSMUSG00000027665|…	http://www.genome.jp/kegg-bin/show_pathway?ko05214/K04515%09red/K05087%09red/K02677%09red/K01110%09red/K01116%09red/K02091%09red/K06279%09red/K04357%09red/K04359%09red/K08774%09red/K17454%09red/K04369%09red/K04371%09red/K17447%09red/K02649%09red/K02183%09red/K09389%09red/K03099%09red/K04503%09red/K08845%09red/K00922%09red/K02089%09red/K05859%09red/K07827%09red/K05089%09red/K06643%09red/K06621%09r…	Cancers: Specific types	Human Diseases
Glucagon signaling pathway	KEGG PATHWAY	ko04922	84	151	0.181227	0.354574	ENSMUSG00000019699|ENSMUSG00000027513|ENSMUSG00000029513|ENSMUSG00000027938|ENSMUSG00000033765|ENSMUSG00000001175|ENSMUSG00000019370|ENSMUSG00000027936|ENSMUSG00000025958|ENSMUSG00000033059|ENSMUSG00000028518|ENSMUSG00000041798|ENSMUSG00000020532|ENSMUSG00000030671|ENSMUSG00000027230|ENSMUSG00000099269|ENSMUSG00000021816|ENSMUSG00000028645|ENSMUSG00000034793|ENSMUSG00000029167|ENSMUSG00000030287|…	http://www.genome.jp/kegg-bin/show_pathway?ko04922/K04515%09red/K16311%09red/K07593%09red/K16333%09red/K04959%09red/K11411%09red/K04958%09red/K07198%09red/K07199%09red/K00873%09red/K00871%09red/K07190%09red/K08042%09red/K11262%09red/K13296%09red/K01834%09red/K00688%09red/K07299%09red/K17491%09red/K05870%09red/K01084%09red/K04583%09red/K00016%09red/K02183%09red/K12407%09red/K09048%09red/K09047%09r…	Endocrine system	Organismal Systems
Vitamin digestion and absorption	KEGG PATHWAY	ko04977	18	27	0.189033	0.366121	ENSMUSG00000027463|ENSMUSG00000040918|ENSMUSG00000020432|ENSMUSG00000001773|ENSMUSG00000026726|ENSMUSG00000029134|ENSMUSG00000028690|ENSMUSG00000031220|ENSMUSG00000024682|ENSMUSG00000073725|ENSMUSG00000037936|ENSMUSG00000028003|ENSMUSG00000001436|ENSMUSG00000021900|ENSMUSG00000020609|ENSMUSG00000038496|ENSMUSG00000006641|ENSMUSG00000046008	http://www.genome.jp/kegg-bin/show_pathway?ko04977/K00678%09red/K14620%09red/K14618%09red/K14609%09red/K14073%09red/K14610%09red/K14617%09red/K14592%09red/K14615%09red/K14616%09red/K13885%09red/K14621%09red/K14462%09red/K11156%09red/K14619%09red/K01435%09red/K14386%09red	Digestive system	Organismal Systems
Non-homologous end-joining	KEGG PATHWAY	ko03450	10	13	0.189453	0.366121	ENSMUSG00000026648|ENSMUSG00000031928|ENSMUSG00000025218|ENSMUSG00000049717|ENSMUSG00000020380|ENSMUSG00000025014|ENSMUSG00000020474|ENSMUSG00000021615|ENSMUSG00000026162|ENSMUSG00000026187	http://www.genome.jp/kegg-bin/show_pathway?ko03450/K10886%09red/K10887%09red/K10885%09red/K00977%09red/K10777%09red/K10865%09red/K10866%09red/K10980%09red/K03512%09red/K03513%09red	Replication and repair	Genetic Information Processing
Citrate cycle (TCA cycle)	KEGG PATHWAY	ko00020	25	40	0.196823	0.377011	ENSMUSG00000025950|ENSMUSG00000021577|ENSMUSG00000004789|ENSMUSG00000020456|ENSMUSG00000009863|ENSMUSG00000031299|ENSMUSG00000020917|ENSMUSG00000005683|ENSMUSG00000040618|ENSMUSG00000047674|ENSMUSG00000052738|ENSMUSG00000000168|ENSMUSG00000027513|ENSMUSG00000061838|ENSMUSG00000058076|ENSMUSG00000028405|ENSMUSG00000020321|ENSMUSG00000030541|ENSMUSG00000026526|ENSMUSG00000020664|ENSMUSG00000021748|…	http://www.genome.jp/kegg-bin/show_pathway?ko00020/K01679%09red/K00382%09red/K00658%09red/K00164%09red/K13997%09red/K00161%09red/K00162%09red/K01681%09red/K01596%09red/K01900%09red/K01648%09red/K01899%09red/K00234%09red/K00235%09red/K00236%09red/K00237%09red/K00025%09red/K00627%09red/K01647%09red/K00030%09red/K00031%09red	Carbohydrate metabolism	Metabolism
Notch signaling pathway	KEGG PATHWAY	ko04330	40	68	0.197655	0.377011	ENSMUSG00000026923|ENSMUSG00000029478|ENSMUSG00000048001|ENSMUSG00000032375|ENSMUSG00000055704|ENSMUSG00000063160|ENSMUSG00000025158|ENSMUSG00000029570|ENSMUSG00000029071|ENSMUSG00000002799|ENSMUSG00000003436|ENSMUSG00000020918|ENSMUSG00000021224|ENSMUSG00000052593|ENSMUSG00000050567|ENSMUSG00000030970|ENSMUSG00000031925|ENSMUSG00000027314|ENSMUSG00000027276|ENSMUSG00000017007|ENSMUSG00000028800|…	http://www.genome.jp/kegg-bin/show_pathway?ko04330/K05948%09red/K04505%09red/K06058%09red/K06059%09red/K06056%09red/K06057%09red/K06055%09red/K06052%09red/K06053%09red/K02599%09red/K06051%09red/K06067%09red/K06066%09red/K06065%09red/K06172%09red/K06063%09red/K06062%09red/K06061%09red/K06171%09red/K02353%09red/K04496%09red	Signal transduction	Environmental Information Processing
Non-small cell lung cancer	KEGG PATHWAY	ko05223	50	87	0.198679	0.377011	ENSMUSG00000019699|ENSMUSG00000059923|ENSMUSG00000017491|ENSMUSG00000018983|ENSMUSG00000016933|ENSMUSG00000032624|ENSMUSG00000020573|ENSMUSG00000059552|ENSMUSG00000018209|ENSMUSG00000010067|ENSMUSG00000024959|ENSMUSG00000034801|ENSMUSG00000032462|ENSMUSG00000027665|ENSMUSG00000041417|ENSMUSG00000028914|ENSMUSG00000004056|ENSMUSG00000050965|ENSMUSG00000070348|ENSMUSG00000026430|ENSMUSG00000001729|…	http://www.genome.jp/kegg-bin/show_pathway?ko05223/K04411%09red/K15420%09red/K02677%09red/K02091%09red/K01116%09red/K09408%09red/K02158%09red/K08524%09red/K08526%09red/K04399%09red/K04357%09red/K08774%09red/K17454%09red/K04369%09red/K04371%09red/K02649%09red/K08015%09red/K09389%09red/K03099%09red/K04503%09red/K08845%09red/K04451%09red/K00922%09red/K09850%09red/K02089%09red/K05859%09red/K04361%09r…	Cancers: Specific types	Human Diseases
Chloroalkane and chloroalkene degradation	KEGG PATHWAY	ko00625	5	5	0.201392	0.377609	ENSMUSG00000035561|ENSMUSG00000022040|ENSMUSG00000028138|ENSMUSG00000029455|ENSMUSG00000010025	http://www.genome.jp/kegg-bin/show_pathway?ko00625/K00128%09red/K00121%09red/K08726%09red	Xenobiotics biodegradation and metabolism	Metabolism
Butirosin and neomycin biosynthesis	KEGG PATHWAY	ko00524	5	5	0.201392	0.377609	ENSMUSG00000020080|ENSMUSG00000041798|ENSMUSG00000000628|ENSMUSG00000037012|ENSMUSG00000025877	http://www.genome.jp/kegg-bin/show_pathway?ko00524/K12407%09red/K00844%09red	_	_
Gap junction	KEGG PATHWAY	ko04540	71	128	0.209562	0.390604	ENSMUSG00000000001|ENSMUSG00000068615|ENSMUSG00000021536|ENSMUSG00000033910|ENSMUSG00000067338|ENSMUSG00000020431|ENSMUSG00000062380|ENSMUSG00000030137|ENSMUSG00000025856|ENSMUSG00000041624|ENSMUSG00000052920|ENSMUSG00000034781|ENSMUSG00000035725|ENSMUSG00000062591|ENSMUSG00000034801|ENSMUSG00000057614|ENSMUSG00000028005|ENSMUSG00000029231|ENSMUSG00000025162|ENSMUSG00000058444|ENSMUSG00000030287|…	http://www.genome.jp/kegg-bin/show_pathway?ko04540/K08959%09red/K02677%09red/K08043%09red/K08042%09red/K08041%09red/K07372%09red/K08047%09red/K04359%09red/K07373%09red/K07374%09red/K07375%09red/K07376%09red/K04369%09red/K04371%09red/K07828%09red/K04144%09red/K04145%09red/K04603%09red/K04141%09red/K03099%09red/K04420%09red/K04463%09red/K04464%09red/K02087%09red/K05450%09red/K04604%09red/K04289%09r…	Cellular community - eukaryotes	Cellular Processes
Small cell lung cancer	KEGG PATHWAY	ko05222	75	136	0.213278	0.393754	ENSMUSG00000019699|ENSMUSG00000028044|ENSMUSG00000013663|ENSMUSG00000027111|ENSMUSG00000032487|ENSMUSG00000018983|ENSMUSG00000007659|ENSMUSG00000058927|ENSMUSG00000026840|ENSMUSG00000020573|ENSMUSG00000059552|ENSMUSG00000019899|ENSMUSG00000025358|ENSMUSG00000027490|ENSMUSG00000026193|ENSMUSG00000020826|ENSMUSG00000028698|ENSMUSG00000063694|ENSMUSG00000059436|ENSMUSG00000024927|ENSMUSG00000031537|…	http://www.genome.jp/kegg-bin/show_pathway?ko05222/K05636%09red/K09848%09red/K01110%09red/K07210%09red/K04735%09red/K04734%09red/K08738%09red/K08528%09red/K02091%09red/K08524%09red/K02219%09red/K08526%09red/K02580%09red/K04399%09red/K16063%09red/K05719%09red/K06485%09red/K06487%09red/K05717%09red/K05637%09red/K09849%09red/K05635%09red/K06482%09red/K17454%09red/K11987%09red/K06247%09red/K06246%09r…	Cancers: Specific types	Human Diseases
Thyroid cancer	KEGG PATHWAY	ko05216	23	37	0.214869	0.393754	ENSMUSG00000056234|ENSMUSG00000030110|ENSMUSG00000059552|ENSMUSG00000027985|ENSMUSG00000006932|ENSMUSG00000024985|ENSMUSG00000070348|ENSMUSG00000048701|ENSMUSG00000021908|ENSMUSG00000063065|ENSMUSG00000028072|ENSMUSG00000027940|ENSMUSG00000030265|ENSMUSG00000015846|ENSMUSG00000055799|ENSMUSG00000015843|ENSMUSG00000000303|ENSMUSG00000027852|ENSMUSG00000025499|ENSMUSG00000032366|ENSMUSG00000000782|…	http://www.genome.jp/kegg-bin/show_pathway?ko05216/K09290%09red/K05689%09red/K04503%09red/K05126%09red/K09288%09red/K09289%09red/K02620%09red/K04369%09red/K04451%09red/K04371%09red/K02833%09red/K07828%09red/K02105%09red/K04490%09red/K04491%09red/K04492%09red/K07827%09red/K03176%09red/K08526%09red/K08524%09red/K04365%09red	Cancers: Specific types	Human Diseases
Pyrimidine metabolism	KEGG PATHWAY	ko00240	77	140	0.215002	0.393754	ENSMUSG00000000811|ENSMUSG00000035834|ENSMUSG00000048120|ENSMUSG00000025574|ENSMUSG00000027427|ENSMUSG00000033427|ENSMUSG00000020649|ENSMUSG00000005198|ENSMUSG00000028633|ENSMUSG00000020638|ENSMUSG00000068417|ENSMUSG00000006678|ENSMUSG00000024833|ENSMUSG00000035984|ENSMUSG00000002550|ENSMUSG00000020407|ENSMUSG00000073016|ENSMUSG00000029366|ENSMUSG00000031562|ENSMUSG00000093954|ENSMUSG00000028104|…	http://www.genome.jp/kegg-bin/show_pathway?ko00240/K00857%09red/K02327%09red/K00893%09red/K03024%09red/K03006%09red/K03007%09red/K03004%09red/K03023%09red/K03002%09red/K03025%09red/K13809%09red/K03027%09red/K01937%09red/K00876%09red/K03008%09red/K13800%09red/K03783%09red/K01489%09red/K00757%09red/K02684%09red/K00560%09red/K00207%09red/K11540%09red/K01493%09red/K01081%09red/K02999%09red/K00761%09r…	Nucleotide metabolism	Metabolism
Tyrosine metabolism	KEGG PATHWAY	ko00350	31	52	0.217429	0.395897	ENSMUSG00000019102|ENSMUSG00000000889|ENSMUSG00000025037|ENSMUSG00000063558|ENSMUSG00000031672|ENSMUSG00000037797|ENSMUSG00000024885|ENSMUSG00000040147|ENSMUSG00000064294|ENSMUSG00000020673|ENSMUSG00000078651|ENSMUSG00000074207|ENSMUSG00000020182|ENSMUSG00000038242|ENSMUSG00000069873|ENSMUSG00000029445|ENSMUSG00000019326|ENSMUSG00000028138|ENSMUSG00000004651|ENSMUSG00000024903|ENSMUSG00000001670|…	http://www.genome.jp/kegg-bin/show_pathway?ko00350/K00274%09red/K00276%09red/K00431%09red/K14455%09red/K14454%09red/K00157%09red/K01800%09red/K00457%09red/K03334%09red/K13980%09red/K00129%09red/K01593%09red/K00503%09red/K13951%09red/K00121%09red/K00501%09red/K00506%09red/K00815%09red/K00505%09red	Amino acid metabolism	Metabolism
Isoquinoline alkaloid biosynthesis	KEGG PATHWAY	ko00950	13	19	0.220863	0.399822	ENSMUSG00000001670|ENSMUSG00000025190|ENSMUSG00000020182|ENSMUSG00000040147|ENSMUSG00000069873|ENSMUSG00000019326|ENSMUSG00000025037|ENSMUSG00000078651|ENSMUSG00000004651|ENSMUSG00000000214|ENSMUSG00000074141|ENSMUSG00000024903|ENSMUSG00000031672	http://www.genome.jp/kegg-bin/show_pathway?ko00950/K00274%09red/K00276%09red/K14455%09red/K14454%09red/K00815%09red/K03334%09red/K01593%09red/K00501%09red/K00505%09red	Biosynthesis of other secondary metabolites	Metabolism
Ubiquinone and other terpenoid-quinone biosynthesis	KEGG PATHWAY	ko00130	9	12	0.222143	0.399822	ENSMUSG00000001670|ENSMUSG00000003849|ENSMUSG00000028247|ENSMUSG00000029319|ENSMUSG00000041733|ENSMUSG00000029445|ENSMUSG00000053460|ENSMUSG00000021235|ENSMUSG00000030652	http://www.genome.jp/kegg-bin/show_pathway?ko00130/K00355%09red/K06126%09red/K06134%09red/K06125%09red/K06127%09red/K00591%09red/K00815%09red/K00457%09red/K10106%09red	Metabolism of cofactors and vitamins	Metabolism
Colorectal cancer	KEGG PATHWAY	ko05210	55	98	0.223393	0.399822	ENSMUSG00000019699|ENSMUSG00000020366|ENSMUSG00000003873|ENSMUSG00000046709|ENSMUSG00000020573|ENSMUSG00000039239|ENSMUSG00000059552|ENSMUSG00000024959|ENSMUSG00000063694|ENSMUSG00000026821|ENSMUSG00000001847|ENSMUSG00000032462|ENSMUSG00000027665|ENSMUSG00000041417|ENSMUSG00000028914|ENSMUSG00000024515|ENSMUSG00000032440|ENSMUSG00000014850|ENSMUSG00000027985|ENSMUSG00000006932|ENSMUSG00000004056|…	http://www.genome.jp/kegg-bin/show_pathway?ko05210/K04513%09red/K02187%09red/K04392%09red/K02159%09red/K02158%09red/K04399%09red/K08735%09red/K08734%09red/K08737%09red/K08736%09red/K08731%09red/K08733%09red/K08732%09red/K08738%09red/K04379%09red/K02620%09red/K04440%09red/K04371%09red/K04448%09red/K02649%09red/K02105%09red/K04503%09red/K04500%09red/K04501%09red/K08845%09red/K02085%09red/K00922%09r…	Cancers: Specific types	Human Diseases
Pentose phosphate pathway	KEGG PATHWAY	ko00030	26	43	0.226438	0.401157	ENSMUSG00000025791|ENSMUSG00000017390|ENSMUSG00000028307|ENSMUSG00000069805|ENSMUSG00000063129|ENSMUSG00000030695|ENSMUSG00000059343|ENSMUSG00000031807|ENSMUSG00000026005|ENSMUSG00000053604|ENSMUSG00000030225|ENSMUSG00000031397|ENSMUSG00000020277|ENSMUSG00000021196|ENSMUSG00000036427|ENSMUSG00000089992|ENSMUSG00000029171|ENSMUSG00000031400|ENSMUSG00000092305|ENSMUSG00000031432|ENSMUSG00000021957|…	http://www.genome.jp/kegg-bin/show_pathway?ko00030/K15779%09red/K03841%09red/K00850%09red/K01835%09red/K00615%09red/K01807%09red/K13937%09red/K00948%09red/K01623%09red/K01783%09red/K01810%09red/K00036%09red/K01057%09red/K01619%09red/K00033%09red	Carbohydrate metabolism	Metabolism
Circadian rhythm - fly	KEGG PATHWAY	ko04711	6	7	0.227101	0.401157	ENSMUSG00000055866|ENSMUSG00000029238|ENSMUSG00000028957|ENSMUSG00000003949|ENSMUSG00000055116|ENSMUSG00000020893	http://www.genome.jp/kegg-bin/show_pathway?ko04711/K02633%09red/K09057%09red/K02223%09red/K02296%09red	Environmental adaptation	Organismal Systems
Galactose metabolism	KEGG PATHWAY	ko00052	27	45	0.229819	0.401157	ENSMUSG00000025877|ENSMUSG00000025791|ENSMUSG00000001891|ENSMUSG00000031266|ENSMUSG00000028413|ENSMUSG00000041798|ENSMUSG00000062646|ENSMUSG00000028671|ENSMUSG00000037012|ENSMUSG00000001642|ENSMUSG00000020080|ENSMUSG00000078650|ENSMUSG00000029762|ENSMUSG00000027790|ENSMUSG00000068587|ENSMUSG00000020277|ENSMUSG00000061758|ENSMUSG00000028541|ENSMUSG00000034793|ENSMUSG00000021196|ENSMUSG00000029171|…	http://www.genome.jp/kegg-bin/show_pathway?ko00052/K01203%09red/K00965%09red/K15779%09red/K12407%09red/K00850%09red/K00844%09red/K01189%09red/K07967%09red/K07966%09red/K12309%09red/K01784%09red/K01835%09red/K01785%09red/K12047%09red/K00963%09red/K00011%09red/K12316%09red/K12317%09red/K01084%09red	Carbohydrate metabolism	Metabolism
Fat digestion and absorption	KEGG PATHWAY	ko04975	27	45	0.229819	0.401157	ENSMUSG00000026922|ENSMUSG00000021759|ENSMUSG00000058908|ENSMUSG00000028517|ENSMUSG00000046008|ENSMUSG00000031672|ENSMUSG00000034579|ENSMUSG00000024254|ENSMUSG00000041193|ENSMUSG00000028158|ENSMUSG00000030747|ENSMUSG00000037936|ENSMUSG00000024768|ENSMUSG00000052396|ENSMUSG00000015243|ENSMUSG00000029522|ENSMUSG00000026818|ENSMUSG00000052151|ENSMUSG00000009646|ENSMUSG00000028750|ENSMUSG00000028751|…	http://www.genome.jp/kegg-bin/show_pathway?ko04975/K14452%09red/K14455%09red/K14457%09red/K14461%09red/K14462%09red/K14463%09red/K12298%09red/K13885%09red/K01047%09red/K05684%09red/K11160%09red/K01080%09red/K06259%09red/K13509%09red/K14073%09red/K05641%09red	Digestive system	Organismal Systems
Dorso-ventral axis formation	KEGG PATHWAY	ko04320	20	32	0.230506	0.401157	ENSMUSG00000027878|ENSMUSG00000059923|ENSMUSG00000063065|ENSMUSG00000020300|ENSMUSG00000032035|ENSMUSG00000030199|ENSMUSG00000024533|ENSMUSG00000030265|ENSMUSG00000026923|ENSMUSG00000055704|ENSMUSG00000024241|ENSMUSG00000028354|ENSMUSG00000010154|ENSMUSG00000025586|ENSMUSG00000020122|ENSMUSG00000029423|ENSMUSG00000039782|ENSMUSG00000034801|ENSMUSG00000039652|ENSMUSG00000036912	http://www.genome.jp/kegg-bin/show_pathway?ko04320/K03211%09red/K07827%09red/K03099%09red/K02678%09red/K02599%09red/K02184%09red/K04364%09red/K02156%09red/K04371%09red/K02602%09red/K04361%09red/K02098%09red	Development	Organismal Systems
One carbon pool by folate	KEGG PATHWAY	ko00670	15	23	0.235948	0.408372	ENSMUSG00000032607|ENSMUSG00000029376|ENSMUSG00000029009|ENSMUSG00000030088|ENSMUSG00000040675|ENSMUSG00000020256|ENSMUSG00000021707|ENSMUSG00000021311|ENSMUSG00000021048|ENSMUSG00000026192|ENSMUSG00000025747|ENSMUSG00000005667|ENSMUSG00000025403|ENSMUSG00000020534|ENSMUSG00000059183	http://www.genome.jp/kegg-bin/show_pathway?ko00670/K13403%09red/K13402%09red/K00289%09red/K00288%09red/K00297%09red/K00287%09red/K00560%09red/K00600%09red/K00602%09red/K00605%09red/K00604%09red/K00548%09red	Metabolism of cofactors and vitamins	Metabolism
Regulation of autophagy	KEGG PATHWAY	ko04140	30	51	0.238813	0.411072	ENSMUSG00000029512|ENSMUSG00000030314|ENSMUSG00000104158|ENSMUSG00000033628|ENSMUSG00000028550|ENSMUSG00000018567|ENSMUSG00000055170|ENSMUSG00000028518|ENSMUSG00000026280|ENSMUSG00000026289|ENSMUSG00000037526|ENSMUSG00000073811|ENSMUSG00000035086|ENSMUSG00000047767|ENSMUSG00000030161|ENSMUSG00000032905|ENSMUSG00000063376|ENSMUSG00000002820|ENSMUSG00000004798|ENSMUSG00000087119|ENSMUSG00000079418|…	http://www.genome.jp/kegg-bin/show_pathway?ko04140/K17889%09red/K17888%09red/K04526%09red/K00914%09red/K04687%09red/K17890%09red/K08269%09red/K08339%09red/K08341%09red/K08342%09red/K07198%09red/K08331%09red/K08333%09red/K05414%09red/K08334%09red/K08337%09red/K08336%09red	_	_
Renal cell carcinoma	KEGG PATHWAY	ko05211	55	99	0.241086	0.412729	ENSMUSG00000019699|ENSMUSG00000009376|ENSMUSG00000033933|ENSMUSG00000015709|ENSMUSG00000020573|ENSMUSG00000039239|ENSMUSG00000068798|ENSMUSG00000039844|ENSMUSG00000031714|ENSMUSG00000006699|ENSMUSG00000015522|ENSMUSG00000052684|ENSMUSG00000001847|ENSMUSG00000032462|ENSMUSG00000027665|ENSMUSG00000041417|ENSMUSG00000034801|ENSMUSG00000030602|ENSMUSG00000028864|ENSMUSG00000004056|ENSMUSG00000043733|…	http://www.genome.jp/kegg-bin/show_pathway?ko05211/K04438%09red/K08268%09red/K04393%09red/K04392%09red/K09594%09red/K09592%09red/K09593%09red/K04353%09red/K05733%09red/K05099%09red/K05736%09red/K05734%09red/K05735%09red/K09097%09red/K09095%09red/K05448%09red/K08774%09red/K04369%09red/K07299%09red/K04371%09red/K05460%09red/K04448%09red/K07293%09red/K07836%09red/K02649%09red/K03099%09red/K04409%09r…	Cancers: Specific types	Human Diseases
Fatty acid biosynthesis	KEGG PATHWAY	ko00061	11	16	0.244677	0.416612	ENSMUSG00000032883|ENSMUSG00000042010|ENSMUSG00000031278|ENSMUSG00000026645|ENSMUSG00000021786|ENSMUSG00000024207|ENSMUSG00000032281|ENSMUSG00000020333|ENSMUSG00000020532|ENSMUSG00000018796|ENSMUSG00000025153	http://www.genome.jp/kegg-bin/show_pathway?ko00061/K01071%09red/K15013%09red/K00665%09red/K01897%09red/K11262%09red/K09458%09red	Lipid metabolism	Metabolism
Bladder cancer	KEGG PATHWAY	ko05219	33	57	0.246393	0.417278	ENSMUSG00000018983|ENSMUSG00000021559|ENSMUSG00000043089|ENSMUSG00000021180|ENSMUSG00000059552|ENSMUSG00000010067|ENSMUSG00000024486|ENSMUSG00000027646|ENSMUSG00000070348|ENSMUSG00000016477|ENSMUSG00000063065|ENSMUSG00000030265|ENSMUSG00000020184|ENSMUSG00000028017|ENSMUSG00000031740|ENSMUSG00000034974|ENSMUSG00000044303|ENSMUSG00000023951|ENSMUSG00000032380|ENSMUSG00000000303|ENSMUSG00000000441|…	http://www.genome.jp/kegg-bin/show_pathway?ko05219/K05689%09red/K01403%09red/K01388%09red/K16857%09red/K05083%09red/K08523%09red/K04357%09red/K05448%09red/K05094%09red/K17454%09red/K04369%09red/K04445%09red/K04371%09red/K09389%09red/K08803%09red/K04503%09red/K01398%09red/K08845%09red/K04361%09red/K02089%09red/K09850%09red/K06643%09red/K04366%09red/K05704%09red/K02833%09red/K07828%09red/K04451%09r…	Cancers: Specific types	Human Diseases
Starch and sucrose metabolism	KEGG PATHWAY	ko00500	48	86	0.251121	0.423007	ENSMUSG00000025877|ENSMUSG00000025791|ENSMUSG00000096569|ENSMUSG00000090124|ENSMUSG00000093931|ENSMUSG00000033400|ENSMUSG00000029268|ENSMUSG00000090145|ENSMUSG00000041798|ENSMUSG00000029260|ENSMUSG00000029201|ENSMUSG00000090165|ENSMUSG00000062646|ENSMUSG00000030729|ENSMUSG00000035811|ENSMUSG00000037012|ENSMUSG00000054545|ENSMUSG00000035836|ENSMUSG00000020080|ENSMUSG00000032648|ENSMUSG00000089960|…	http://www.genome.jp/kegg-bin/show_pathway?ko00500/K01176%09red/K01810%09red/K01203%09red/K08678%09red/K00963%09red/K00688%09red/K00699%09red/K00012%09red/K01084%09red/K12407%09red/K00844%09red/K01513%09red/K15779%09red/K01196%09red/K01194%09red/K01195%09red/K14756%09red/K01835%09red/K12047%09red/K00693%09red/K12316%09red/K12317%09red/K11809%09red	Carbohydrate metabolism	Metabolism
Leukocyte transendothelial migration	KEGG PATHWAY	ko04670	91	170	0.252461	0.423007	ENSMUSG00000033721|ENSMUSG00000013936|ENSMUSG00000029204|ENSMUSG00000054892|ENSMUSG00000037405|ENSMUSG00000027665|ENSMUSG00000008843|ENSMUSG00000061353|ENSMUSG00000035133|ENSMUSG00000006932|ENSMUSG00000021823|ENSMUSG00000055976|ENSMUSG00000024048|ENSMUSG00000054808|ENSMUSG00000037815|ENSMUSG00000029528|ENSMUSG00000015340|ENSMUSG00000062825|ENSMUSG00000039936|ENSMUSG00000017737|ENSMUSG00000108596|…	http://www.genome.jp/kegg-bin/show_pathway?ko04670/K12754%09red/K12755%09red/K12757%09red/K04513%09red/K02105%09red/K02677%09red/K01116%09red/K06785%09red/K04393%09red/K04392%09red/K04351%09red/K10031%09red/K06533%09red/K05732%09red/K05730%09red/K05718%09red/K05719%09red/K06464%09red/K04514%09red/K01403%09red/K06483%09red/K06514%09red/K06089%09red/K06088%09red/K08013%09red/K07873%09red/K08009%09r…	Immune system	Organismal Systems
Herpes simplex infection	KEGG PATHWAY	ko05168	136	259	0.253966	0.423277	ENSMUSG00000057000|ENSMUSG00000019942|ENSMUSG00000020307|ENSMUSG00000045322|ENSMUSG00000005198|ENSMUSG00000024079|ENSMUSG00000048100|ENSMUSG00000018379|ENSMUSG00000025358|ENSMUSG00000055170|ENSMUSG00000025049|ENSMUSG00000059552|ENSMUSG00000029613|ENSMUSG00000101523|ENSMUSG00000041560|ENSMUSG00000023079|ENSMUSG00000053113|ENSMUSG00000037523|ENSMUSG00000030595|ENSMUSG00000020115|ENSMUSG00000090854|…	http://www.genome.jp/kegg-bin/show_pathway?ko05168/K02087%09red/K11217%09red/K02207%09red/K11221%09red/K11220%09red/K02206%09red/K10054%09red/K14650%09red/K05842%09red/K04379%09red/K12881%09red/K15413%09red/K12886%09red/K15411%09red/K04389%09red/K04467%09red/K12648%09red/K03133%09red/K03130%09red/K03131%09red/K11219%09red/K12646%09red/K12647%09red/K03237%09red/K14624%09red/K15129%09red/K12896%09r…	Infectious diseases: Viral	Human Diseases
Vitamin B6 metabolism	KEGG PATHWAY	ko00750	8	11	0.261026	0.432754	ENSMUSG00000018659|ENSMUSG00000032788|ENSMUSG00000038242|ENSMUSG00000027088|ENSMUSG00000064294|ENSMUSG00000024640|ENSMUSG00000063558|ENSMUSG00000079554	http://www.genome.jp/kegg-bin/show_pathway?ko00750/K00831%09red/K13248%09red/K00868%09red/K00157%09red/K00275%09red	Metabolism of cofactors and vitamins	Metabolism
Glyoxylate and dicarboxylate metabolism	KEGG PATHWAY	ko00630	23	39	0.273148	0.448177	ENSMUSG00000032607|ENSMUSG00000023921|ENSMUSG00000020534|ENSMUSG00000026473|ENSMUSG00000093485|ENSMUSG00000034424|ENSMUSG00000005683|ENSMUSG00000032527|ENSMUSG00000020321|ENSMUSG00000025403|ENSMUSG00000025176|ENSMUSG00000020258|ENSMUSG00000028405|ENSMUSG00000024827|ENSMUSG00000006395|ENSMUSG00000017718|ENSMUSG00000027187|ENSMUSG00000027870|ENSMUSG00000026272|ENSMUSG00000020664|ENSMUSG00000035637|…	http://www.genome.jp/kegg-bin/show_pathway?ko00630/K03781%09red/K01966%09red/K01847%09red/K00382%09red/K00600%09red/K11517%09red/K00281%09red/K01681%09red/K00049%09red/K15788%09red/K01647%09red/K01816%09red/K02437%09red/K00605%09red/K18123%09red/K00830%09red/K01915%09red/K00025%09red/K01432%09red/K00626%09red	Carbohydrate metabolism	Metabolism
Phosphonate and phosphinate metabolism	KEGG PATHWAY	ko00440	5	6	0.274597	0.448177	ENSMUSG00000060002|ENSMUSG00000040774|ENSMUSG00000025137|ENSMUSG00000075703|ENSMUSG00000035246	http://www.genome.jp/kegg-bin/show_pathway?ko00440/K13644%09red/K00967%09red/K00968%09red/K00993%09red/K00994%09red	Metabolism of other amino acids	Metabolism
Caffeine metabolism	KEGG PATHWAY	ko00232	5	6	0.274597	0.448177	ENSMUSG00000024066|ENSMUSG00000051147|ENSMUSG00000032310|ENSMUSG00000025588|ENSMUSG00000028186	http://www.genome.jp/kegg-bin/show_pathway?ko00232/K00106%09red/K00622%09red/K00365%09red/K07409%09red	Biosynthesis of other secondary metabolites	Metabolism
Terpenoid backbone biosynthesis	KEGG PATHWAY	ko00900	18	30	0.288099	0.467789	ENSMUSG00000021670|ENSMUSG00000033520|ENSMUSG00000024889|ENSMUSG00000006517|ENSMUSG00000026784|ENSMUSG00000043207|ENSMUSG00000029998|ENSMUSG00000041939|ENSMUSG00000027875|ENSMUSG00000032047|ENSMUSG00000058258|ENSMUSG00000039662|ENSMUSG00000021302|ENSMUSG00000015994|ENSMUSG00000012117|ENSMUSG00000033373|ENSMUSG00000038240|ENSMUSG00000093930	http://www.genome.jp/kegg-bin/show_pathway?ko00900/K05906%09red/K12505%09red/K06013%09red/K01641%09red/K12504%09red/K08658%09red/K01823%09red/K05954%09red/K05955%09red/K00869%09red/K01597%09red/K00587%09red/K00804%09red/K00021%09red/K00626%09red/K11778%09red	Metabolism of terpenoids and polyketides	Metabolism
Primary bile acid biosynthesis	KEGG PATHWAY	ko00120	12	19	0.297806	0.477271	ENSMUSG00000050445|ENSMUSG00000021259|ENSMUSG00000028603|ENSMUSG00000039519|ENSMUSG00000017307|ENSMUSG00000028240|ENSMUSG00000042289|ENSMUSG00000023963|ENSMUSG00000026170|ENSMUSG00000030382|ENSMUSG00000038641|ENSMUSG00000039653	http://www.genome.jp/kegg-bin/show_pathway?ko00120/K07440%09red/K07431%09red/K07430%09red/K00659%09red/K12408%09red/K08764%09red/K11992%09red/K00489%09red/K00488%09red/K07439%09red/K00251%09red/K08748%09red	Lipid metabolism	Metabolism
Cell cycle - yeast	KEGG PATHWAY	ko04111	56	104	0.298484	0.477271	ENSMUSG00000028044|ENSMUSG00000023110|ENSMUSG00000038379|ENSMUSG00000026965|ENSMUSG00000006398|ENSMUSG00000066149|ENSMUSG00000029472|ENSMUSG00000029910|ENSMUSG00000024974|ENSMUSG00000034906|ENSMUSG00000009630|ENSMUSG00000016526|ENSMUSG00000014355|ENSMUSG00000041859|ENSMUSG00000002870|ENSMUSG00000025135|ENSMUSG00000024370|ENSMUSG00000033502|ENSMUSG00000020235|ENSMUSG00000040044|ENSMUSG00000029120|…	http://www.genome.jp/kegg-bin/show_pathway?ko04111/K03355%09red/K06685%09red/K18669%09red/K02213%09red/K02214%09red/K02216%09red/K02219%09red/K02516%09red/K06671%09red/K06676%09red/K06677%09red/K06674%09red/K06675%09red/K06678%09red/K03352%09red/K03353%09red/K03350%09red/K03351%09red/K03357%09red/K03354%09red/K06639%09red/K02603%09red/K03358%09red/K03359%09red/K02180%09red/K02606%09red/K02605%09r…	Cell growth and death	Cellular Processes
PPAR signaling pathway	KEGG PATHWAY	ko03320	56	104	0.298484	0.477271	ENSMUSG00000027513|ENSMUSG00000028240|ENSMUSG00000050195|ENSMUSG00000029098|ENSMUSG00000020777|ENSMUSG00000032081|ENSMUSG00000015568|ENSMUSG00000008348|ENSMUSG00000031710|ENSMUSG00000050445|ENSMUSG00000032883|ENSMUSG00000031808|ENSMUSG00000025203|ENSMUSG00000025202|ENSMUSG00000028715|ENSMUSG00000018796|ENSMUSG00000053624|ENSMUSG00000050553|ENSMUSG00000024207|ENSMUSG00000032281|ENSMUSG00000027359|…	http://www.genome.jp/kegg-bin/show_pathway?ko03320/K08749%09red/K01388%09red/K08752%09red/K00489%09red/K00488%09red/K08756%09red/K08754%09red/K08524%09red/K08526%09red/K08759%09red/K08771%09red/K08770%09red/K00507%09red/K08536%09red/K00249%09red/K01897%09red/K07425%09red/K01596%09red/K08745%09red/K08746%09red/K09025%09red/K08748%09red/K00864%09red/K08768%09red/K08769%09red/K07431%09red/K15013%09r…	Endocrine system	Organismal Systems
Chronic myeloid leukemia	KEGG PATHWAY	ko05220	64	120	0.303209	0.479903	ENSMUSG00000019699|ENSMUSG00000035109|ENSMUSG00000004043|ENSMUSG00000007659|ENSMUSG00000018983|ENSMUSG00000027684|ENSMUSG00000026842|ENSMUSG00000020573|ENSMUSG00000004508|ENSMUSG00000030970|ENSMUSG00000059552|ENSMUSG00000020312|ENSMUSG00000024959|ENSMUSG00000034801|ENSMUSG00000024927|ENSMUSG00000031537|ENSMUSG00000032462|ENSMUSG00000027665|ENSMUSG00000041417|ENSMUSG00000024515|ENSMUSG00000017631|…	http://www.genome.jp/kegg-bin/show_pathway?ko05220/K02091%09red/K08878%09red/K02158%09red/K04735%09red/K04734%09red/K04438%09red/K06067%09red/K11224%09red/K11223%09red/K07210%09red/K06279%09red/K06621%09red/K17454%09red/K06619%09red/K04707%09red/K04371%09red/K17447%09red/K07293%09red/K02649%09red/K04451%09red/K09389%09red/K03099%09red/K04503%09red/K04501%09red/K04462%09red/K04467%09red/K00922%09r…	Cancers: Specific types	Human Diseases
Steroid hormone biosynthesis	KEGG PATHWAY	ko00140	65	122	0.303701	0.479903	ENSMUSG00000025955|ENSMUSG00000026675|ENSMUSG00000063730|ENSMUSG00000090124|ENSMUSG00000039519|ENSMUSG00000062624|ENSMUSG00000031891|ENSMUSG00000029268|ENSMUSG00000090145|ENSMUSG00000040583|ENSMUSG00000029260|ENSMUSG00000029630|ENSMUSG00000090165|ENSMUSG00000035780|ENSMUSG00000061292|ENSMUSG00000027195|ENSMUSG00000029233|ENSMUSG00000035811|ENSMUSG00000021594|ENSMUSG00000027869|ENSMUSG00000054545|…	http://www.genome.jp/kegg-bin/show_pathway?ko00140/K00512%09red/K01015%09red/K00489%09red/K10251%09red/K00070%09red/K00071%09red/K12345%09red/K12343%09red/K07408%09red/K13369%09red/K05295%09red/K07424%09red/K07409%09red/K07434%09red/K07430%09red/K04119%09red/K00044%09red/K00699%09red/K07413%09red/K07415%09red/K00251%09red/K07410%09red/K13373%09red/K07412%09red	Lipid metabolism	Metabolism
Endocrine and other factor-regulated calcium reabsorption	KEGG PATHWAY	ko04961	39	71	0.3047	0.479903	ENSMUSG00000026825|ENSMUSG00000040265|ENSMUSG00000028222|ENSMUSG00000002957|ENSMUSG00000060279|ENSMUSG00000033335|ENSMUSG00000026576|ENSMUSG00000040061|ENSMUSG00000035152|ENSMUSG00000040907|ENSMUSG00000090625|ENSMUSG00000032412|ENSMUSG00000050965|ENSMUSG00000005034|ENSMUSG00000005469|ENSMUSG00000047126|ENSMUSG00000027523|ENSMUSG00000051177|ENSMUSG00000028478|ENSMUSG00000032492|ENSMUSG00000036899|…	http://www.genome.jp/kegg-bin/show_pathway?ko04961/K02677%09red/K04645%09red/K04644%09red/K04646%09red/K04585%09red/K01538%09red/K01539%09red/K11825%09red/K05858%09red/K04345%09red/K11824%09red/K14756%09red/K04974%09red/K08550%09red/K01540%09red/K11827%09red/K04632%09red/K07904%09red/K04634%09red/K14757%09red/K03916%09red/K01528%09red	Excretory system	Organismal Systems
Porphyrin and chlorophyll metabolism	KEGG PATHWAY	ko00860	33	60	0.322505	0.505418	ENSMUSG00000026615|ENSMUSG00000090124|ENSMUSG00000028684|ENSMUSG00000029575|ENSMUSG00000029268|ENSMUSG00000062729|ENSMUSG00000031209|ENSMUSG00000029260|ENSMUSG00000090165|ENSMUSG00000030979|ENSMUSG00000032786|ENSMUSG00000031352|ENSMUSG00000054545|ENSMUSG00000003617|ENSMUSG00000089960|ENSMUSG00000089943|ENSMUSG00000042148|ENSMUSG00000106677|ENSMUSG00000024588|ENSMUSG00000089675|ENSMUSG00000035811|…	http://www.genome.jp/kegg-bin/show_pathway?ko00860/K02257%09red/K01195%09red/K01749%09red/K00798%09red/K02259%09red/K00643%09red/K00231%09red/K00214%09red/K00699%09red/K01885%09red/K14163%09red/K01719%09red/K01772%09red/K00510%09red/K13624%09red/K14735%09red/K01764%09red/K01599%09red	Metabolism of cofactors and vitamins	Metabolism
Cytosolic DNA-sensing pathway	KEGG PATHWAY	ko04623	39	72	0.328854	0.512817	ENSMUSG00000027427|ENSMUSG00000027951|ENSMUSG00000030793|ENSMUSG00000034453|ENSMUSG00000003184|ENSMUSG00000024810|ENSMUSG00000028104|ENSMUSG00000024927|ENSMUSG00000031537|ENSMUSG00000004221|ENSMUSG00000028099|ENSMUSG00000035834|ENSMUSG00000042349|ENSMUSG00000067148|ENSMUSG00000048806|ENSMUSG00000037523|ENSMUSG00000038489|ENSMUSG00000030595|ENSMUSG00000020115|ENSMUSG00000021025|ENSMUSG00000030880|…	http://www.genome.jp/kegg-bin/show_pathway?ko04623/K12799%09red/K12671%09red/K03027%09red/K04735%09red/K04734%09red/K12967%09red/K03007%09red/K12965%09red/K03023%09red/K03024%09red/K03025%09red/K07211%09red/K07210%09red/K12654%09red/K12968%09red/K02861%09red/K12646%09red/K17834%09red/K09447%09red/K03021%09red/K05405%09red/K14721%09red/K04519%09red/K04467%09red/K12648%09red/K03019%09red/K03018%09r…	Immune system	Organismal Systems
Phenylalanine metabolism	KEGG PATHWAY	ko00360	21	37	0.332333	0.515688	ENSMUSG00000020051|ENSMUSG00000037263|ENSMUSG00000024694|ENSMUSG00000024885|ENSMUSG00000020182|ENSMUSG00000040147|ENSMUSG00000001670|ENSMUSG00000071633|ENSMUSG00000069873|ENSMUSG00000015134|ENSMUSG00000075296|ENSMUSG00000029445|ENSMUSG00000019326|ENSMUSG00000025037|ENSMUSG00000025190|ENSMUSG00000078651|ENSMUSG00000019102|ENSMUSG00000063683|ENSMUSG00000074141|ENSMUSG00000024903|ENSMUSG00000031672	http://www.genome.jp/kegg-bin/show_pathway?ko00360/K00274%09red/K00276%09red/K14455%09red/K14454%09red/K15517%09red/K03334%09red/K00129%09red/K00628%09red/K01593%09red/K00457%09red/K00500%09red/K00815%09red	Amino acid metabolism	Metabolism
MAPK signaling pathway - fly	KEGG PATHWAY	ko04013	12	20	0.343972	0.531133	ENSMUSG00000059923|ENSMUSG00000063065|ENSMUSG00000024241|ENSMUSG00000030199|ENSMUSG00000030265|ENSMUSG00000032035|ENSMUSG00000019893|ENSMUSG00000020122|ENSMUSG00000031453|ENSMUSG00000019803|ENSMUSG00000034801|ENSMUSG00000043733	http://www.genome.jp/kegg-bin/show_pathway?ko04013/K03211%09red/K12380%09red/K03099%09red/K02678%09red/K08545%09red/K04361%09red/K04371%09red/K05088%09red/K07827%09red/K07293%09red/K04364%09red	Signal transduction	Environmental Information Processing
Basal transcription factors	KEGG PATHWAY	ko03022	31	57	0.347524	0.534	ENSMUSG00000048100|ENSMUSG00000031585|ENSMUSG00000036980|ENSMUSG00000061809|ENSMUSG00000047242|ENSMUSG00000030400|ENSMUSG00000009596|ENSMUSG00000023079|ENSMUSG00000025049|ENSMUSG00000023980|ENSMUSG00000060261|ENSMUSG00000006599|ENSMUSG00000021103|ENSMUSG00000074734|ENSMUSG00000054321|ENSMUSG00000024382|ENSMUSG00000021548|ENSMUSG00000051316|ENSMUSG00000020680|ENSMUSG00000031314|ENSMUSG00000038697|…	http://www.genome.jp/kegg-bin/show_pathway?ko03022/K03143%09red/K03142%09red/K03141%09red/K03125%09red/K03127%09red/K03126%09red/K03121%09red/K03120%09red/K03123%09red/K03122%09red/K03129%09red/K14651%09red/K14650%09red/K06634%09red/K03137%09red/K03134%09red/K03132%09red/K03133%09red/K03130%09red/K03131%09red/K02202%09red/K10842%09red/K10843%09red/K10844%09red/K14649%09red	Transcription	Genetic Information Processing
Rheumatoid arthritis	KEGG PATHWAY	ko05323	59	113	0.359399	0.549567	ENSMUSG00000006269|ENSMUSG00000053375|ENSMUSG00000039105|ENSMUSG00000021477|ENSMUSG00000006386|ENSMUSG00000039239|ENSMUSG00000055170|ENSMUSG00000019210|ENSMUSG00000089669|ENSMUSG00000019087|ENSMUSG00000052684|ENSMUSG00000037405|ENSMUSG00000050345|ENSMUSG00000061353|ENSMUSG00000043613|ENSMUSG00000038600|ENSMUSG00000021250|ENSMUSG00000029648|ENSMUSG00000026166|ENSMUSG00000038023|ENSMUSG00000076617|…	http://www.genome.jp/kegg-bin/show_pathway?ko05323/K06856%09red/K01365%09red/K01388%09red/K04519%09red/K10160%09red/K02154%09red/K02153%09red/K02152%09red/K02151%09red/K02150%09red/K05489%09red/K05718%09red/K04379%09red/K06464%09red/K06538%09red/K05448%09red/K05096%09red/K05426%09red/K05427%09red/K10031%09red/K05408%09red/K04448%09red/K05405%09red/K01394%09red/K04687%09red/K03662%09red/K05121%09r…	Immune diseases	Human Diseases
Measles	KEGG PATHWAY	ko05162	115	226	0.37032	0.56353	ENSMUSG00000045322|ENSMUSG00000026656|ENSMUSG00000024079|ENSMUSG00000025358|ENSMUSG00000055170|ENSMUSG00000003184|ENSMUSG00000059552|ENSMUSG00000029613|ENSMUSG00000043463|ENSMUSG00000027665|ENSMUSG00000101523|ENSMUSG00000020383|ENSMUSG00000004056|ENSMUSG00000070348|ENSMUSG00000037523|ENSMUSG00000030595|ENSMUSG00000020115|ENSMUSG00000076617|ENSMUSG00000076614|ENSMUSG00000019843|ENSMUSG00000076612|…	http://www.genome.jp/kegg-bin/show_pathway?ko05162/K11224%09red/K11221%09red/K11220%09red/K11223%09red/K02091%09red/K02089%09red/K04007%09red/K11859%09red/K04503%09red/K04389%09red/K04467%09red/K12648%09red/K11217%09red/K11218%09red/K11219%09red/K12646%09red/K12647%09red/K03237%09red/K06470%09red/K07900%09red/K06563%09red/K05763%09red/K04692%09red/K04693%09red/K04519%09red/K05425%09red/K02649%09r…	Infectious diseases: Viral	Human Diseases
Aminobenzoate degradation	KEGG PATHWAY	ko00627	8	13	0.377159	0.569116	ENSMUSG00000029759|ENSMUSG00000026246|ENSMUSG00000025465|ENSMUSG00000060923|ENSMUSG00000025745|ENSMUSG00000079440|ENSMUSG00000008822|ENSMUSG00000028766	http://www.genome.jp/kegg-bin/show_pathway?ko00627/K01045%09red/K01512%09red/K07515%09red/K01077%09red/K07511%09red	Xenobiotics biodegradation and metabolism	Metabolism
Protein processing in endoplasmic reticulum	KEGG PATHWAY	ko04141	139	275	0.378238	0.569116	ENSMUSG00000003873|ENSMUSG00000002015|ENSMUSG00000024079|ENSMUSG00000056271|ENSMUSG00000019578|ENSMUSG00000042215|ENSMUSG00000078974|ENSMUSG00000029613|ENSMUSG00000032116|ENSMUSG00000029616|ENSMUSG00000021189|ENSMUSG00000023286|ENSMUSG00000050148|ENSMUSG00000027706|ENSMUSG00000020386|ENSMUSG00000022174|ENSMUSG00000025757|ENSMUSG00000071369|ENSMUSG00000074764|ENSMUSG00000003402|ENSMUSG00000039234|…	http://www.genome.jp/kegg-bin/show_pathway?ko04141/K10597%09red/K06689%09red/K01367%09red/K10666%09red/K08852%09red/K02159%09red/K14025%09red/K09486%09red/K09487%09red/K14020%09red/K09481%09red/K05546%09red/K04741%09red/K09562%09red/K14003%09red/K01456%09red/K03237%09red/K10100%09red/K09490%09red/K07765%09red/K04079%09red/K10578%09red/K03853%09red/K10575%09red/K09054%09red/K12667%09red/K13719%09r…	Folding, sorting and degradation	Genetic Information Processing
Inflammatory bowel disease (IBD)	KEGG PATHWAY	ko05321	43	82	0.379411	0.569116	ENSMUSG00000020009|ENSMUSG00000028163|ENSMUSG00000055170|ENSMUSG00000041872|ENSMUSG00000016529|ENSMUSG00000062939|ENSMUSG00000031304|ENSMUSG00000052684|ENSMUSG00000024927|ENSMUSG00000027720|ENSMUSG00000028150|ENSMUSG00000020383|ENSMUSG00000055994|ENSMUSG00000000791|ENSMUSG00000026068|ENSMUSG00000032402|ENSMUSG00000026104|ENSMUSG00000025383|ENSMUSG00000033016|ENSMUSG00000001444|ENSMUSG00000039005|…	http://www.genome.jp/kegg-bin/show_pathway?ko05321/K05064%09red/K05065%09red/K04692%09red/K05063%09red/K04519%09red/K11225%09red/K11220%09red/K11222%09red/K09035%09red/K05489%09red/K05443%09red/K05174%09red/K10160%09red/K05173%09red/K05426%09red/K05425%09red/K05405%09red/K05406%09red/K05132%09red/K04448%09red/K05428%09red/K05429%09red/K05075%09red/K04687%09red/K05071%09red/K05070%09red/K04500%09r…	Immune diseases	Human Diseases
Carbon fixation pathways in prokaryotes	KEGG PATHWAY	ko00720	10	17	0.38567	0.575764	ENSMUSG00000030541|ENSMUSG00000023921|ENSMUSG00000025950|ENSMUSG00000029009|ENSMUSG00000028405|ENSMUSG00000026526|ENSMUSG00000020917|ENSMUSG00000027452|ENSMUSG00000027605|ENSMUSG00000032047	http://www.genome.jp/kegg-bin/show_pathway?ko00720/K00297%09red/K01679%09red/K01681%09red/K01648%09red/K01895%09red/K01847%09red/K00626%09red/K00031%09red	Energy metabolism	Metabolism
T cell receptor signaling pathway	KEGG PATHWAY	ko04660	87	171	0.392702	0.581779	ENSMUSG00000033721|ENSMUSG00000027544|ENSMUSG00000055170|ENSMUSG00000016529|ENSMUSG00000034801|ENSMUSG00000033016|ENSMUSG00000026009|ENSMUSG00000027665|ENSMUSG00000004266|ENSMUSG00000004056|ENSMUSG00000031902|ENSMUSG00000030595|ENSMUSG00000033953|ENSMUSG00000019843|ENSMUSG00000026395|ENSMUSG00000032094|ENSMUSG00000000441|ENSMUSG00000009621|ENSMUSG00000032093|ENSMUSG00000002948|ENSMUSG00000025199|…	http://www.genome.jp/kegg-bin/show_pathway?ko04660/K04415%09red/K04513%09red/K04431%09red/K04348%09red/K01116%09red/K04734%09red/K04687%09red/K18052%09red/K04393%09red/K07210%09red/K03161%09red/K05733%09red/K05730%09red/K04350%09red/K05736%09red/K06452%09red/K05734%09red/K05735%09red/K06538%09red/K05697%09red/K04456%09red/K04379%09red/K05427%09red/K02833%09red/K04446%09red/K04371%09red/K04448%09r…	Immune system	Organismal Systems
Nitrogen metabolism	KEGG PATHWAY	ko00910	13	23	0.393394	0.581779	ENSMUSG00000041261|ENSMUSG00000025991|ENSMUSG00000027555|ENSMUSG00000027559|ENSMUSG00000000805|ENSMUSG00000026473|ENSMUSG00000032373|ENSMUSG00000031373|ENSMUSG00000038526|ENSMUSG00000031883|ENSMUSG00000028972|ENSMUSG00000021794|ENSMUSG00000028463	http://www.genome.jp/kegg-bin/show_pathway?ko00910/K01672%09red/K00261%09red/K01948%09red/K18246%09red/K01915%09red	Energy metabolism	Metabolism
Epstein-Barr virus infection	KEGG PATHWAY	ko05169	148	295	0.401526	0.587215	ENSMUSG00000018965|ENSMUSG00000071662|ENSMUSG00000005198|ENSMUSG00000024079|ENSMUSG00000031585|ENSMUSG00000025358|ENSMUSG00000055170|ENSMUSG00000016529|ENSMUSG00000059552|ENSMUSG00000029613|ENSMUSG00000028104|ENSMUSG00000037405|ENSMUSG00000027665|ENSMUSG00000101523|ENSMUSG00000051391|ENSMUSG00000004056|ENSMUSG00000030591|ENSMUSG00000047061|ENSMUSG00000004951|ENSMUSG00000030595|ENSMUSG00000020115|…	http://www.genome.jp/kegg-bin/show_pathway?ko05169/K10591%09red/K11217%09red/K01116%09red/K03021%09red/K03023%09red/K03024%09red/K03025%09red/K03027%09red/K03028%09red/K03029%09red/K03062%09red/K05443%09red/K11859%09red/K02206%09red/K04735%09red/K04467%09red/K04466%09red/K03137%09red/K02087%09red/K05854%09red/K03039%09red/K03038%09red/K11218%09red/K11219%09red/K03035%09red/K12646%09red/K03032%09r…	Infectious diseases: Viral	Human Diseases
Tight junction	KEGG PATHWAY	ko04530	109	216	0.40155	0.587215	ENSMUSG00000013936|ENSMUSG00000009630|ENSMUSG00000029053|ENSMUSG00000030189|ENSMUSG00000021948|ENSMUSG00000008843|ENSMUSG00000101523|ENSMUSG00000040003|ENSMUSG00000006932|ENSMUSG00000004056|ENSMUSG00000044279|ENSMUSG00000021108|ENSMUSG00000055976|ENSMUSG00000052539|ENSMUSG00000060180|ENSMUSG00000024048|ENSMUSG00000054808|ENSMUSG00000037815|ENSMUSG00000055775|ENSMUSG00000024044|ENSMUSG00000062825|…	http://www.genome.jp/kegg-bin/show_pathway?ko04530/K12754%09red/K12755%09red/K12757%09red/K04513%09red/K02105%09red/K02677%09red/K01110%09red/K04456%09red/K18051%09red/K18050%09red/K18052%09red/K04393%09red/K18625%09red/K06069%09red/K06068%09red/K06108%09red/K06109%09red/K04237%09red/K06785%09red/K04354%09red/K06100%09red/K06101%09red/K06102%09red/K06103%09red/K06104%09red/K06105%09red/K06106%09r…	Cellular community - eukaryotes	Cellular Processes
Amyotrophic lateral sclerosis (ALS)	KEGG PATHWAY	ko05014	37	71	0.404358	0.587215	ENSMUSG00000003873|ENSMUSG00000025887|ENSMUSG00000058927|ENSMUSG00000059552|ENSMUSG00000004446|ENSMUSG00000005674|ENSMUSG00000024959|ENSMUSG00000063694|ENSMUSG00000029361|ENSMUSG00000001847|ENSMUSG00000028914|ENSMUSG00000026024|ENSMUSG00000022055|ENSMUSG00000022054|ENSMUSG00000002984|ENSMUSG00000071369|ENSMUSG00000033953|ENSMUSG00000020734|ENSMUSG00000030209|ENSMUSG00000020623|ENSMUSG00000028310|…	http://www.genome.jp/kegg-bin/show_pathway?ko05014/K04432%09red/K04433%09red/K11518%09red/K05208%09red/K04392%09red/K02159%09red/K02158%09red/K07887%09red/K04399%09red/K03781%09red/K05613%09red/K04741%09red/K08738%09red/K02187%09red/K06268%09red/K05197%09red/K04426%09red/K05211%09red/K05210%09red/K04726%09red/K03158%09red/K05198%09red/K02084%09red/K02161%09red/K05141%09red/K04348%09red/K04573%09r…	Neurodegenerative diseases	Human Diseases
Nucleotide excision repair	KEGG PATHWAY	ko03420	34	65	0.404526	0.587215	ENSMUSG00000038644|ENSMUSG00000030094|ENSMUSG00000028329|ENSMUSG00000029191|ENSMUSG00000031446|ENSMUSG00000029363|ENSMUSG00000003549|ENSMUSG00000028884|ENSMUSG00000030042|ENSMUSG00000030726|ENSMUSG00000030400|ENSMUSG00000056394|ENSMUSG00000006599|ENSMUSG00000054051|ENSMUSG00000000751|ENSMUSG00000033970|ENSMUSG00000021103|ENSMUSG00000026048|ENSMUSG00000003813|ENSMUSG00000002109|ENSMUSG00000024382|…	http://www.genome.jp/kegg-bin/show_pathway?ko03420/K03143%09red/K03142%09red/K03141%09red/K10740%09red/K10609%09red/K10747%09red/K10570%09red/K10755%09red/K07466%09red/K10839%09red/K10838%09red/K06634%09red/K10739%09red/K10756%09red/K10754%09red/K10140%09red/K10610%09red/K02326%09red/K02327%09red/K02202%09red/K10842%09red/K10843%09red/K10840%09red/K10841%09red/K10846%09red/K10847%09red/K10844%09r…	Replication and repair	Genetic Information Processing
Arrhythmogenic right ventricular cardiomyopathy (ARVC)	KEGG PATHWAY	ko05412	62	122	0.419718	0.604928	ENSMUSG00000028063|ENSMUSG00000090210|ENSMUSG00000000782|ENSMUSG00000044393|ENSMUSG00000069806|ENSMUSG00000026768|ENSMUSG00000027985|ENSMUSG00000029156|ENSMUSG00000045103|ENSMUSG00000031142|ENSMUSG00000010066|ENSMUSG00000015143|ENSMUSG00000020722|ENSMUSG00000026208|ENSMUSG00000039952|ENSMUSG00000015533|ENSMUSG00000027009|ENSMUSG00000054889|ENSMUSG00000053395|ENSMUSG00000035296|ENSMUSG00000032243|…	http://www.genome.jp/kegg-bin/show_pathway?ko05412/K07610%09red/K07597%09red/K06481%09red/K04868%09red/K10056%09red/K04865%09red/K06736%09red/K04962%09red/K06525%09red/K04861%09red/K05719%09red/K04863%09red/K04862%09red/K06485%09red/K06487%09red/K04869%09red/K06480%09red/K06483%09red/K06482%09red/K06265%09red/K02620%09red/K06591%09red/K12563%09red/K10366%09red/K12565%09red/K12564%09red/K05699%09r…	Cardiovascular diseases	Human Diseases
Ribosome biogenesis in eukaryotes	KEGG PATHWAY	ko03008	60	118	0.420569	0.604928	ENSMUSG00000027405|ENSMUSG00000027787|ENSMUSG00000029430|ENSMUSG00000030138|ENSMUSG00000032834|ENSMUSG00000033285|ENSMUSG00000057000|ENSMUSG00000036992|ENSMUSG00000051062|ENSMUSG00000028430|ENSMUSG00000029715|ENSMUSG00000030521|ENSMUSG00000038563|ENSMUSG00000025337|ENSMUSG00000004268|ENSMUSG00000009941|ENSMUSG00000031410|ENSMUSG00000101523|ENSMUSG00000032288|ENSMUSG00000010097|ENSMUSG00000026020|…	http://www.genome.jp/kegg-bin/show_pathway?ko03008/K11108%09red/K03264%09red/K11129%09red/K12619%09red/K12618%09red/K11128%09red/K14572%09red/K14573%09red/K14570%09red/K14571%09red/K14558%09red/K14559%09red/K14574%09red/K14575%09red/K14556%09red/K14557%09red/K14553%09red/K14284%09red/K03537%09red/K14538%09red/K14536%09red/K07936%09red/K03538%09red/K03539%09red/K14530%09red/K14285%09red/K03097%09r…	Translation	Genetic Information Processing
Caprolactam degradation	KEGG PATHWAY	ko00930	4	6	0.424904	0.607392	ENSMUSG00000027984|ENSMUSG00000025465|ENSMUSG00000025745|ENSMUSG00000028692	http://www.genome.jp/kegg-bin/show_pathway?ko00930/K07511%09red/K00022%09red/K07515%09red/K00002%09red	Xenobiotics biodegradation and metabolism	Metabolism
Oocyte meiosis	KEGG PATHWAY	ko04114	87	173	0.426692	0.607392	ENSMUSG00000020300|ENSMUSG00000018965|ENSMUSG00000026965|ENSMUSG00000029003|ENSMUSG00000019370|ENSMUSG00000024974|ENSMUSG00000025358|ENSMUSG00000057897|ENSMUSG00000036438|ENSMUSG00000078365|ENSMUSG00000024370|ENSMUSG00000051391|ENSMUSG00000036928|ENSMUSG00000021820|ENSMUSG00000033953|ENSMUSG00000019773|ENSMUSG00000029686|ENSMUSG00000002068|ENSMUSG00000027496|ENSMUSG00000006398|ENSMUSG00000036309|…	http://www.genome.jp/kegg-bin/show_pathway?ko04114/K04515%09red/K02183%09red/K08556%09red/K08694%09red/K04371%09red/K04959%09red/K16198%09red/K16197%09red/K08836%09red/K11481%09red/K08042%09red/K08041%09red/K08047%09red/K03363%09red/K05861%09red/K03352%09red/K03353%09red/K03350%09red/K03351%09red/K03357%09red/K03354%09red/K03355%09red/K06636%09red/K02602%09red/K04373%09red/K03359%09red/K11584%09r…	Cell growth and death	Cellular Processes
Cyanoamino acid metabolism	KEGG PATHWAY	ko00460	5	8	0.429995	0.607392	ENSMUSG00000025403|ENSMUSG00000020534|ENSMUSG00000006344|ENSMUSG00000027603|ENSMUSG00000040471	http://www.genome.jp/kegg-bin/show_pathway?ko00460/K00681%09red/K00600%09red/K18592%09red	Metabolism of other amino acids	Metabolism
Synthesis and degradation of ketone bodies	KEGG PATHWAY	ko00072	5	8	0.429995	0.607392	ENSMUSG00000032047|ENSMUSG00000028672|ENSMUSG00000093930|ENSMUSG00000027875|ENSMUSG00000007908	http://www.genome.jp/kegg-bin/show_pathway?ko00072/K01640%09red/K01641%09red/K00626%09red	Lipid metabolism	Metabolism
Phenylalanine, tyrosine and tryptophan biosynthesis	KEGG PATHWAY	ko00400	7	12	0.435301	0.611439	ENSMUSG00000001670|ENSMUSG00000025190|ENSMUSG00000020051|ENSMUSG00000069873|ENSMUSG00000074141|ENSMUSG00000024903|ENSMUSG00000031672	http://www.genome.jp/kegg-bin/show_pathway?ko00400/K14455%09red/K00500%09red/K03334%09red/K14454%09red/K00815%09red	Amino acid metabolism	Metabolism
RNA polymerase	KEGG PATHWAY	ko03020	19	36	0.438161	0.611439	ENSMUSG00000071662|ENSMUSG00000035834|ENSMUSG00000028099|ENSMUSG00000025280|ENSMUSG00000027427|ENSMUSG00000024258|ENSMUSG00000005198|ENSMUSG00000028318|ENSMUSG00000039771|ENSMUSG00000034453|ENSMUSG00000067148|ENSMUSG00000020561|ENSMUSG00000038489|ENSMUSG00000038628|ENSMUSG00000031783|ENSMUSG00000030880|ENSMUSG00000027395|ENSMUSG00000028104|ENSMUSG00000049553	http://www.genome.jp/kegg-bin/show_pathway?ko03020/K03006%09red/K03021%09red/K03012%09red/K03005%09red/K03024%09red/K03015%09red/K03007%09red/K03004%09red/K03023%09red/K03011%09red/K03025%09red/K03008%09red/K03027%09red/K03002%09red/K02999%09red/K03019%09red/K03018%09red/K14721%09red	Transcription	Genetic Information Processing
Arginine biosynthesis	KEGG PATHWAY	ko00220	17	32	0.438683	0.611439	ENSMUSG00000025991|ENSMUSG00000021125|ENSMUSG00000044005|ENSMUSG00000026473|ENSMUSG00000025533|ENSMUSG00000023262|ENSMUSG00000031173|ENSMUSG00000026103|ENSMUSG00000028978|ENSMUSG00000021794|ENSMUSG00000025190|ENSMUSG00000020826|ENSMUSG00000019987|ENSMUSG00000029361|ENSMUSG00000048217|ENSMUSG00000031700|ENSMUSG00000031672	http://www.genome.jp/kegg-bin/show_pathway?ko00220/K01755%09red/K00261%09red/K14454%09red/K14455%09red/K01948%09red/K00611%09red/K01476%09red/K00814%09red/K01915%09red/K13241%09red/K13240%09red/K14677%09red/K13242%09red/K11067%09red/K01425%09red	Amino acid metabolism	Metabolism
mRNA surveillance pathway	KEGG PATHWAY	ko03015	83	166	0.446217	0.619038	ENSMUSG00000057000|ENSMUSG00000022052|ENSMUSG00000054582|ENSMUSG00000009630|ENSMUSG00000020349|ENSMUSG00000028809|ENSMUSG00000069867|ENSMUSG00000038374|ENSMUSG00000021963|ENSMUSG00000040385|ENSMUSG00000020257|ENSMUSG00000041769|ENSMUSG00000014956|ENSMUSG00000031754|ENSMUSG00000024500|ENSMUSG00000094973|ENSMUSG00000030655|ENSMUSG00000027176|ENSMUSG00000009941|ENSMUSG00000025134|ENSMUSG00000030188|…	http://www.genome.jp/kegg-bin/show_pathway?ko03015/K08873%09red/K13114%09red/K15544%09red/K03267%09red/K14328%09red/K14323%09red/K14327%09red/K13171%09red/K11124%09red/K11125%09red/K04354%09red/K06100%09red/K14326%09red/K12881%09red/K12882%09red/K14399%09red/K14284%09red/K14285%09red/K13025%09red/K15542%09red/K11583%09red/K11584%09red/K13126%09red/K00565%09red/K03456%09red/K14324%09red/K14962%09r…	Translation	Genetic Information Processing
Estrogen signaling pathway	KEGG PATHWAY	ko04915	80	160	0.448065	0.619038	ENSMUSG00000019699|ENSMUSG00000026824|ENSMUSG00000053647|ENSMUSG00000027938|ENSMUSG00000020048|ENSMUSG00000033765|ENSMUSG00000019370|ENSMUSG00000025958|ENSMUSG00000000766|ENSMUSG00000020573|ENSMUSG00000017737|ENSMUSG00000031659|ENSMUSG00000035041|ENSMUSG00000031748|ENSMUSG00000020312|ENSMUSG00000028698|ENSMUSG00000039809|ENSMUSG00000034801|ENSMUSG00000099269|ENSMUSG00000052684|ENSMUSG00000021948|…	http://www.genome.jp/kegg-bin/show_pathway?ko04915/K01403%09red/K04959%09red/K04534%09red/K04958%09red/K09571%09red/K04615%09red/K03099%09red/K06279%09red/K06068%09red/K08043%09red/K08042%09red/K08041%09red/K09487%09red/K08047%09red/K04379%09red/K04246%09red/K05870%09red/K04371%09red/K04450%09red/K04448%09red/K17447%09red/K02649%09red/K02183%09red/K09048%09red/K04997%09red/K04999%09red/K09047%09r…	Endocrine system	Organismal Systems
Dilated cardiomyopathy	KEGG PATHWAY	ko05414	72	145	0.472189	0.649518	ENSMUSG00000028063|ENSMUSG00000090210|ENSMUSG00000013936|ENSMUSG00000068614|ENSMUSG00000020431|ENSMUSG00000020722|ENSMUSG00000026768|ENSMUSG00000029156|ENSMUSG00000045103|ENSMUSG00000035725|ENSMUSG00000031799|ENSMUSG00000010066|ENSMUSG00000028464|ENSMUSG00000021536|ENSMUSG00000040118|ENSMUSG00000039952|ENSMUSG00000015533|ENSMUSG00000027009|ENSMUSG00000090625|ENSMUSG00000053395|ENSMUSG00000035296|…	http://www.genome.jp/kegg-bin/show_pathway?ko05414/K09290%09red/K07610%09red/K06481%09red/K04868%09red/K13376%09red/K04865%09red/K08042%09red/K04962%09red/K06525%09red/K08047%09red/K05719%09red/K04863%09red/K04862%09red/K06485%09red/K06487%09red/K05865%09red/K04869%09red/K06480%09red/K06483%09red/K06482%09red/K06265%09red/K06591%09red/K06587%09red/K12563%09red/K10366%09red/K12565%09red/K12564%09r…	_	_
Viral carcinogenesis	KEGG PATHWAY	ko05203	151	308	0.491336	0.672917	ENSMUSG00000039224|ENSMUSG00000003873|ENSMUSG00000060678|ENSMUSG00000024079|ENSMUSG00000025326|ENSMUSG00000031585|ENSMUSG00000025358|ENSMUSG00000016528|ENSMUSG00000061482|ENSMUSG00000062727|ENSMUSG00000021756|ENSMUSG00000026313|ENSMUSG00000027665|ENSMUSG00000051391|ENSMUSG00000034245|ENSMUSG00000070348|ENSMUSG00000004698|ENSMUSG00000063870|ENSMUSG00000019777|ENSMUSG00000008855|ENSMUSG00000054808|…	http://www.genome.jp/kegg-bin/show_pathway?ko05203/K03143%09red/K03142%09red/K03141%09red/K16332%09red/K11224%09red/K02159%09red/K02158%09red/K00873%09red/K03062%09red/K10691%09red/K11223%09red/K04378%09red/K15413%09red/K12886%09red/K04371%09red/K05699%09red/K09048%09red/K04503%09red/K04180%09red/K09047%09red/K03137%09red/K02087%09red/K05854%09red/K11217%09red/K11218%09red/K02089%09red/K04345%09r…	Cancers: Overview	Human Diseases
Hypertrophic cardiomyopathy (HCM)	KEGG PATHWAY	ko05410	65	132	0.498019	0.679117	ENSMUSG00000028063|ENSMUSG00000090210|ENSMUSG00000013936|ENSMUSG00000068614|ENSMUSG00000029513|ENSMUSG00000015533|ENSMUSG00000029156|ENSMUSG00000021367|ENSMUSG00000045103|ENSMUSG00000031142|ENSMUSG00000028518|ENSMUSG00000031799|ENSMUSG00000010066|ENSMUSG00000028464|ENSMUSG00000020722|ENSMUSG00000039952|ENSMUSG00000078815|ENSMUSG00000001964|ENSMUSG00000027009|ENSMUSG00000053395|ENSMUSG00000035296|…	http://www.genome.jp/kegg-bin/show_pathway?ko05410/K09290%09red/K07610%09red/K06481%09red/K04868%09red/K07198%09red/K07199%09red/K01283%09red/K04865%09red/K04962%09red/K06525%09red/K04861%09red/K05719%09red/K04863%09red/K04862%09red/K06485%09red/K06487%09red/K05865%09red/K04869%09red/K06480%09red/K06483%09red/K06482%09red/K06265%09red/K06591%09red/K06587%09red/K05405%09red/K09821%09red/K12563%09r…	Cardiovascular diseases	Human Diseases
NF-kappa B signaling pathway	KEGG PATHWAY	ko04064	73	149	0.508904	0.690558	ENSMUSG00000031132|ENSMUSG00000030339|ENSMUSG00000030172|ENSMUSG00000031264|ENSMUSG00000007659|ENSMUSG00000032487|ENSMUSG00000000275|ENSMUSG00000016933|ENSMUSG00000056130|ENSMUSG00000021457|ENSMUSG00000026942|ENSMUSG00000017652|ENSMUSG00000005824|ENSMUSG00000028284|ENSMUSG00000024927|ENSMUSG00000031537|ENSMUSG00000004221|ENSMUSG00000032688|ENSMUSG00000032508|ENSMUSG00000061353|ENSMUSG00000061132|…	http://www.genome.jp/kegg-bin/show_pathway?ko04064/K04570%09red/K04391%09red/K16072%09red/K04730%09red/K12793%09red/K04519%09red/K04427%09red/K03160%09red/K18052%09red/K06490%09red/K10130%09red/K07210%09red/K03161%09red/K05403%09red/K05859%09red/K10031%09red/K03173%09red/K02861%09red/K03171%09red/K04735%09red/K05399%09red/K07370%09red/K07371%09red/K05842%09red/K09849%09red/K11987%09red/K11859%09r…	Signal transduction	Environmental Information Processing
Valine, leucine and isoleucine biosynthesis	KEGG PATHWAY	ko00290	4	7	0.510794	0.690558	ENSMUSG00000029596|ENSMUSG00000030268|ENSMUSG00000029597|ENSMUSG00000030826	http://www.genome.jp/kegg-bin/show_pathway?ko00290/K00826%09red/K17989%09red	Amino acid metabolism	Metabolism
D-Glutamine and D-glutamate metabolism	KEGG PATHWAY	ko00471	3	5	0.517475	0.6966	ENSMUSG00000026103|ENSMUSG00000021794|ENSMUSG00000044005	http://www.genome.jp/kegg-bin/show_pathway?ko00471/K00261%09red/K01425%09red	Metabolism of other amino acids	Metabolism
Progesterone-mediated oocyte maturation	KEGG PATHWAY	ko04914	73	150	0.527551	0.707143	ENSMUSG00000019699|ENSMUSG00000020300|ENSMUSG00000021536|ENSMUSG00000026965|ENSMUSG00000029554|ENSMUSG00000066149|ENSMUSG00000029472|ENSMUSG00000046709|ENSMUSG00000020573|ENSMUSG00000031309|ENSMUSG00000025358|ENSMUSG00000035725|ENSMUSG00000014355|ENSMUSG00000030671|ENSMUSG00000023944|ENSMUSG00000039652|ENSMUSG00000025135|ENSMUSG00000057614|ENSMUSG00000078365|ENSMUSG00000024370|ENSMUSG00000032462|…	http://www.genome.jp/kegg-bin/show_pathway?ko04914/K08556%09red/K08694%09red/K08043%09red/K08042%09red/K08041%09red/K08047%09red/K05868%09red/K03364%09red/K13296%09red/K04440%09red/K03352%09red/K03353%09red/K03350%09red/K03351%09red/K03357%09red/K03354%09red/K03355%09red/K04371%09red/K02602%09red/K04373%09red/K03359%09red/K02649%09red/K06631%09red/K02537%09red/K06638%09red/K04526%09red/K08845%09r…	Endocrine system	Organismal Systems
Protein export	KEGG PATHWAY	ko03060	24	49	0.53504	0.714143	ENSMUSG00000053317|ENSMUSG00000026864|ENSMUSG00000078974|ENSMUSG00000009549|ENSMUSG00000024516|ENSMUSG00000027706|ENSMUSG00000019802|ENSMUSG00000092116|ENSMUSG00000048355|ENSMUSG00000025816|ENSMUSG00000014504|ENSMUSG00000054408|ENSMUSG00000030082|ENSMUSG00000000959|ENSMUSG00000048040|ENSMUSG00000020780|ENSMUSG00000036323|ENSMUSG00000032553|ENSMUSG00000025724|ENSMUSG00000032042|ENSMUSG00000021917|…	http://www.genome.jp/kegg-bin/show_pathway?ko03060/K09490%09red/K03217%09red/K12948%09red/K12947%09red/K03104%09red/K09540%09red/K10956%09red/K12946%09red/K13280%09red/K07342%09red/K12275%09red/K12272%09red/K03108%09red/K03107%09red/K03106%09red/K03105%09red/K13431%09red/K09648%09red/K09481%09red	Folding, sorting and degradation	Genetic Information Processing
Meiosis - yeast	KEGG PATHWAY	ko04113	45	93	0.546476	0.726328	ENSMUSG00000020349|ENSMUSG00000026965|ENSMUSG00000006398|ENSMUSG00000066149|ENSMUSG00000029472|ENSMUSG00000024974|ENSMUSG00000009630|ENSMUSG00000014355|ENSMUSG00000033502|ENSMUSG00000002870|ENSMUSG00000025135|ENSMUSG00000024370|ENSMUSG00000041859|ENSMUSG00000040044|ENSMUSG00000021635|ENSMUSG00000040385|ENSMUSG00000032113|ENSMUSG00000026355|ENSMUSG00000014956|ENSMUSG00000032058|ENSMUSG00000017843|…	http://www.genome.jp/kegg-bin/show_pathway?ko04113/K03355%09red/K02213%09red/K02214%09red/K02216%09red/K10878%09red/K03352%09red/K03353%09red/K03350%09red/K03351%09red/K03357%09red/K03354%09red/K06639%09red/K02603%09red/K03358%09red/K03359%09red/K06269%09red/K02606%09red/K02605%09red/K02604%09red/K02537%09red/K03456%09red/K06636%09red/K06671%09red/K03363%09red/K02209%09red/K04345%09red/K06662%09r…	Cell growth and death	Cellular Processes
Mismatch repair	KEGG PATHWAY	ko03430	19	39	0.548953	0.726556	ENSMUSG00000023104|ENSMUSG00000039748|ENSMUSG00000024151|ENSMUSG00000028884|ENSMUSG00000029191|ENSMUSG00000014850|ENSMUSG00000012483|ENSMUSG00000056394|ENSMUSG00000029911|ENSMUSG00000005370|ENSMUSG00000030726|ENSMUSG00000024854|ENSMUSG00000032498|ENSMUSG00000021245|ENSMUSG00000000751|ENSMUSG00000033970|ENSMUSG00000029363|ENSMUSG00000079109|ENSMUSG00000038644	http://www.genome.jp/kegg-bin/show_pathway?ko03430/K08735%09red/K10756%09red/K10754%09red/K10746%09red/K10740%09red/K10755%09red/K08734%09red/K10858%09red/K07466%09red/K08739%09red/K08737%09red/K03111%09red/K10747%09red/K08736%09red/K02327%09red/K10739%09red/K03505%09red/K03504%09red	Replication and repair	Genetic Information Processing
DNA replication	KEGG PATHWAY	ko03030	26	54	0.561189	0.739643	ENSMUSG00000020630|ENSMUSG00000029191|ENSMUSG00000024833|ENSMUSG00000052926|ENSMUSG00000041859|ENSMUSG00000002870|ENSMUSG00000024925|ENSMUSG00000028884|ENSMUSG00000030042|ENSMUSG00000026355|ENSMUSG00000030726|ENSMUSG00000029363|ENSMUSG00000056394|ENSMUSG00000006678|ENSMUSG00000000751|ENSMUSG00000033970|ENSMUSG00000038644|ENSMUSG00000028394|ENSMUSG00000023104|ENSMUSG00000024854|ENSMUSG00000005410|…	http://www.genome.jp/kegg-bin/show_pathway?ko03030/K10745%09red/K03469%09red/K10747%09red/K10740%09red/K10743%09red/K10742%09red/K07466%09red/K10744%09red/K10739%09red/K10756%09red/K10754%09red/K10755%09red/K02684%09red/K02320%09red/K03111%09red/K02326%09red/K02327%09red/K02321%09red/K02209%09red/K02540%09red/K02541%09red/K02542%09red/K03506%09red/K03505%09red/K03504%09red	Replication and repair	Genetic Information Processing
2-Oxocarboxylic acid metabolism	KEGG PATHWAY	ko01210	13	27	0.572757	0.751743	ENSMUSG00000030541|ENSMUSG00000025950|ENSMUSG00000030268|ENSMUSG00000057228|ENSMUSG00000025190|ENSMUSG00000023262|ENSMUSG00000030826|ENSMUSG00000005683|ENSMUSG00000028405|ENSMUSG00000032279|ENSMUSG00000048217|ENSMUSG00000031700|ENSMUSG00000031672	http://www.genome.jp/kegg-bin/show_pathway?ko01210/K14455%09red/K14454%09red/K01681%09red/K00825%09red/K00826%09red/K00814%09red/K14677%09red/K11067%09red/K01647%09red/K00030%09red/K00031%09red	Global and overview maps	Metabolism
Drug metabolism - cytochrome P450	KEGG PATHWAY	ko00982	52	109	0.578492	0.755356	ENSMUSG00000024885|ENSMUSG00000027890|ENSMUSG00000090124|ENSMUSG00000095576|ENSMUSG00000040181|ENSMUSG00000019102|ENSMUSG00000029268|ENSMUSG00000025037|ENSMUSG00000063558|ENSMUSG00000029260|ENSMUSG00000090165|ENSMUSG00000035780|ENSMUSG00000001663|ENSMUSG00000035836|ENSMUSG00000001665|ENSMUSG00000029864|ENSMUSG00000054545|ENSMUSG00000026692|ENSMUSG00000026691|ENSMUSG00000040147|ENSMUSG00000089960|…	http://www.genome.jp/kegg-bin/show_pathway?ko00982/K00274%09red/K00157%09red/K13299%09red/K13980%09red/K00129%09red/K00699%09red/K00799%09red/K07409%09red/K07415%09red/K00121%09red/K13951%09red/K00485%09red	Xenobiotics biodegradation and metabolism	Metabolism
Malaria	KEGG PATHWAY	ko05144	40	84	0.580356	0.755356	ENSMUSG00000038067|ENSMUSG00000040249|ENSMUSG00000026582|ENSMUSG00000028047|ENSMUSG00000031849|ENSMUSG00000045322|ENSMUSG00000020717|ENSMUSG00000030154|ENSMUSG00000039239|ENSMUSG00000055170|ENSMUSG00000016529|ENSMUSG00000017652|ENSMUSG00000037405|ENSMUSG00000079298|ENSMUSG00000032508|ENSMUSG00000028864|ENSMUSG00000035352|ENSMUSG00000020592|ENSMUSG00000039005|ENSMUSG00000027962|ENSMUSG00000030325|…	http://www.genome.jp/kegg-bin/show_pathway?ko05144/K04550%09red/K04519%09red/K16857%09red/K13823%09red/K03161%09red/K03160%09red/K05099%09red/K05718%09red/K05443%09red/K06464%09red/K05423%09red/K05406%09red/K06575%09red/K06574%09red/K05460%09red/K06576%09red/K05405%09red/K04687%09red/K04729%09red/K10161%09red/K10160%09red/K06471%09red/K13376%09red/K06508%09red/K06527%09red/K14624%09red/K06496%09r…	Infectious diseases: Parasitic	Human Diseases
Cell cycle	KEGG PATHWAY	ko04110	96	201	0.584579	0.755356	ENSMUSG00000018965|ENSMUSG00000026965|ENSMUSG00000024974|ENSMUSG00000025358|ENSMUSG00000059552|ENSMUSG00000024370|ENSMUSG00000051391|ENSMUSG00000028587|ENSMUSG00000019777|ENSMUSG00000029521|ENSMUSG00000027793|ENSMUSG00000029686|ENSMUSG00000039239|ENSMUSG00000027552|ENSMUSG00000002068|ENSMUSG00000027715|ENSMUSG00000006398|ENSMUSG00000036309|ENSMUSG00000027490|ENSMUSG00000032411|ENSMUSG00000073802|…	http://www.genome.jp/kegg-bin/show_pathway?ko04110/K16197%09red/K10152%09red/K16332%09red/K10151%09red/K08866%09red/K04728%09red/K16198%09red/K06067%09red/K03355%09red/K02213%09red/K02214%09red/K02541%09red/K02216%09red/K02091%09red/K02542%09red/K13376%09red/K03352%09red/K06638%09red/K06671%09red/K02537%09red/K04683%09red/K05868%09red/K03364%09red/K05866%09red/K04501%09red/K02202%09red/K17454%09r…	Cell growth and death	Cellular Processes
Transcriptional misregulation in cancer	KEGG PATHWAY	ko05202	134	280	0.585101	0.755356	ENSMUSG00000016087|ENSMUSG00000108596|ENSMUSG00000025856|ENSMUSG00000029648|ENSMUSG00000004895|ENSMUSG00000046519|ENSMUSG00000028341|ENSMUSG00000059552|ENSMUSG00000018501|ENSMUSG00000034957|ENSMUSG00000002111|ENSMUSG00000001986|ENSMUSG00000052534|ENSMUSG00000051154|ENSMUSG00000021065|ENSMUSG00000021822|ENSMUSG00000019777|ENSMUSG00000042817|ENSMUSG00000005583|ENSMUSG00000076612|ENSMUSG00000076613|…	http://www.genome.jp/kegg-bin/show_pathway?ko05202/K08854%09red/K11459%09red/K10051%09red/K10053%09red/K10055%09red/K10054%09red/K10056%09red/K14651%09red/K09278%09red/K11427%09red/K11424%09red/K04376%09red/K09283%09red/K11447%09red/K04182%09red/K01353%09red/K11449%09red/K05199%09red/K15620%09red/K00069%09red/K04676%09red/K10789%09red/K04570%09red/K05459%09red/K13098%09red/K03211%09red/K09055%09r…	Cancers: Overview	Human Diseases
RNA degradation	KEGG PATHWAY	ko03018	64	135	0.597127	0.767734	ENSMUSG00000037296|ENSMUSG00000027770|ENSMUSG00000054582|ENSMUSG00000035215|ENSMUSG00000020362|ENSMUSG00000064317|ENSMUSG00000038784|ENSMUSG00000020515|ENSMUSG00000061286|ENSMUSG00000036478|ENSMUSG00000036779|ENSMUSG00000033991|ENSMUSG00000038957|ENSMUSG00000036550|ENSMUSG00000032396|ENSMUSG00000029647|ENSMUSG00000036270|ENSMUSG00000035649|ENSMUSG00000034321|ENSMUSG00000090919|ENSMUSG00000004267|…	http://www.genome.jp/kegg-bin/show_pathway?ko03018/K03679%09red/K03678%09red/K00850%09red/K12600%09red/K01689%09red/K12593%09red/K12627%09red/K12615%09red/K12614%09red/K16855%09red/K12616%09red/K12592%09red/K12610%09red/K12613%09red/K12591%09red/K12619%09red/K12618%09red/K12598%09red/K18681%09red/K12584%09red/K04043%09red/K12590%09red/K03514%09red/K03681%09red/K13126%09red/K00962%09red/K07573%09r…	Folding, sorting and degradation	Genetic Information Processing
Chemical carcinogenesis	KEGG PATHWAY	ko05204	76	161	0.613138	0.785115	ENSMUSG00000074882|ENSMUSG00000040213|ENSMUSG00000027890|ENSMUSG00000042248|ENSMUSG00000067231|ENSMUSG00000032487|ENSMUSG00000037797|ENSMUSG00000062624|ENSMUSG00000019102|ENSMUSG00000029268|ENSMUSG00000090145|ENSMUSG00000055301|ENSMUSG00000030525|ENSMUSG00000040583|ENSMUSG00000029260|ENSMUSG00000029630|ENSMUSG00000015522|ENSMUSG00000030378|ENSMUSG00000004038|ENSMUSG00000001663|ENSMUSG00000035780|…	http://www.genome.jp/kegg-bin/show_pathway?ko05204/K01014%09red/K13980%09red/K00816%09red/K00622%09red/K04809%09red/K13299%09red/K09097%09red/K11987%09red/K07408%09red/K07409%09red/K07424%09red/K01253%09red/K13951%09red/K07410%09red/K00129%09red/K00699%09red/K00799%09red/K07415%09red/K00121%09red/K11822%09red/K07413%09red/K07412%09red	Cancers: Overview	Human Diseases
Glycine, serine and threonine metabolism	KEGG PATHWAY	ko00260	33	71	0.623992	0.795779	ENSMUSG00000032607|ENSMUSG00000025037|ENSMUSG00000020534|ENSMUSG00000029597|ENSMUSG00000029596|ENSMUSG00000028179|ENSMUSG00000032786|ENSMUSG00000053644|ENSMUSG00000009614|ENSMUSG00000040147|ENSMUSG00000027199|ENSMUSG00000034424|ENSMUSG00000069324|ENSMUSG00000017453|ENSMUSG00000024640|ENSMUSG00000078651|ENSMUSG00000011752|ENSMUSG00000025403|ENSMUSG00000020150|ENSMUSG00000020258|ENSMUSG00000025270|…	http://www.genome.jp/kegg-bin/show_pathway?ko00260/K00831%09red/K01620%09red/K00600%09red/K00605%09red/K00830%09red/K14085%09red/K01834%09red/K01837%09red/K00281%09red/K00643%09red/K00314%09red/K00544%09red/K02437%09red/K00542%09red/K00382%09red/K17989%09red/K01758%09red/K00049%09red/K15788%09red/K15789%09red/K00613%09red/K00274%09red/K00276%09red/K00273%09red/K00306%09red/K00108%09red/K12235%09r…	Amino acid metabolism	Metabolism
Drug metabolism - other enzymes	KEGG PATHWAY	ko00983	40	86	0.627915	0.796283	ENSMUSG00000024066|ENSMUSG00000074156|ENSMUSG00000090124|ENSMUSG00000033427|ENSMUSG00000029268|ENSMUSG00000090145|ENSMUSG00000029260|ENSMUSG00000090165|ENSMUSG00000027823|ENSMUSG00000035811|ENSMUSG00000054545|ENSMUSG00000035836|ENSMUSG00000056973|ENSMUSG00000026558|ENSMUSG00000002550|ENSMUSG00000025630|ENSMUSG00000089960|ENSMUSG00000003500|ENSMUSG00000089943|ENSMUSG00000106677|ENSMUSG00000089917|…	http://www.genome.jp/kegg-bin/show_pathway?ko00983/K00857%09red/K00088%09red/K01519%09red/K00757%09red/K01195%09red/K00760%09red/K01951%09red/K01044%09red/K00106%09red/K00207%09red/K00699%09red/K01489%09red/K00569%09red/K01431%09red/K00622%09red/K03927%09red/K00876%09red	Xenobiotics biodegradation and metabolism	Metabolism
Mineral absorption	KEGG PATHWAY	ko04978	31	67	0.630473	0.796283	ENSMUSG00000042268|ENSMUSG00000062382|ENSMUSG00000031209|ENSMUSG00000025993|ENSMUSG00000026576|ENSMUSG00000050708|ENSMUSG00000029868|ENSMUSG00000015653|ENSMUSG00000024727|ENSMUSG00000015652|ENSMUSG00000007107|ENSMUSG00000007097|ENSMUSG00000021565|ENSMUSG00000023259|ENSMUSG00000033161|ENSMUSG00000033255|ENSMUSG00000031765|ENSMUSG00000037434|ENSMUSG00000059412|ENSMUSG00000032554|ENSMUSG00000027015|…	http://www.genome.jp/kegg-bin/show_pathway?ko04978/K04982%09red/K04981%09red/K07213%09red/K01540%09red/K14704%09red/K14706%09red/K14735%09red/K01538%09red/K01539%09red/K05334%09red/K14737%09red/K14738%09red/K14739%09red/K13625%09red/K04975%09red/K14685%09red/K14686%09red/K08370%09red/K14736%09red/K14078%09red/K14158%09red/K00510%09red/K14688%09red	Digestive system	Organismal Systems
Fructose and mannose metabolism	KEGG PATHWAY	ko00051	30	65	0.633895	0.796283	ENSMUSG00000025877|ENSMUSG00000017390|ENSMUSG00000033703|ENSMUSG00000028307|ENSMUSG00000038372|ENSMUSG00000069805|ENSMUSG00000063129|ENSMUSG00000030695|ENSMUSG00000059343|ENSMUSG00000053870|ENSMUSG00000037012|ENSMUSG00000001642|ENSMUSG00000020080|ENSMUSG00000038028|ENSMUSG00000070284|ENSMUSG00000026773|ENSMUSG00000029762|ENSMUSG00000020277|ENSMUSG00000061758|ENSMUSG00000021196|ENSMUSG00000029162|…	http://www.genome.jp/kegg-bin/show_pathway?ko00051/K00846%09red/K01809%09red/K00966%09red/K03841%09red/K00850%09red/K14634%09red/K00844%09red/K01103%09red/K01803%09red/K00008%09red/K01711%09red/K01623%09red/K00011%09red/K05305%09red/K00976%09red	Carbohydrate metabolism	Metabolism
Salmonella infection	KEGG PATHWAY	ko05132	64	137	0.634498	0.796283	ENSMUSG00000020009|ENSMUSG00000020366|ENSMUSG00000024290|ENSMUSG00000006304|ENSMUSG00000031165|ENSMUSG00000028163|ENSMUSG00000001847|ENSMUSG00000029757|ENSMUSG00000046709|ENSMUSG00000030793|ENSMUSG00000068699|ENSMUSG00000047193|ENSMUSG00000052688|ENSMUSG00000055170|ENSMUSG00000020826|ENSMUSG00000006699|ENSMUSG00000052684|ENSMUSG00000024927|ENSMUSG00000029622|ENSMUSG00000028868|ENSMUSG00000028917|…	http://www.genome.jp/kegg-bin/show_pathway?ko05132/K04437%09red/K12799%09red/K07863%09red/K04735%09red/K04687%09red/K04393%09red/K04392%09red/K04391%09red/K17388%09red/K04379%09red/K05759%09red/K04514%09red/K12805%09red/K05408%09red/K05758%09red/K05399%09red/K04440%09red/K10407%09red/K04371%09red/K05427%09red/K05132%09red/K04448%09red/K05754%09red/K05755%09red/K05756%09red/K05757%09red/K06071%09r…	Infectious diseases: Bacterial	Human Diseases
Intestinal immune network for IgA production	KEGG PATHWAY	ko04672	29	63	0.637451	0.796813	ENSMUSG00000030339|ENSMUSG00000000732|ENSMUSG00000029530|ENSMUSG00000044052|ENSMUSG00000089669|ENSMUSG00000016529|ENSMUSG00000045382|ENSMUSG00000017652|ENSMUSG00000010142|ENSMUSG00000026009|ENSMUSG00000040627|ENSMUSG00000061353|ENSMUSG00000026417|ENSMUSG00000027720|ENSMUSG00000076617|ENSMUSG00000076614|ENSMUSG00000076612|ENSMUSG00000076613|ENSMUSG00000031132|ENSMUSG00000031497|ENSMUSG00000074715|…	http://www.genome.jp/kegg-bin/show_pathway?ko04672/K10989%09red/K03161%09red/K03160%09red/K10031%09red/K05150%09red/K05443%09red/K06483%09red/K05405%09red/K03159%09red/K06710%09red/K06713%09red/K05429%09red/K06856%09red/K05074%09red/K04189%09red/K06779%09red/K04184%09red/K04466%09red/K04185%09red/K13073%09red/K06470%09red/K05428%09red/K05513%09red/K05475%09red/K05476%09red	Immune system	Organismal Systems
Tropane, piperidine and pyridine alkaloid biosynthesis	KEGG PATHWAY	ko00960	5	11	0.642599	0.800074	ENSMUSG00000025190|ENSMUSG00000001670|ENSMUSG00000019326|ENSMUSG00000078651|ENSMUSG00000031672	http://www.genome.jp/kegg-bin/show_pathway?ko00960/K00276%09red/K14455%09red/K14454%09red/K00815%09red	Biosynthesis of other secondary metabolites	Metabolism
Insulin signaling pathway	KEGG PATHWAY	ko04910	124	265	0.662334	0.821398	ENSMUSG00000029513|ENSMUSG00000027540|ENSMUSG00000019370|ENSMUSG00000025855|ENSMUSG00000020516|ENSMUSG00000038894|ENSMUSG00000036438|ENSMUSG00000014956|ENSMUSG00000034801|ENSMUSG00000029053|ENSMUSG00000027665|ENSMUSG00000005057|ENSMUSG00000031295|ENSMUSG00000004056|ENSMUSG00000072494|ENSMUSG00000067279|ENSMUSG00000020190|ENSMUSG00000020612|ENSMUSG00000003865|ENSMUSG00000026812|ENSMUSG00000040618|…	http://www.genome.jp/kegg-bin/show_pathway?ko04910/K04739%09red/K04696%09red/K04695%09red/K04697%09red/K11262%09red/K07204%09red/K04438%09red/K07205%09red/K00665%09red/K07198%09red/K07199%09red/K02158%09red/K07194%09red/K07195%09red/K07196%09red/K07197%09red/K07190%09red/K07191%09red/K07192%09red/K07193%09red/K00871%09red/K13296%09red/K00844%09red/K01084%09red/K00688%09red/K04440%09red/K06069%09r…	Endocrine system	Organismal Systems
Ascorbate and aldarate metabolism	KEGG PATHWAY	ko00053	22	49	0.667069	0.824027	ENSMUSG00000090124|ENSMUSG00000090145|ENSMUSG00000010025|ENSMUSG00000029455|ENSMUSG00000029260|ENSMUSG00000029201|ENSMUSG00000090165|ENSMUSG00000035811|ENSMUSG00000054545|ENSMUSG00000053644|ENSMUSG00000035836|ENSMUSG00000089960|ENSMUSG00000035561|ENSMUSG00000089943|ENSMUSG00000106677|ENSMUSG00000089675|ENSMUSG00000090175|ENSMUSG00000090171|ENSMUSG00000026687|ENSMUSG00000034450|ENSMUSG00000029268|…	http://www.genome.jp/kegg-bin/show_pathway?ko00053/K00149%09red/K00128%09red/K00699%09red/K14085%09red/K00012%09red/K00103%09red	Carbohydrate metabolism	Metabolism
Arginine and proline metabolism	KEGG PATHWAY	ko00330	48	105	0.67097	0.825607	ENSMUSG00000021125|ENSMUSG00000030399|ENSMUSG00000010025|ENSMUSG00000025037|ENSMUSG00000020826|ENSMUSG00000068536|ENSMUSG00000051048|ENSMUSG00000006442|ENSMUSG00000028789|ENSMUSG00000031672|ENSMUSG00000028737|ENSMUSG00000040706|ENSMUSG00000053644|ENSMUSG00000075232|ENSMUSG00000040147|ENSMUSG00000027199|ENSMUSG00000027333|ENSMUSG00000030934|ENSMUSG00000024644|ENSMUSG00000018906|ENSMUSG00000028978|…	http://www.genome.jp/kegg-bin/show_pathway?ko00330/K12259%09red/K11142%09red/K01581%09red/K01583%09red/K14085%09red/K18384%09red/K00933%09red/K12657%09red/K14455%09red/K14454%09red/K00286%09red/K00542%09red/K00819%09red/K11394%09red/K00613%09red/K01476%09red/K01611%09red/K00802%09red/K00274%09red/K05604%09red/K00273%09red/K00657%09red/K00294%09red/K00149%09red/K18123%09red/K08660%09red/K00128%09r…	Amino acid metabolism	Metabolism
NOD-like receptor signaling pathway	KEGG PATHWAY	ko04621	40	90	0.715222	0.876634	ENSMUSG00000020366|ENSMUSG00000046709|ENSMUSG00000030793|ENSMUSG00000023944|ENSMUSG00000028284|ENSMUSG00000024927|ENSMUSG00000031537|ENSMUSG00000023348|ENSMUSG00000004221|ENSMUSG00000026029|ENSMUSG00000015755|ENSMUSG00000055994|ENSMUSG00000020048|ENSMUSG00000030595|ENSMUSG00000071203|ENSMUSG00000021025|ENSMUSG00000041135|ENSMUSG00000021640|ENSMUSG00000021709|ENSMUSG00000063065|ENSMUSG00000025746|…	http://www.genome.jp/kegg-bin/show_pathway?ko04621/K12798%09red/K12799%09red/K12792%09red/K12793%09red/K04735%09red/K04734%09red/K12796%09red/K07210%09red/K04398%09red/K11859%09red/K09487%09red/K12800%09red/K12804%09red/K12805%09red/K12807%09red/K04440%09red/K05405%09red/K04371%09red/K04427%09red/K16060%09red/K07209%09red/K04519%09red/K04404%09red/K08846%09red/K04467%09red/K10165%09red/K03175%09r…	Immune system	Organismal Systems
Phenylpropanoid biosynthesis	KEGG PATHWAY	ko00940	2	5	0.725814	0.886168	ENSMUSG00000050114|ENSMUSG00000026701	http://www.genome.jp/kegg-bin/show_pathway?ko00940/K11188%09red	Biosynthesis of other secondary metabolites	Metabolism
MAPK signaling pathway - yeast	KEGG PATHWAY	ko04011	11	27	0.74569	0.90692	ENSMUSG00000001034|ENSMUSG00000055320|ENSMUSG00000030774|ENSMUSG00000052889|ENSMUSG00000030796|ENSMUSG00000030353|ENSMUSG00000050965|ENSMUSG00000078816|ENSMUSG00000006699|ENSMUSG00000029064|ENSMUSG00000036463	http://www.genome.jp/kegg-bin/show_pathway?ko04011/K09448%09red/K04513%09red/K04409%09red/K02677%09red/K04464%09red/K04393%09red/K04536%09red	Signal transduction	Environmental Information Processing
Hippo signaling pathway	KEGG PATHWAY	ko04390	126	278	0.765169	0.927032	ENSMUSG00000038259|ENSMUSG00000022052|ENSMUSG00000018965|ENSMUSG00000008999|ENSMUSG00000030353|ENSMUSG00000031681|ENSMUSG00000009630|ENSMUSG00000019997|ENSMUSG00000036585|ENSMUSG00000045005|ENSMUSG00000029053|ENSMUSG00000022178|ENSMUSG00000027840|ENSMUSG00000040021|ENSMUSG00000051391|ENSMUSG00000006932|ENSMUSG00000053110|ENSMUSG00000021796|ENSMUSG00000026167|ENSMUSG00000036961|ENSMUSG00000021067|…	http://www.genome.jp/kegg-bin/show_pathway?ko04390/K05689%09red/K00182%09red/K06685%09red/K08791%09red/K16620%09red/K16621%09red/K16622%09red/K04503%09red/K04500%09red/K04501%09red/K05691%09red/K05692%09red/K01357%09red/K02085%09red/K02329%09red/K04674%09red/K04676%09red/K04671%09red/K04673%09red/K18952%09red/K16819%09red/K02235%09red/K06069%09red/K08731%09red/K06464%09red/K04663%09red/K04662%09r…	Signal transduction	Environmental Information Processing
Phagosome	KEGG PATHWAY	ko04145	112	249	0.775011	0.933579	ENSMUSG00000059498|ENSMUSG00000026712|ENSMUSG00000026656|ENSMUSG00000029757|ENSMUSG00000020695|ENSMUSG00000047193|ENSMUSG00000019998|ENSMUSG00000078974|ENSMUSG00000067338|ENSMUSG00000059089|ENSMUSG00000038023|ENSMUSG00000076617|ENSMUSG00000026390|ENSMUSG00000076612|ENSMUSG00000076613|ENSMUSG00000026394|ENSMUSG00000030162|ENSMUSG00000028238|ENSMUSG00000024164|ENSMUSG00000045136|ENSMUSG00000015340|…	http://www.genome.jp/kegg-bin/show_pathway?ko04145/K03990%09red/K03991%09red/K16824%09red/K10074%09red/K01365%09red/K06481%09red/K06558%09red/K16857%09red/K00914%09red/K07888%09red/K07889%09red/K04392%09red/K04391%09red/K10160%09red/K02154%09red/K02153%09red/K02152%09red/K02151%09red/K02150%09red/K06463%09red/K06461%09red/K09481%09red/K13813%09red/K06464%09red/K06487%09red/K08488%09red/K07374%09r…	Transport and catabolism	Cellular Processes
Shigellosis	KEGG PATHWAY	ko05131	49	113	0.776501	0.933579	ENSMUSG00000041112|ENSMUSG00000020366|ENSMUSG00000024290|ENSMUSG00000006304|ENSMUSG00000031165|ENSMUSG00000079426|ENSMUSG00000026842|ENSMUSG00000046709|ENSMUSG00000005087|ENSMUSG00000006699|ENSMUSG00000058325|ENSMUSG00000024927|ENSMUSG00000029622|ENSMUSG00000028868|ENSMUSG00000004221|ENSMUSG00000018293|ENSMUSG00000055994|ENSMUSG00000029003|ENSMUSG00000027646|ENSMUSG00000029465|ENSMUSG00000030595|…	http://www.genome.jp/kegg-bin/show_pathway?ko05131/K04514%09red/K05700%09red/K07863%09red/K04735%09red/K04734%09red/K04438%09red/K04393%09red/K04392%09red/K07210%09red/K05748%09red/K17388%09red/K05719%09red/K06619%09red/K06106%09red/K05758%09red/K05759%09red/K04440%09red/K04371%09red/K05753%09red/K05754%09red/K05755%09red/K05756%09red/K05757%09red/K05747%09red/K12366%09red/K07209%09red/K05692%09r…	Infectious diseases: Bacterial	Human Diseases
Renin-angiotensin system	KEGG PATHWAY	ko04614	17	42	0.781515	0.936036	ENSMUSG00000040314|ENSMUSG00000027820|ENSMUSG00000068122|ENSMUSG00000022225|ENSMUSG00000061119|ENSMUSG00000015405|ENSMUSG00000028024|ENSMUSG00000021710|ENSMUSG00000019849|ENSMUSG00000054988|ENSMUSG00000004929|ENSMUSG00000051207|ENSMUSG00000020681|ENSMUSG00000031980|ENSMUSG00000039062|ENSMUSG00000049115|ENSMUSG00000017760	http://www.genome.jp/kegg-bin/show_pathway?ko04614/K08392%09red/K13289%09red/K01392%09red/K01393%09red/K04167%09red/K01389%09red/K11140%09red/K11141%09red/K01322%09red/K01319%09red/K09821%09red/K01329%09red/K01283%09red/K09708%09red/K04166%09red/K01285%09red	Endocrine system	Organismal Systems
Staphylococcus aureus infection	KEGG PATHWAY	ko05150	35	84	0.808563	0.964763	ENSMUSG00000059498|ENSMUSG00000061928|ENSMUSG00000026656|ENSMUSG00000055172|ENSMUSG00000016529|ENSMUSG00000056529|ENSMUSG00000037405|ENSMUSG00000033898|ENSMUSG00000035875|ENSMUSG00000015947|ENSMUSG00000076614|ENSMUSG00000059089|ENSMUSG00000076617|ENSMUSG00000040552|ENSMUSG00000034774|ENSMUSG00000076612|ENSMUSG00000076613|ENSMUSG00000033860|ENSMUSG00000024164|ENSMUSG00000030786|ENSMUSG00000070594|…	http://www.genome.jp/kegg-bin/show_pathway?ko05150/K03990%09red/K03991%09red/K03993%09red/K03994%09red/K07596%09red/K06461%09red/K06463%09red/K03905%09red/K05718%09red/K06464%09red/K04004%09red/K01333%09red/K01330%09red/K01331%09red/K04279%09red/K12560%09red/K06856%09red/K03988%09red/K03987%09red/K04009%09red/K16824%09red/K06498%09red/K06496%09red/K05443%09red/K04010%09red/K06490%09red	Infectious diseases: Bacterial	Human Diseases
Propanoate metabolism	KEGG PATHWAY	ko00640	21	53	0.822347	0.977507	ENSMUSG00000020664|ENSMUSG00000063229|ENSMUSG00000061838|ENSMUSG00000042010|ENSMUSG00000074064|ENSMUSG00000030246|ENSMUSG00000035948|ENSMUSG00000025465|ENSMUSG00000000340|ENSMUSG00000019883|ENSMUSG00000021238|ENSMUSG00000027452|ENSMUSG00000027605|ENSMUSG00000062908|ENSMUSG00000060376|ENSMUSG00000025745|ENSMUSG00000032527|ENSMUSG00000032047|ENSMUSG00000020532|ENSMUSG00000052738|ENSMUSG00000023921	http://www.genome.jp/kegg-bin/show_pathway?ko00640/K00140%09red/K01847%09red/K01899%09red/K01900%09red/K00166%09red/K07515%09red/K00249%09red/K01966%09red/K18426%09red/K01578%09red/K00382%09red/K07511%09red/K01908%09red/K01895%09red/K11262%09red/K09699%09red/K00626%09red/K00016%09red	Carbohydrate metabolism	Metabolism
Bacterial invasion of epithelial cells	KEGG PATHWAY	ko05100	65	152	0.829481	0.97885	ENSMUSG00000026825|ENSMUSG00000040265|ENSMUSG00000041112|ENSMUSG00000031165|ENSMUSG00000079426|ENSMUSG00000020573|ENSMUSG00000028478|ENSMUSG00000026193|ENSMUSG00000020312|ENSMUSG00000031714|ENSMUSG00000006699|ENSMUSG00000036885|ENSMUSG00000059248|ENSMUSG00000018398|ENSMUSG00000034342|ENSMUSG00000029622|ENSMUSG00000028868|ENSMUSG00000032462|ENSMUSG00000050379|ENSMUSG00000041417|ENSMUSG00000029684|…	http://www.genome.jp/kegg-bin/show_pathway?ko05100/K05717%09red/K04513%09red/K02105%09red/K07863%09red/K04438%09red/K05689%09red/K04393%09red/K04392%09red/K05748%09red/K09593%09red/K05099%09red/K04645%09red/K13738%09red/K04646%09red/K13737%09red/K16942%09red/K06106%09red/K05758%09red/K04707%09red/K05753%09red/K05754%09red/K05755%09red/K02649%09red/K05757%09red/K05747%09red/K12366%09red/K05691%09r…	Infectious diseases: Bacterial	Human Diseases
Adherens junction	KEGG PATHWAY	ko04520	60	141	0.829692	0.97885	ENSMUSG00000009376|ENSMUSG00000033278|ENSMUSG00000027540|ENSMUSG00000007613|ENSMUSG00000027646|ENSMUSG00000006411|ENSMUSG00000025372|ENSMUSG00000032012|ENSMUSG00000005534|ENSMUSG00000029636|ENSMUSG00000000782|ENSMUSG00000006699|ENSMUSG00000028284|ENSMUSG00000028868|ENSMUSG00000017376|ENSMUSG00000101523|ENSMUSG00000024515|ENSMUSG00000004266|ENSMUSG00000031565|ENSMUSG00000032440|ENSMUSG00000027985|…	http://www.genome.jp/kegg-bin/show_pathway?ko04520/K05689%09red/K04513%09red/K02105%09red/K04388%09red/K04393%09red/K04392%09red/K05748%09red/K04468%09red/K06531%09red/K05099%09red/K04237%09red/K05698%09red/K04501%09red/K06593%09red/K02620%09red/K04371%09red/K06083%09red/K05753%09red/K06085%09red/K05693%09red/K05699%09red/K05747%09red/K04427%09red/K05083%09red/K04500%09red/K04527%09red/K05691%09r…	Cellular community - eukaryotes	Cellular Processes
Proteoglycans in cancer	KEGG PATHWAY	ko05205	165	372	0.853696	1	ENSMUSG00000048583|ENSMUSG00000009376|ENSMUSG00000053819|ENSMUSG00000007989|ENSMUSG00000059495|ENSMUSG00000034220|ENSMUSG00000020516|ENSMUSG00000024975|ENSMUSG00000057897|ENSMUSG00000059552|ENSMUSG00000025351|ENSMUSG00000000126|ENSMUSG00000034801|ENSMUSG00000036446|ENSMUSG00000027665|ENSMUSG00000001761|ENSMUSG00000004266|ENSMUSG00000018166|ENSMUSG00000004056|ENSMUSG00000026167|ENSMUSG00000036961|…	http://www.genome.jp/kegg-bin/show_pathway?ko05205/K00408%09red/K00182%09red/K01365%09red/K01116%09red/K16338%09red/K05860%09red/K05448%09red/K17457%09red/K04371%09red/K04375%09red/K04503%09red/K05692%09red/K05763%09red/K05697%09red/K01357%09red/K02329%09red/K07831%09red/K05859%09red/K04345%09red/K12958%09red/K12959%09red/K07293%09red/K05459%09red/K05084%09red/K12330%09red/K02833%09red/K06270%09r…	Cancers: Overview	Human Diseases
Pentose and glucuronate interconversions	KEGG PATHWAY	ko00040	31	78	0.856427	1	ENSMUSG00000001891|ENSMUSG00000090124|ENSMUSG00000011382|ENSMUSG00000029268|ENSMUSG00000010025|ENSMUSG00000029455|ENSMUSG00000029260|ENSMUSG00000029201|ENSMUSG00000090165|ENSMUSG00000035811|ENSMUSG00000054545|ENSMUSG00000001642|ENSMUSG00000021947|ENSMUSG00000026005|ENSMUSG00000089960|ENSMUSG00000035561|ENSMUSG00000089943|ENSMUSG00000106677|ENSMUSG00000029762|ENSMUSG00000028692|ENSMUSG00000089675|…	http://www.genome.jp/kegg-bin/show_pathway?ko00040/K00854%09red/K00002%09red/K01195%09red/K00078%09red/K00963%09red/K00008%09red/K00128%09red/K00699%09red/K01783%09red/K00011%09red/K00012%09red/K14756%09red/K13247%09red	Carbohydrate metabolism	Metabolism
Folate biosynthesis	KEGG PATHWAY	ko00790	12	34	0.870097	1	ENSMUSG00000037580|ENSMUSG00000015806|ENSMUSG00000033735|ENSMUSG00000009566|ENSMUSG00000073987|ENSMUSG00000026246|ENSMUSG00000064120|ENSMUSG00000021707|ENSMUSG00000032067|ENSMUSG00000079440|ENSMUSG00000015536|ENSMUSG00000028766	http://www.genome.jp/kegg-bin/show_pathway?ko00790/K00072%09red/K00357%09red/K03635%09red/K01307%09red/K00287%09red/K03639%09red/K01077%09red/K01737%09red/K01930%09red/K01495%09red	Metabolism of cofactors and vitamins	Metabolism
Glutathione metabolism	KEGG PATHWAY	ko00480	40	100	0.874828	1	ENSMUSG00000027890|ENSMUSG00000025950|ENSMUSG00000018339|ENSMUSG00000039062|ENSMUSG00000006344|ENSMUSG00000031584|ENSMUSG00000004341|ENSMUSG00000030978|ENSMUSG00000001663|ENSMUSG00000001665|ENSMUSG00000004344|ENSMUSG00000071708|ENSMUSG00000032350|ENSMUSG00000027603|ENSMUSG00000004038|ENSMUSG00000004035|ENSMUSG00000004032|ENSMUSG00000040471|ENSMUSG00000042808|ENSMUSG00000039682|ENSMUSG00000068762|…	http://www.genome.jp/kegg-bin/show_pathway?ko00480/K05361%09red/K05360%09red/K11140%09red/K11142%09red/K01581%09red/K11205%09red/K11204%09red/K13299%09red/K00681%09red/K00682%09red/K00033%09red/K00031%09red/K00799%09red/K18592%09red/K00432%09red/K01920%09red/K00802%09red/K00036%09red/K10808%09red/K00383%09red/K00797%09red/K10807%09red	Metabolism of other amino acids	Metabolism
Pyruvate metabolism	KEGG PATHWAY	ko00620	32	82	0.879244	1	ENSMUSG00000032047|ENSMUSG00000010025|ENSMUSG00000029455|ENSMUSG00000032418|ENSMUSG00000020532|ENSMUSG00000031958|ENSMUSG00000030621|ENSMUSG00000031299|ENSMUSG00000024556|ENSMUSG00000041237|ENSMUSG00000063229|ENSMUSG00000027605|ENSMUSG00000035561|ENSMUSG00000040618|ENSMUSG00000047674|ENSMUSG00000021748|ENSMUSG00000021620|ENSMUSG00000000168|ENSMUSG00000027513|ENSMUSG00000030246|ENSMUSG00000020321|…	http://www.genome.jp/kegg-bin/show_pathway?ko00620/K14085%09red/K00873%09red/K11262%09red/K00627%09red/K00626%09red/K01895%09red/K13997%09red/K00016%09red/K12406%09red/K01679%09red/K01512%09red/K01067%09red/K01596%09red/K00049%09red/K00149%09red/K00161%09red/K00162%09red/K00128%09red/K00029%09red/K00382%09red/K00025%09red/K00027%09red/K00102%09red	Carbohydrate metabolism	Metabolism
p53 signaling pathway	KEGG PATHWAY	ko04115	60	146	0.882878	1	ENSMUSG00000038332|ENSMUSG00000036390|ENSMUSG00000003873|ENSMUSG00000021453|ENSMUSG00000024521|ENSMUSG00000058927|ENSMUSG00000062762|ENSMUSG00000025358|ENSMUSG00000004446|ENSMUSG00000063694|ENSMUSG00000044303|ENSMUSG00000013663|ENSMUSG00000027663|ENSMUSG00000029026|ENSMUSG00000040749|ENSMUSG00000026029|ENSMUSG00000028914|ENSMUSG00000027215|ENSMUSG00000032113|ENSMUSG00000019942|ENSMUSG00000075334|…	http://www.genome.jp/kegg-bin/show_pathway?ko04115/K02159%09red/K04398%09red/K10130%09red/K10152%09red/K01110%09red/K04390%09red/K10141%09red/K10136%09red/K10137%09red/K10134%09red/K10135%09red/K10132%09red/K10131%09red/K02216%09red/K02091%09red/K10138%09red/K10151%09red/K10808%09red/K05868%09red/K08738%09red/K04399%09red/K10139%09red/K04506%09red/K10142%09red/K04728%09red/K10140%09red/K10147%09r…	Cell growth and death	Cellular Processes
Cysteine and methionine metabolism	KEGG PATHWAY	ko00270	39	100	0.899532	1	ENSMUSG00000027893|ENSMUSG00000029772|ENSMUSG00000029326|ENSMUSG00000062937|ENSMUSG00000029597|ENSMUSG00000031672|ENSMUSG00000028179|ENSMUSG00000037798|ENSMUSG00000030826|ENSMUSG00000063229|ENSMUSG00000069324|ENSMUSG00000032350|ENSMUSG00000004996|ENSMUSG00000029596|ENSMUSG00000042032|ENSMUSG00000074768|ENSMUSG00000030268|ENSMUSG00000075232|ENSMUSG00000020629|ENSMUSG00000069873|ENSMUSG00000033022|…	http://www.genome.jp/kegg-bin/show_pathway?ko00270/K00815%09red/K11205%09red/K11204%09red/K14455%09red/K14454%09red/K09880%09red/K00544%09red/K01251%09red/K00789%09red/K00016%09red/K08967%09red/K08964%09red/K03334%09red/K17989%09red/K01758%09red/K08963%09red/K00025%09red/K00772%09red/K01611%09red/K01920%09red/K00802%09red/K17399%09red/K17398%09red/K00826%09red/K00548%09red/K00456%09red/K00797%09r…	Amino acid metabolism	Metabolism
Vibrio cholerae infection	KEGG PATHWAY	ko05110	47	120	0.9135	1	ENSMUSG00000006269|ENSMUSG00000053375|ENSMUSG00000039105|ENSMUSG00000053317|ENSMUSG00000016933|ENSMUSG00000030082|ENSMUSG00000009545|ENSMUSG00000024812|ENSMUSG00000019087|ENSMUSG00000092116|ENSMUSG00000025823|ENSMUSG00000090625|ENSMUSG00000038600|ENSMUSG00000030516|ENSMUSG00000050965|ENSMUSG00000005034|ENSMUSG00000020654|ENSMUSG00000005469|ENSMUSG00000038023|ENSMUSG00000027523|ENSMUSG00000025816|…	http://www.genome.jp/kegg-bin/show_pathway?ko05110/K02677%09red/K01116%09red/K04926%09red/K02154%09red/K02153%09red/K02152%09red/K02151%09red/K02150%09red/K08043%09red/K09481%09red/K10955%09red/K10956%09red/K10950%09red/K10951%09red/K05031%09red/K07937%09red/K03662%09red/K05692%09red/K02144%09red/K02146%09red/K02147%09red/K02148%09red/K02149%09red/K05859%09red/K09582%09red/K04345%09red/K10949%09r…	Infectious diseases: Bacterial	Human Diseases
Sulfur metabolism	KEGG PATHWAY	ko00920	8	27	0.927377	1	ENSMUSG00000066324|ENSMUSG00000026617|ENSMUSG00000028032|ENSMUSG00000049858|ENSMUSG00000005803|ENSMUSG00000024899|ENSMUSG00000058927|ENSMUSG00000063694	http://www.genome.jp/kegg-bin/show_pathway?ko00920/K15759%09red/K08738%09red/K13811%09red/K17218%09red/K00387%09red/K01082%09red	Energy metabolism	Metabolism
Allograft rejection	KEGG PATHWAY	ko05330	18	53	0.930035	1	ENSMUSG00000031132|ENSMUSG00000027720|ENSMUSG00000004296|ENSMUSG00000000817|ENSMUSG00000017652|ENSMUSG00000026012|ENSMUSG00000027776|ENSMUSG00000015437|ENSMUSG00000037202|ENSMUSG00000036117|ENSMUSG00000055170|ENSMUSG00000016529|ENSMUSG00000095079|ENSMUSG00000076617|ENSMUSG00000076614|ENSMUSG00000076612|ENSMUSG00000076613|ENSMUSG00000024778	http://www.genome.jp/kegg-bin/show_pathway?ko05330/K06856%09red/K04389%09red/K04687%09red/K06470%09red/K05443%09red/K01353%09red/K03160%09red/K05425%09red/K05406%09red/K04390%09red/K03161%09red/K07818%09red/K05428%09red/K05429%09red	Immune diseases	Human Diseases
Influenza A	KEGG PATHWAY	ko05164	119	285	0.930321	1	ENSMUSG00000057000|ENSMUSG00000024079|ENSMUSG00000057163|ENSMUSG00000055170|ENSMUSG00000003184|ENSMUSG00000002948|ENSMUSG00000029613|ENSMUSG00000037405|ENSMUSG00000027665|ENSMUSG00000004056|ENSMUSG00000053113|ENSMUSG00000037523|ENSMUSG00000030595|ENSMUSG00000020115|ENSMUSG00000020623|ENSMUSG00000062825|ENSMUSG00000000441|ENSMUSG00000039936|ENSMUSG00000030793|ENSMUSG00000027399|ENSMUSG00000027398|…	http://www.genome.jp/kegg-bin/show_pathway?ko05164/K09643%09red/K11221%09red/K11220%09red/K10054%09red/K12800%09red/K05842%09red/K04371%09red/K04389%09red/K05692%09red/K12648%09red/K11217%09red/K11219%09red/K12646%09red/K12647%09red/K03237%09red/K14624%09red/K04696%09red/K12799%09red/K15046%09red/K04693%09red/K04519%09red/K12653%09red/K08738%09red/K05425%09red/K14284%09red/K14285%09red/K02649%09r…	Infectious diseases: Viral	Human Diseases
Cardiac muscle contraction	KEGG PATHWAY	ko04260	54	140	0.939706	1	ENSMUSG00000013936|ENSMUSG00000068614|ENSMUSG00000016327|ENSMUSG00000061518|ENSMUSG00000038462|ENSMUSG00000017412|ENSMUSG00000031142|ENSMUSG00000020163|ENSMUSG00000036751|ENSMUSG00000010066|ENSMUSG00000033161|ENSMUSG00000025651|ENSMUSG00000026576|ENSMUSG00000040907|ENSMUSG00000053395|ENSMUSG00000025488|ENSMUSG00000032330|ENSMUSG00000015968|ENSMUSG00000007107|ENSMUSG00000030884|ENSMUSG00000066189|…	http://www.genome.jp/kegg-bin/show_pathway?ko04260/K09290%09red/K12750%09red/K02273%09red/K02270%09red/K02271%09red/K04865%09red/K00414%09red/K04962%09red/K04866%09red/K04861%09red/K04863%09red/K04862%09red/K05865%09red/K04869%09red/K04868%09red/K00420%09red/K02266%09red/K01538%09red/K01539%09red/K00415%09red/K12749%09red/K10374%09red/K00417%09red/K04873%09red/K02263%09red/K02265%09red/K02267%09r…	Circulatory system	Organismal Systems
Metabolism of xenobiotics by cytochrome P450	KEGG PATHWAY	ko00980	44	117	0.941585	1	ENSMUSG00000027890|ENSMUSG00000004038|ENSMUSG00000090124|ENSMUSG00000011382|ENSMUSG00000019102|ENSMUSG00000029268|ENSMUSG00000029260|ENSMUSG00000090165|ENSMUSG00000030378|ENSMUSG00000040703|ENSMUSG00000035780|ENSMUSG00000001665|ENSMUSG00000029864|ENSMUSG00000070810|ENSMUSG00000054545|ENSMUSG00000024885|ENSMUSG00000089960|ENSMUSG00000089943|ENSMUSG00000004035|ENSMUSG00000004032|ENSMUSG00000032310|…	http://www.genome.jp/kegg-bin/show_pathway?ko00980/K07408%09red/K13299%09red/K00078%09red/K13980%09red/K07420%09red/K00129%09red/K00699%09red/K01253%09red/K00799%09red/K07409%09red/K07415%09red/K00121%09red/K11822%09red/K13951%09red/K07410%09red	Xenobiotics biodegradation and metabolism	Metabolism
Phototransduction - fly	KEGG PATHWAY	ko04745	29	83	0.952832	1	ENSMUSG00000029410|ENSMUSG00000033765|ENSMUSG00000001175|ENSMUSG00000019370|ENSMUSG00000039206|ENSMUSG00000057897|ENSMUSG00000036438|ENSMUSG00000099269|ENSMUSG00000035735|ENSMUSG00000040061|ENSMUSG00000053819|ENSMUSG00000025716|ENSMUSG00000050965|ENSMUSG00000021820|ENSMUSG00000051177|ENSMUSG00000063130|ENSMUSG00000062168|ENSMUSG00000062825|ENSMUSG00000030102|ENSMUSG00000042064|ENSMUSG00000042249|…	http://www.genome.jp/kegg-bin/show_pathway?ko04745/K04515%09red/K02677%09red/K05692%09red/K04958%09red/K00910%09red/K13807%09red/K13806%09red/K08834%09red/K02183%09red/K04634%09red/K05858%09red	Sensory system	Organismal Systems
Autoimmune thyroid disease	KEGG PATHWAY	ko05320	24	71	0.954794	1	ENSMUSG00000037202|ENSMUSG00000016529|ENSMUSG00000017652|ENSMUSG00000027720|ENSMUSG00000073811|ENSMUSG00000020673|ENSMUSG00000076617|ENSMUSG00000076614|ENSMUSG00000076612|ENSMUSG00000076613|ENSMUSG00000031132|ENSMUSG00000000817|ENSMUSG00000063376|ENSMUSG00000015437|ENSMUSG00000028298|ENSMUSG00000027857|ENSMUSG00000078355|ENSMUSG00000078354|ENSMUSG00000026011|ENSMUSG00000026012|ENSMUSG00000036117|…	http://www.genome.jp/kegg-bin/show_pathway?ko05320/K06856%09red/K04389%09red/K00431%09red/K06470%09red/K05443%09red/K05251%09red/K06538%09red/K01353%09red/K03160%09red/K05428%09red/K04390%09red/K03161%09red/K07818%09red/K05414%09red/K04249%09red/K08522%09red/K05429%09red	Immune diseases	Human Diseases
Proteasome	KEGG PATHWAY	ko03050	26	77	0.960772	1	ENSMUSG00000027566|ENSMUSG00000094638|ENSMUSG00000039067|ENSMUSG00000055170|ENSMUSG00000030751|ENSMUSG00000040850|ENSMUSG00000025487|ENSMUSG00000029649|ENSMUSG00000030591|ENSMUSG00000021024|ENSMUSG00000078652|ENSMUSG00000026229|ENSMUSG00000032869|ENSMUSG00000072423|ENSMUSG00000005625|ENSMUSG00000060073|ENSMUSG00000036743|ENSMUSG00000017428|ENSMUSG00000068749|ENSMUSG00000050490|ENSMUSG00000022216|…	http://www.genome.jp/kegg-bin/show_pathway?ko03050/K03062%09red/K03028%09red/K03029%09red/K02728%09red/K02729%09red/K02725%09red/K02727%09red/K04687%09red/K06696%09red/K06698%09red/K06699%09red/K03039%09red/K03038%09red/K03036%09red/K03035%09red/K03032%09red/K03031%09red/K11599%09red/K11598%09red/K02731%09red/K02730%09red/K02736%09red/K06700%09red	Folding, sorting and degradation	Genetic Information Processing
Asthma	KEGG PATHWAY	ko05310	18	58	0.967707	1	ENSMUSG00000031132|ENSMUSG00000027073|ENSMUSG00000017652|ENSMUSG00000020383|ENSMUSG00000052234|ENSMUSG00000021538|ENSMUSG00000036117|ENSMUSG00000076613|ENSMUSG00000024680|ENSMUSG00000076614|ENSMUSG00000018914|ENSMUSG00000005339|ENSMUSG00000016529|ENSMUSG00000095079|ENSMUSG00000076617|ENSMUSG00000058715|ENSMUSG00000076612|ENSMUSG00000020676	http://www.genome.jp/kegg-bin/show_pathway?ko05310/K07983%09red/K06856%09red/K05443%09red/K08090%09red/K10788%09red/K10786%09red/K04736%09red/K05435%09red/K16597%09red/K05432%09red/K03161%09red/K03160%09red/K08089%09red/K05428%09red	Immune diseases	Human Diseases
Graft-versus-host disease	KEGG PATHWAY	ko05332	11	41	0.976888	1	ENSMUSG00000027720|ENSMUSG00000000817|ENSMUSG00000030165|ENSMUSG00000026012|ENSMUSG00000015437|ENSMUSG00000037202|ENSMUSG00000055170|ENSMUSG00000025746|ENSMUSG00000027399|ENSMUSG00000027398|ENSMUSG00000024778	http://www.genome.jp/kegg-bin/show_pathway?ko05332/K04389%09red/K04687%09red/K04383%09red/K06470%09red/K01353%09red/K04519%09red/K06516%09red/K05405%09red/K04390%09red/K07818%09red/K05429%09red	Immune diseases	Human Diseases
Two-component system	KEGG PATHWAY	ko02020	10	40	0.984314	1	ENSMUSG00000024556|ENSMUSG00000040018|ENSMUSG00000026473|ENSMUSG00000026246|ENSMUSG00000058927|ENSMUSG00000038462|ENSMUSG00000079440|ENSMUSG00000032047|ENSMUSG00000063694|ENSMUSG00000028766	http://www.genome.jp/kegg-bin/show_pathway?ko02020/K00411%09red/K08738%09red/K01077%09red/K02259%09red/K01915%09red/K00027%09red/K00626%09red	Signal transduction	Environmental Information Processing
Non-alcoholic fatty liver disease (NAFLD)	KEGG PATHWAY	ko04932	104	272	0.98583	1	ENSMUSG00000029513|ENSMUSG00000003873|ENSMUSG00000061518|ENSMUSG00000027381|ENSMUSG00000038894|ENSMUSG00000034957|ENSMUSG00000027665|ENSMUSG00000004054|ENSMUSG00000004056|ENSMUSG00000071369|ENSMUSG00000053113|ENSMUSG00000032330|ENSMUSG00000037916|ENSMUSG00000027947|ENSMUSG00000030168|ENSMUSG00000013593|ENSMUSG00000039936|ENSMUSG00000027399|ENSMUSG00000027398|ENSMUSG00000000171|ENSMUSG00000002416|…	http://www.genome.jp/kegg-bin/show_pathway?ko04932/K04696%09red/K09113%09red/K08822%09red/K05062%09red/K04419%09red/K07187%09red/K04519%09red/K09055%09red/K04397%09red/K02187%09red/K04393%09red/K07199%09red/K02159%09red/K04390%09red/K08524%09red/K02273%09red/K02270%09red/K07197%09red/K03158%09red/K04398%09red/K03961%09red/K03948%09red/K03964%09red/K03967%09red/K05632%09red/K03947%09red/K08738%09r…	Endocrine and metabolic diseases	Human Diseases
Taste transduction	KEGG PATHWAY	ko04742	19	68	0.990798	1	ENSMUSG00000009246|ENSMUSG00000020704|ENSMUSG00000023439|ENSMUSG00000090625|ENSMUSG00000035725|ENSMUSG00000030340|ENSMUSG00000004113|ENSMUSG00000030873|ENSMUSG00000005034|ENSMUSG00000071658|ENSMUSG00000005469|ENSMUSG00000000216|ENSMUSG00000029072|ENSMUSG00000027523|ENSMUSG00000094439|ENSMUSG00000050556|ENSMUSG00000029064|ENSMUSG00000034656|ENSMUSG00000028738	http://www.genome.jp/kegg-bin/show_pathway?ko04742/K04344%09red/K04828%09red/K04980%09red/K04849%09red/K04345%09red/K04536%09red/K04540%09red/K04825%09red/K04824%09red/K04827%09red/K04626%09red/K04885%09red/K07825%09red/K04632%09red/K04625%09red	Sensory system	Organismal Systems
Type I diabetes mellitus	KEGG PATHWAY	ko04940	19	70	0.993603	1	ENSMUSG00000027720|ENSMUSG00000025980|ENSMUSG00000056553|ENSMUSG00000004296|ENSMUSG00000000817|ENSMUSG00000037852|ENSMUSG00000026787|ENSMUSG00000026012|ENSMUSG00000035804|ENSMUSG00000015437|ENSMUSG00000070880|ENSMUSG00000037202|ENSMUSG00000055170|ENSMUSG00000090665|ENSMUSG00000027399|ENSMUSG00000027398|ENSMUSG00000027776|ENSMUSG00000026204|ENSMUSG00000024778	http://www.genome.jp/kegg-bin/show_pathway?ko04940/K04389%09red/K04687%09red/K01353%09red/K06470%09red/K05406%09red/K04526%09red/K04390%09red/K04519%09red/K05425%09red/K01580%09red/K07817%09red/K07818%09red/K04077%09red/K04383%09red/K01294%09red/K05429%09red	Endocrine and metabolic diseases	Human Diseases
mTOR signaling pathway	KEGG PATHWAY	ko04150	49	150	0.995056	1	ENSMUSG00000019699|ENSMUSG00000029512|ENSMUSG00000013663|ENSMUSG00000055980|ENSMUSG00000031309|ENSMUSG00000024830|ENSMUSG00000028518|ENSMUSG00000074895|ENSMUSG00000028646|ENSMUSG00000028156|ENSMUSG00000031537|ENSMUSG00000032462|ENSMUSG00000027665|ENSMUSG00000041417|ENSMUSG00000036707|ENSMUSG00000004056|ENSMUSG00000050965|ENSMUSG00000021109|ENSMUSG00000001729|ENSMUSG00000028991|ENSMUSG00000021981|…	http://www.genome.jp/kegg-bin/show_pathway?ko04150/K02677%09red/K01110%09red/K08269%09red/K08268%09red/K07198%09red/K07206%09red/K05448%09red/K07298%09red/K04371%09red/K04373%09red/K02649%09red/K16185%09red/K16184%09red/K16186%09red/K04526%09red/K04688%09red/K00922%09red/K03259%09red/K08270%09red/K08272%09red/K07208%09red/K07209%09red/K05459%09red/K07203%09red/K07204%09red/K07205%09red/K16172%09r…	Signal transduction	Environmental Information Processing
Plant-pathogen interaction	KEGG PATHWAY	ko04626	12	53	0.996661	1	ENSMUSG00000063130|ENSMUSG00000033765|ENSMUSG00000025059|ENSMUSG00000019370|ENSMUSG00000001175|ENSMUSG00000053624|ENSMUSG00000020048|ENSMUSG00000021270|ENSMUSG00000036438|ENSMUSG00000023944|ENSMUSG00000099269|ENSMUSG00000050553	http://www.genome.jp/kegg-bin/show_pathway?ko04626/K09487%09red/K04079%09red/K00864%09red/K02183%09red	Environmental adaptation	Organismal Systems
Legionellosis	KEGG PATHWAY	ko05134	46	148	0.997718	1	ENSMUSG00000009112|ENSMUSG00000059970|ENSMUSG00000078566|ENSMUSG00000030793|ENSMUSG00000058927|ENSMUSG00000079164|ENSMUSG00000025076|ENSMUSG00000039193|ENSMUSG00000063694|ENSMUSG00000024870|ENSMUSG00000048076|ENSMUSG00000024927|ENSMUSG00000026029|ENSMUSG00000032508|ENSMUSG00000020386|ENSMUSG00000053830|ENSMUSG00000071203|ENSMUSG00000020088|ENSMUSG00000019979|ENSMUSG00000021640|ENSMUSG00000039005|…	http://www.genome.jp/kegg-bin/show_pathway?ko05134/K03990%09red/K12799%09red/K04519%09red/K04734%09red/K12805%09red/K04397%09red/K04391%09red/K04399%09red/K04398%09red/K06461%09red/K06464%09red/K08738%09red/K12807%09red/K07875%09red/K05425%09red/K05405%09red/K05406%09red/K10168%09red/K14416%09red/K05505%09red/K07937%09red/K04729%09red/K04735%09red/K07953%09red/K02084%09red/K07874%09red/K08517%09r…	Infectious diseases: Bacterial	Human Diseases
RNA transport	KEGG PATHWAY	ko03013	130	354	0.997926	1	ENSMUSG00000027787|ENSMUSG00000032939|ENSMUSG00000063895|ENSMUSG00000020265|ENSMUSG00000069808|ENSMUSG00000005610|ENSMUSG00000030447|ENSMUSG00000057561|ENSMUSG00000058301|ENSMUSG00000030188|ENSMUSG00000028614|ENSMUSG00000057000|ENSMUSG00000034732|ENSMUSG00000053293|ENSMUSG00000021418|ENSMUSG00000069049|ENSMUSG00000001440|ENSMUSG00000024287|ENSMUSG00000028330|ENSMUSG00000060244|ENSMUSG00000028233|…	http://www.genome.jp/kegg-bin/show_pathway?ko03013/K00974%09red/K14300%09red/K14303%09red/K14307%09red/K14306%09red/K14309%09red/K14308%09red/K12880%09red/K13129%09red/K12882%09red/K13126%09red/K14285%09red/K03239%09red/K14288%09red/K03231%09red/K03237%09red/K03236%09red/K13137%09red/K13136%09red/K13135%09red/K13134%09red/K13133%09red/K13132%09red/K13131%09red/K03754%09red/K07205%09red/K14328%09r…	Translation	Genetic Information Processing
Ubiquitin mediated proteolysis	KEGG PATHWAY	ko04120	123	338	0.99804	1	ENSMUSG00000020307|ENSMUSG00000024073|ENSMUSG00000026965|ENSMUSG00000044231|ENSMUSG00000074781|ENSMUSG00000028101|ENSMUSG00000004364|ENSMUSG00000029203|ENSMUSG00000023286|ENSMUSG00000024370|ENSMUSG00000052833|ENSMUSG00000032030|ENSMUSG00000053113|ENSMUSG00000017146|ENSMUSG00000069733|ENSMUSG00000046826|ENSMUSG00000025261|ENSMUSG00000029686|ENSMUSG00000091896|ENSMUSG00000020271|ENSMUSG00000020870|…	http://www.genome.jp/kegg-bin/show_pathway?ko04120/K07868%09red/K10595%09red/K10596%09red/K10597%09red/K10590%09red/K10591%09red/K06689%09red/K06688%09red/K10456%09red/K10599%09red/K10054%09red/K10592%09red/K04649%09red/K10699%09red/K10698%09red/K04506%09red/K10582%09red/K10581%09red/K10580%09red/K10587%09red/K10586%09red/K10585%09red/K10584%09red/K10589%09red/K10588%09red/K10264%09red/K10260%09r…	Folding, sorting and degradation	Genetic Information Processing
Alcoholism	KEGG PATHWAY	ko05034	118	327	0.998206	1	ENSMUSG00000060678|ENSMUSG00000040147|ENSMUSG00000019370|ENSMUSG00000100448|ENSMUSG00000062727|ENSMUSG00000036438|ENSMUSG00000014956|ENSMUSG00000034801|ENSMUSG00000018500|ENSMUSG00000026313|ENSMUSG00000027669|ENSMUSG00000029663|ENSMUSG00000034245|ENSMUSG00000004698|ENSMUSG00000019777|ENSMUSG00000030209|ENSMUSG00000100210|ENSMUSG00000020182|ENSMUSG00000038128|ENSMUSG00000048482|ENSMUSG00000024241|…	http://www.genome.jp/kegg-bin/show_pathway?ko05034/K11409%09red/K11418%09red/K04538%09red/K04537%09red/K04536%09red/K04534%09red/K05208%09red/K06067%09red/K04549%09red/K11303%09red/K03099%09red/K06279%09red/K15840%09red/K11407%09red/K05213%09red/K04355%09red/K07359%09red/K04546%09red/K15494%09red/K08845%09red/K07826%09red/K04360%09red/K07825%09red/K04371%09red/K04450%09red/K04144%09red/K00501%09r…	Substance dependence	Human Diseases
Methane metabolism	KEGG PATHWAY	ko00680	19	77	0.998335	1	ENSMUSG00000017390|ENSMUSG00000020277|ENSMUSG00000004267|ENSMUSG00000034371|ENSMUSG00000026272|ENSMUSG00000028307|ENSMUSG00000027605|ENSMUSG00000069805|ENSMUSG00000063129|ENSMUSG00000020534|ENSMUSG00000021196|ENSMUSG00000028138|ENSMUSG00000030695|ENSMUSG00000024640|ENSMUSG00000027452|ENSMUSG00000011752|ENSMUSG00000025403|ENSMUSG00000059343|ENSMUSG00000060600	http://www.genome.jp/kegg-bin/show_pathway?ko00680/K03841%09red/K00850%09red/K01689%09red/K01834%09red/K00600%09red/K01623%09red/K00830%09red/K00831%09red/K00121%09red/K00863%09red/K01895%09red	Energy metabolism	Metabolism
Hippo signaling pathway - fly	KEGG PATHWAY	ko04391	57	186	0.999423	1	ENSMUSG00000056214|ENSMUSG00000020366|ENSMUSG00000047907|ENSMUSG00000020349|ENSMUSG00000006262|ENSMUSG00000030796|ENSMUSG00000030353|ENSMUSG00000044641|ENSMUSG00000036985|ENSMUSG00000009630|ENSMUSG00000009073|ENSMUSG00000020849|ENSMUSG00000020536|ENSMUSG00000078184|ENSMUSG00000053110|ENSMUSG00000022178|ENSMUSG00000041769|ENSMUSG00000029120|ENSMUSG00000035403|ENSMUSG00000022052|ENSMUSG00000102692|…	http://www.genome.jp/kegg-bin/show_pathway?ko04391/K16197%09red/K08791%09red/K06685%09red/K09236%09red/K16687%09red/K06069%09red/K09448%09red/K04237%09red/K04354%09red/K16669%09red/K04440%09red/K06630%09red/K16681%09red/K16682%09red/K05692%09red/K16686%09red/K16675%09red/K16684%09red/K16685%09red/K16674%09red/K03456%09red/K16673%09red/K09851%09red/K06091%09red/K05628%09red/K04382%09red/K06094%09r…	Signal transduction	Environmental Information Processing
Antigen processing and presentation	KEGG PATHWAY	ko04612	33	124	0.999585	1	ENSMUSG00000021477|ENSMUSG00000020361|ENSMUSG00000059970|ENSMUSG00000025958|ENSMUSG00000020248|ENSMUSG00000055170|ENSMUSG00000033027|ENSMUSG00000028558|ENSMUSG00000032897|ENSMUSG00000023944|ENSMUSG00000057439|ENSMUSG00000052736|ENSMUSG00000003814|ENSMUSG00000078652|ENSMUSG00000030167|ENSMUSG00000030165|ENSMUSG00000021270|ENSMUSG00000020368|ENSMUSG00000036120|ENSMUSG00000021190|ENSMUSG00000053977|…	http://www.genome.jp/kegg-bin/show_pathway?ko04612/K07980%09red/K01369%09red/K01365%09red/K01363%09red/K09489%09red/K06516%09red/K08061%09red/K08063%09red/K08062%09red/K08065%09red/K08064%09red/K08066%09red/K04687%09red/K06696%09red/K06698%09red/K08054%09red/K08055%09red/K08056%09red/K08057%09red/K06505%09red/K05870%09red/K06458%09red/K06459%09red/K04079%09red/K06541%09red/K06454%09red/K03283%09r…	Immune system	Organismal Systems
Pathogenic Escherichia coli infection	KEGG PATHWAY	ko05130	39	147	0.999865	1	ENSMUSG00000024290|ENSMUSG00000067338|ENSMUSG00000031165|ENSMUSG00000062380|ENSMUSG00000030137|ENSMUSG00000026842|ENSMUSG00000006699|ENSMUSG00000029622|ENSMUSG00000029621|ENSMUSG00000079426|ENSMUSG00000006304|ENSMUSG00000006932|ENSMUSG00000050965|ENSMUSG00000026202|ENSMUSG00000019843|ENSMUSG00000039005|ENSMUSG00000028059|ENSMUSG00000029684|ENSMUSG00000029465|ENSMUSG00000025809|ENSMUSG00000045136|…	http://www.genome.jp/kegg-bin/show_pathway?ko05130/K04514%09red/K05689%09red/K04513%09red/K02677%09red/K04393%09red/K04391%09red/K17388%09red/K05719%09red/K06088%09red/K07374%09red/K07375%09red/K06106%09red/K05758%09red/K06619%09red/K12791%09red/K05754%09red/K05755%09red/K05756%09red/K05757%09red/K02105%09red/K05692%09red/K11294%09red/K10168%09red/K07365%09red/K10160%09red/K05747%09red/K05703%09r…	Infectious diseases: Bacterial	Human Diseases
Viral myocarditis	KEGG PATHWAY	ko05416	36	140	0.999895	1	ENSMUSG00000026842|ENSMUSG00000026596|ENSMUSG00000058927|ENSMUSG00000037202|ENSMUSG00000045103|ENSMUSG00000005610|ENSMUSG00000017652|ENSMUSG00000004446|ENSMUSG00000028760|ENSMUSG00000063694|ENSMUSG00000031628|ENSMUSG00000029156|ENSMUSG00000037405|ENSMUSG00000039952|ENSMUSG00000026029|ENSMUSG00000028914|ENSMUSG00000035296|ENSMUSG00000070348|ENSMUSG00000026399|ENSMUSG00000001508|ENSMUSG00000076617|…	http://www.genome.jp/kegg-bin/show_pathway?ko05416/K08738%09red/K04392%09red/K03260%09red/K03161%09red/K03160%09red/K04399%09red/K04398%09red/K05718%09red/K06464%09red/K04006%09red/K06265%09red/K06619%09red/K12563%09red/K07818%09red/K02187%09red/K10366%09red/K12565%09red/K12564%09red/K06856%09red/K04503%09red/K05692%09red/K04726%09red/K06470%09red/K05703%09red/K06490%09red/K12566%09red/K08887%09r…	Cardiovascular diseases	Human Diseases
Circadian rhythm - plant	KEGG PATHWAY	ko04712	3	37	0.999974	1	ENSMUSG00000074698|ENSMUSG00000046707|ENSMUSG00000101523	http://www.genome.jp/kegg-bin/show_pathway?ko04712/K03097%09red	Environmental adaptation	Organismal Systems
Huntington's disease	KEGG PATHWAY	ko05016	127	392	0.999986	1	ENSMUSG00000003873|ENSMUSG00000005198|ENSMUSG00000061518|ENSMUSG00000002957|ENSMUSG00000059552|ENSMUSG00000003072|ENSMUSG00000029104|ENSMUSG00000039959|ENSMUSG00000006930|ENSMUSG00000016252|ENSMUSG00000032330|ENSMUSG00000019777|ENSMUSG00000016319|ENSMUSG00000031865|ENSMUSG00000069041|ENSMUSG00000030209|ENSMUSG00000013593|ENSMUSG00000041144|ENSMUSG00000028800|ENSMUSG00000026959|ENSMUSG00000024960|…	http://www.genome.jp/kegg-bin/show_pathway?ko05016/K05208%09red/K02159%09red/K03948%09red/K04645%09red/K04644%09red/K04647%09red/K04646%09red/K03942%09red/K03947%09red/K03945%09red/K09048%09red/K05210%09red/K09047%09red/K02084%09red/K02128%09red/K08769%09red/K09565%09red/K11352%09red/K02127%09red/K05858%09red/K03939%09red/K03937%09red/K03935%09red/K00418%09red/K06067%09red/K03120%09red/K02133%09r…	Neurodegenerative diseases	Human Diseases
Base excision repair	KEGG PATHWAY	ko03410	22	142	1	1	ENSMUSG00000026496|ENSMUSG00000028687|ENSMUSG00000039396|ENSMUSG00000030271|ENSMUSG00000020697|ENSMUSG00000029591|ENSMUSG00000056394|ENSMUSG00000020287|ENSMUSG00000054509|ENSMUSG00000030726|ENSMUSG00000034674|ENSMUSG00000025269|ENSMUSG00000023249|ENSMUSG00000038644|ENSMUSG00000030322|ENSMUSG00000028394|ENSMUSG00000025218|ENSMUSG00000024854|ENSMUSG00000030042|ENSMUSG00000035121|ENSMUSG00000066551|…	http://www.genome.jp/kegg-bin/show_pathway?ko03410/K03660%09red/K10772%09red/K10569%09red/K10568%09red/K10776%09red/K10567%09red/K03648%09red/K10798%09red/K03575%09red/K10747%09red/K03506%09red/K03652%09red/K03512%09red/K02326%09red/K02327%09red/K03504%09red/K10802%09red/K03649%09red/K03505%09red/K10801%09red	Replication and repair	Genetic Information Processing
Parkinson's disease	KEGG PATHWAY	ko05012	85	343	1	1	ENSMUSG00000000001|ENSMUSG00000020022|ENSMUSG00000020794|ENSMUSG00000020178|ENSMUSG00000036330|ENSMUSG00000061518|ENSMUSG00000021478|ENSMUSG00000009293|ENSMUSG00000038462|ENSMUSG00000000563|ENSMUSG00000041697|ENSMUSG00000025428|ENSMUSG00000008892|ENSMUSG00000020163|ENSMUSG00000036751|ENSMUSG00000025488|ENSMUSG00000003072|ENSMUSG00000028756|ENSMUSG00000029632|ENSMUSG00000039904|ENSMUSG00000024534|…	http://www.genome.jp/kegg-bin/show_pathway?ko05012/K04558%09red/K05688%09red/K03947%09red/K02133%09red/K00418%09red/K04553%09red/K10575%09red/K04555%09red/K04554%09red/K08738%09red/K02187%09red/K05687%09red/K02273%09red/K02270%09red/K02271%09red/K02135%09red/K02134%09red/K04399%09red/K02136%09red/K05611%09red/K03948%09red/K02132%09red/K03964%09red/K03967%09red/K03942%09red/K05862%09red/K05863%09r…	Neurodegenerative diseases	Human Diseases
Systemic lupus erythematosus	KEGG PATHWAY	ko05322	62	276	1	1	ENSMUSG00000027404|ENSMUSG00000026012|ENSMUSG00000060678|ENSMUSG00000018199|ENSMUSG00000059089|ENSMUSG00000060639|ENSMUSG00000037894|ENSMUSG00000030209|ENSMUSG00000067455|ENSMUSG00000055170|ENSMUSG00000055172|ENSMUSG00000016529|ENSMUSG00000062727|ENSMUSG00000100210|ENSMUSG00000049932|ENSMUSG00000078346|ENSMUSG00000035875|ENSMUSG00000093769|ENSMUSG00000100200|ENSMUSG00000015947|ENSMUSG00000069273|…	http://www.genome.jp/kegg-bin/show_pathway?ko05322/K03990%09red/K11254%09red/K03994%09red/K03997%09red/K03998%09red/K03999%09red/K11086%09red/K06856%09red/K03161%09red/K03160%09red/K11089%09red/K11088%09red/K05210%09red/K06463%09red/K05443%09red/K03988%09red/K01330%09red/K10651%09red/K01331%09red/K01319%09red/K05699%09red/K04687%09red/K11251%09red/K11252%09red/K11253%09red/K03987%09red/K11090%09r…	Immune diseases	Human Diseases
Oxidative phosphorylation	KEGG PATHWAY	ko00190	70	301	1	1	ENSMUSG00000006269|ENSMUSG00000030946|ENSMUSG00000022229|ENSMUSG00000020022|ENSMUSG00000025488|ENSMUSG00000039105|ENSMUSG00000038600|ENSMUSG00000021577|ENSMUSG00000061518|ENSMUSG00000038462|ENSMUSG00000031449|ENSMUSG00000019210|ENSMUSG00000005553|ENSMUSG00000020163|ENSMUSG00000036751|ENSMUSG00000019087|ENSMUSG00000003072|ENSMUSG00000029632|ENSMUSG00000001750|ENSMUSG00000009863|ENSMUSG00000026260|…	http://www.genome.jp/kegg-bin/show_pathway?ko00190/K02257%09red/K02133%09red/K02271%09red/K02259%09red/K02273%09red/K02270%09red/K02154%09red/K02153%09red/K02152%09red/K02151%09red/K02136%09red/K03961%09red/K03948%09red/K02132%09red/K03964%09red/K03967%09red/K03942%09red/K03947%09red/K03945%09red/K02134%09red/K00420%09red/K02150%09red/K01544%09red/K02135%09red/K11725%09red/K03662%09red/K03939%09r…	Energy metabolism	Metabolism
Spliceosome	KEGG PATHWAY	ko03040	107	408	1	1	ENSMUSG00000030216|ENSMUSG00000039148|ENSMUSG00000018379|ENSMUSG00000040383|ENSMUSG00000059005|ENSMUSG00000030188|ENSMUSG00000001767|ENSMUSG00000019470|ENSMUSG00000015748|ENSMUSG00000028821|ENSMUSG00000090854|ENSMUSG00000034120|ENSMUSG00000024287|ENSMUSG00000028330|ENSMUSG00000056305|ENSMUSG00000020180|ENSMUSG00000023932|ENSMUSG00000034931|ENSMUSG00000030056|ENSMUSG00000092086|ENSMUSG00000003660|…	http://www.genome.jp/kegg-bin/show_pathway?ko03040/K10599%09red/K11984%09red/K12881%09red/K12882%09red/K12884%09red/K12885%09red/K12886%09red/K12888%09red/K12889%09red/K12854%09red/K12817%09red/K12816%09red/K12815%09red/K09567%09red/K12811%09red/K12819%09red/K12818%09red/K12896%09red/K12893%09red/K12892%09red/K12891%09red/K12890%09red/K12862%09red/K12860%09red/K12861%09red/K06063%09red/K12867%09r…	Transcription	Genetic Information Processing
Biosynthesis of amino acids	KEGG PATHWAY	ko01230	61	479	1	1	ENSMUSG00000025190|ENSMUSG00000031432|ENSMUSG00000025950|ENSMUSG00000057228|ENSMUSG00000041237|ENSMUSG00000028307|ENSMUSG00000053604|ENSMUSG00000020534|ENSMUSG00000030695|ENSMUSG00000066632|ENSMUSG00000059343|ENSMUSG00000029597|ENSMUSG00000031672|ENSMUSG00000025991|ENSMUSG00000028179|ENSMUSG00000017390|ENSMUSG00000078308|ENSMUSG00000026473|ENSMUSG00000004267|ENSMUSG00000023262|ENSMUSG00000030826|…	http://www.genome.jp/kegg-bin/show_pathway?ko01230/K00850%09red/K01689%09red/K14085%09red/K01681%09red/K01620%09red/K00600%09red/K01623%09red/K00814%09red/K00815%09red/K01915%09red/K00873%09red/K01647%09red/K12657%09red/K00134%09red/K14455%09red/K14454%09red/K01834%09red/K00286%09red/K00789%09red/K00500%09red/K00030%09red/K00031%09red/K01755%09red/K12406%09red/K17989%09red/K01758%09red/K00927%09r…	Global and overview maps	Metabolism
Glycolysis / Gluconeogenesis	KEGG PATHWAY	ko00010	60	480	1	1	ENSMUSG00000025877|ENSMUSG00000025791|ENSMUSG00000017390|ENSMUSG00000026687|ENSMUSG00000028307|ENSMUSG00000069805|ENSMUSG00000063129|ENSMUSG00000020080|ENSMUSG00000010025|ENSMUSG00000029455|ENSMUSG00000041798|ENSMUSG00000059343|ENSMUSG00000078650|ENSMUSG00000062070|ENSMUSG00000015134|ENSMUSG00000037012|ENSMUSG00000078308|ENSMUSG00000037797|ENSMUSG00000053644|ENSMUSG00000004267|ENSMUSG00000063229|…	http://www.genome.jp/kegg-bin/show_pathway?ko00010/K00149%09red/K00850%09red/K01689%09red/K14085%09red/K10705%09red/K13980%09red/K01623%09red/K01810%09red/K00873%09red/K00627%09red/K00134%09red/K01835%09red/K01834%09red/K01837%09red/K01895%09red/K01084%09red/K00016%09red/K12406%09red/K12407%09red/K03103%09red/K00844%09red/K13997%09red/K01596%09red/K03841%09red/K00927%09red/K13951%09red/K15779%09r…	Carbohydrate metabolism	Metabolism
Carbon metabolism	KEGG PATHWAY	ko01200	91	531	1	1	ENSMUSG00000023921|ENSMUSG00000030695|ENSMUSG00000020456|ENSMUSG00000029597|ENSMUSG00000029596|ENSMUSG00000025991|ENSMUSG00000030621|ENSMUSG00000031299|ENSMUSG00000004267|ENSMUSG00000025465|ENSMUSG00000026005|ENSMUSG00000021794|ENSMUSG00000011752|ENSMUSG00000052738|ENSMUSG00000053604|ENSMUSG00000020277|ENSMUSG00000028405|ENSMUSG00000021196|ENSMUSG00000028138|ENSMUSG00000036427|ENSMUSG00000027870|…	http://www.genome.jp/kegg-bin/show_pathway?ko01200/K00850%09red/K01689%09red/K11517%09red/K00831%09red/K01681%09red/K00600%09red/K01623%09red/K00605%09red/K00830%09red/K01810%09red/K00873%09red/K00627%09red/K00626%09red/K03781%09red/K00261%09red/K00134%09red/K14455%09red/K14454%09red/K07511%09red/K01834%09red/K00814%09red/K00281%09red/K01647%09red/K00249%09red/K00248%09red/K01899%09red/K00036%09r…	Global and overview maps	Metabolism
Alzheimer's disease	KEGG PATHWAY	ko05010	114	659	1	1	ENSMUSG00000040249|ENSMUSG00000019370|ENSMUSG00000020788|ENSMUSG00000061518|ENSMUSG00000026959|ENSMUSG00000036438|ENSMUSG00000003072|ENSMUSG00000048895|ENSMUSG00000016252|ENSMUSG00000032330|ENSMUSG00000015968|ENSMUSG00000037916|ENSMUSG00000019969|ENSMUSG00000025260|ENSMUSG00000030209|ENSMUSG00000013593|ENSMUSG00000043319|ENSMUSG00000031077|ENSMUSG00000021816|ENSMUSG00000027398|ENSMUSG00000024960|…	http://www.genome.jp/kegg-bin/show_pathway?ko05010/K01367%09red/K05208%09red/K02090%09red/K02158%09red/K03948%09red/K03942%09red/K03947%09red/K03945%09red/K04371%09red/K04741%09red/K08683%09red/K04505%09red/K05211%09red/K05210%09red/K06171%09red/K02084%09red/K02128%09red/K06172%09red/K05853%09red/K08852%09red/K11352%09red/K02127%09red/K05858%09red/K04348%09red/K03939%09red/K03937%09red/K01059%09r…	Neurodegenerative diseases	Human Diseases
Olfactory transduction	KEGG PATHWAY	ko04740	98	1287	1	1	ENSMUSG00000048745|ENSMUSG00000070423|ENSMUSG00000070421|ENSMUSG00000058628|ENSMUSG00000019370|ENSMUSG00000068431|ENSMUSG00000057897|ENSMUSG00000005864|ENSMUSG00000036438|ENSMUSG00000057564|ENSMUSG00000004347|ENSMUSG00000042282|ENSMUSG00000058981|ENSMUSG00000035626|ENSMUSG00000021820|ENSMUSG00000109322|ENSMUSG00000062527|ENSMUSG00000061195|ENSMUSG00000050028|ENSMUSG00000045929|ENSMUSG00000060765|…	http://www.genome.jp/kegg-bin/show_pathway?ko04740/K04515%09red/K05849%09red/K04951%09red/K04950%09red/K04345%09red/K04543%09red/K04952%09red/K04949%09red/K07376%09red/K18283%09red/K12321%09red/K04257%09red/K00910%09red/K13752%09red/K18154%09red/K08043%09red/K04633%09red/K04536%09red/K04439%09red/K13755%09red/K02183%09red	Sensory system	Organismal Systems
Carbon fixation in photosynthetic organisms	KEGG PATHWAY	ko00710	22	385	1	1	ENSMUSG00000017390|ENSMUSG00000028307|ENSMUSG00000069805|ENSMUSG00000062070|ENSMUSG00000030695|ENSMUSG00000059343|ENSMUSG00000031672|ENSMUSG00000030621|ENSMUSG00000078308|ENSMUSG00000026005|ENSMUSG00000020321|ENSMUSG00000053604|ENSMUSG00000031397|ENSMUSG00000063129|ENSMUSG00000031700|ENSMUSG00000005951|ENSMUSG00000025190|ENSMUSG00000021957|ENSMUSG00000066632|ENSMUSG00000023456|ENSMUSG00000032418|…	http://www.genome.jp/kegg-bin/show_pathway?ko00710/K11214%09red/K00134%09red/K14455%09red/K14454%09red/K01803%09red/K00814%09red/K00927%09red/K01807%09red/K01623%09red/K00029%09red/K03841%09red/K00615%09red/K00025%09red/K01783%09red	Energy metabolism	Metabolism
HIF-1 signaling pathway	KEGG PATHWAY	ko04066	87	560	1	1	ENSMUSG00000027460|ENSMUSG00000020190|ENSMUSG00000020516|ENSMUSG00000055170|ENSMUSG00000057897|ENSMUSG00000031465|ENSMUSG00000015522|ENSMUSG00000027665|ENSMUSG00000031299|ENSMUSG00000004267|ENSMUSG00000004056|ENSMUSG00000021820|ENSMUSG00000021109|ENSMUSG00000027947|ENSMUSG00000015340|ENSMUSG00000058709|ENSMUSG00000039936|ENSMUSG00000032554|ENSMUSG00000037411|ENSMUSG00000034330|ENSMUSG00000060600|…	http://www.genome.jp/kegg-bin/show_pathway?ko04066/K04515%09red/K03870%09red/K04692%09red/K01689%09red/K02677%09red/K01116%09red/K07205%09red/K08268%09red/K05083%09red/K09592%09red/K00134%09red/K04357%09red/K09097%09red/K00844%09red/K05448%09red/K05096%09red/K05405%09red/K07299%09red/K08008%09red/K04371%09red/K05132%09red/K04372%09red/K05466%09red/K01103%09red/K02649%09red/K04687%09red/K12334%09r…	Signal transduction	Environmental Information Processing
Ribosome	KEGG PATHWAY	ko03010	72	1846	1	1	ENSMUSG00000090451|ENSMUSG00000060679|ENSMUSG00000030879|ENSMUSG00000036299|ENSMUSG00000023967|ENSMUSG00000025290|ENSMUSG00000032399|ENSMUSG00000046756|ENSMUSG00000016833|ENSMUSG00000052962|ENSMUSG00000058558|ENSMUSG00000029614|ENSMUSG00000030432|ENSMUSG00000038900|ENSMUSG00000028936|ENSMUSG00000024829|ENSMUSG00000071415|ENSMUSG00000055553|ENSMUSG00000049960|ENSMUSG00000047215|ENSMUSG00000045128|…	http://www.genome.jp/kegg-bin/show_pathway?ko03010/K02868%09red/K02864%09red/K02911%09red/K02900%09red/K02916%09red/K02915%09red/K02906%09red/K02903%09red/K02889%09red/K02957%09red/K02930%09red/K02919%09red/K02932%09red/K02953%09red/K02866%09red/K02985%09red/K02939%09red/K02884%09red/K02887%09red/K02910%09red/K02880%09red/K02959%09red/K02914%09red/K02993%09red/K02992%09red/K02997%09red/K02996%09r…	Translation	Genetic Information Processing
