# Supplementary material for: High-throughput sequencing of small RNAs and analysis of differentially expressed microRNAs associated with high-fat diet-induced hepatic insulin resistance in mice
Source: Genes Nutr. 2019 Feb 19;14:6. doi: 10.1186/s12263-019-0630-1 (PMC6379981; doi:10.1186/s12263-019-0630-1)
Supplement: Supplementary file 9 — The target genes of miR-592-5p. (XLSX 820 kb) [file 12263_2019_630_MOESM9_ESM.xlsx]

## Sheet: mmu-miR-10b-5p
Additional file 9 The target genes of miR-10b-5p
miRNA	Target_transcript	Score	Energy	gene_id	gene_name	description
mmu-miR-10b-5p	ENSMUST00000000284	151	-20.87	ENSMUSG00000000275	Trim25	tripartite motif-containing 25
mmu-miR-10b-5p	ENSMUST00000000329	151	-15.3	ENSMUSG00000000320	Alox12	arachidonate 12-lipoxygenase
mmu-miR-10b-5p	ENSMUST00000000369	165	-19.24	ENSMUSG00000000359	Rem1	rad and gem related GTP binding protein 1
mmu-miR-10b-5p	ENSMUST00000000430	160	-15.35	ENSMUSG00000000420	Galnt1	UDP-N-acetyl-alpha-D-galactosamine:polypeptide N-acetylgalactosaminyltransferase 1
mmu-miR-10b-5p	ENSMUST00000000476	152	-17.02	ENSMUSG00000029231	Pdgfra	platelet derived growth factor receptor, alpha polypeptide
mmu-miR-10b-5p	ENSMUST00000000939	153	-15.14	ENSMUSG00000000915	Hip1r	huntingtin interacting protein 1 related
mmu-miR-10b-5p	ENSMUST00000001419	154	-17.36	ENSMUSG00000001383	Zmat2	zinc finger, matrin type 2
mmu-miR-10b-5p	ENSMUST00000001479	153	-16.75	ENSMUSG00000001440	Kpnb1	karyopherin (importin) beta 1
mmu-miR-10b-5p	ENSMUST00000001566	152	-19.8	ENSMUSG00000001525	Tubb5	tubulin, beta 5 class I
mmu-miR-10b-5p	ENSMUST00000001963	161	-18.96	ENSMUSG00000020681	Ace	angiotensin I converting enzyme (peptidyl-dipeptidase A) 1
mmu-miR-10b-5p	ENSMUST00000002280	155	-22.7	ENSMUSG00000002210	Smg9	smg-9 homolog, nonsense mediated mRNA decay factor (C. elegans)
mmu-miR-10b-5p	ENSMUST00000002699	154	-21.08	ENSMUSG00000024045	Akap8	A kinase (PRKA) anchor protein 8
mmu-miR-10b-5p	ENSMUST00000002808	161	-18.4	ENSMUSG00000002731	Prkra	protein kinase, interferon inducible double stranded RNA dependent activator
mmu-miR-10b-5p	ENSMUST00000002818	164	-21.08	ENSMUSG00000002741	Ykt6	YKT6 v-SNARE homolog (S. cerevisiae)
mmu-miR-10b-5p	ENSMUST00000002885	156	-25.74	ENSMUSG00000002808	Epdr1	ependymin related protein 1 (zebrafish)
mmu-miR-10b-5p	ENSMUST00000002925	152	-19.8	ENSMUSG00000002846	Timmdc1	translocase of inner mitochondrial membrane domain containing 1
mmu-miR-10b-5p	ENSMUST00000003121	152	-19.8	ENSMUSG00000003037	Rab8a	RAB8A, member RAS oncogene family
mmu-miR-10b-5p	ENSMUST00000003191	151	-15.48	ENSMUSG00000024070	Prkd3	protein kinase D3
mmu-miR-10b-5p	ENSMUST00000003554	158	-22.77	ENSMUSG00000007122	Casq1	calsequestrin 1
mmu-miR-10b-5p	ENSMUST00000003612	156	-20.51	ENSMUSG00000003518	Dusp3	dual specificity phosphatase 3 (vaccinia virus phosphatase VH1-related)
mmu-miR-10b-5p	ENSMUST00000004392	156	-25.08	ENSMUSG00000029771	Irf5	interferon regulatory factor 5
mmu-miR-10b-5p	ENSMUST00000005108	160	-20.68	ENSMUSG00000030180	Kdm5a	lysine (K)-specific demethylase 5A
mmu-miR-10b-5p	ENSMUST00000006235	153	-19.09	ENSMUSG00000021939	Ctsb	cathepsin B
mmu-miR-10b-5p	ENSMUST00000006774	155	-20.63	ENSMUSG00000006599	Gtf2h1	general transcription factor II H, polypeptide 1
mmu-miR-10b-5p	ENSMUST00000007747	156	-20.73	ENSMUSG00000007603	Dus3l	dihydrouridine synthase 3-like (S. cerevisiae)
mmu-miR-10b-5p	ENSMUST00000009727	150	-17.74	ENSMUSG00000022415	Syngr1	synaptogyrin 1
mmu-miR-10b-5p	ENSMUST00000012426	154	-19.46	ENSMUSG00000012282	Wnt8a	wingless-type MMTV integration site family, member 8A
mmu-miR-10b-5p	ENSMUST00000013559	156	-20.52	ENSMUSG00000013415	Igf2bp1	insulin-like growth factor 2 mRNA binding protein 1
mmu-miR-10b-5p	ENSMUST00000014174	156	-17.69	ENSMUSG00000014030	Pax5	paired box 5
mmu-miR-10b-5p	ENSMUST00000014747	150	-20.61	ENSMUSG00000014603	Alx3	aristaless-like homeobox 3
mmu-miR-10b-5p	ENSMUST00000015171	151	-21.28	ENSMUSG00000015027	Galns	galactosamine (N-acetyl)-6-sulfate sulfatase
mmu-miR-10b-5p	ENSMUST00000015277	156	-19.95	ENSMUSG00000015133	Lrrk1	leucine-rich repeat kinase 1
mmu-miR-10b-5p	ENSMUST00000015467	153	-12.21	ENSMUSG00000052310	Slc39a1	solute carrier family 39 (zinc transporter), member 1
mmu-miR-10b-5p	ENSMUST00000015645	151	-21.02	ENSMUSG00000015501	Hivep2	human immunodeficiency virus type I enhancer binding protein 2
mmu-miR-10b-5p	ENSMUST00000016168	156	-16.13	ENSMUSG00000016024	Lbp	lipopolysaccharide binding protein
mmu-miR-10b-5p	ENSMUST00000016309	150	-19.63	ENSMUSG00000006301	Tmbim1	transmembrane BAX inhibitor motif containing 1
mmu-miR-10b-5p	ENSMUST00000017153	153	-21.04	ENSMUSG00000017009	Sdc4	syndecan 4
mmu-miR-10b-5p	ENSMUST00000017184	155	-15.82	ENSMUSG00000042842	Serpinb6b	serine (or cysteine) peptidase inhibitor, clade B, member 6b
mmu-miR-10b-5p	ENSMUST00000017276	153	-13.68	ENSMUSG00000017132	Cyth1	cytohesin 1
mmu-miR-10b-5p	ENSMUST00000017694	151	-17.44	ENSMUSG00000017550	Atad5	ATPase family, AAA domain containing 5
mmu-miR-10b-5p	ENSMUST00000017900	158	-18.04	ENSMUSG00000017756	Slc12a7	solute carrier family 12, member 7
mmu-miR-10b-5p	ENSMUST00000018304	153	-18.22	ENSMUSG00000018160	Med1	mediator complex subunit 1
mmu-miR-10b-5p	ENSMUST00000018353	155	-20.93	ENSMUSG00000018209	Stk4	serine/threonine kinase 4
mmu-miR-10b-5p	ENSMUST00000018522	152	-21.49	ENSMUSG00000018378	Cuedc1	CUE domain containing 1
mmu-miR-10b-5p	ENSMUST00000018625	150	-19.29	ENSMUSG00000018481	Appbp2	amyloid beta precursor protein (cytoplasmic tail) binding protein 2
mmu-miR-10b-5p	ENSMUST00000019441	160	-34.32	ENSMUSG00000019297	Nop9	NOP9 nucleolar protein
mmu-miR-10b-5p	ENSMUST00000019445	160	-17.82	ENSMUSG00000019301	Hsd17b1	hydroxysteroid (17-beta) dehydrogenase 1
mmu-miR-10b-5p	ENSMUST00000019482	154	-16.34	ENSMUSG00000019338	Zfp687	zinc finger protein 687
mmu-miR-10b-5p	ENSMUST00000020157	150	-16.94	ENSMUSG00000019979	Apaf1	apoptotic peptidase activating factor 1
mmu-miR-10b-5p	ENSMUST00000020307	161	-22.26	ENSMUSG00000020107	Anapc16	anaphase promoting complex subunit 16
mmu-miR-10b-5p	ENSMUST00000020343	151	-20.33	ENSMUSG00000020132	Rab21	RAB21, member RAS oncogene family
mmu-miR-10b-5p	ENSMUST00000020381	158	-23.08	ENSMUSG00000020170	Frs2	fibroblast growth factor receptor substrate 2
mmu-miR-10b-5p	ENSMUST00000020399	152	-14	ENSMUSG00000020183	Cpm	carboxypeptidase M
mmu-miR-10b-5p	ENSMUST00000020490	150	-19.4	ENSMUSG00000020257	Wdr82	WD repeat domain containing 82
mmu-miR-10b-5p	ENSMUST00000020493	156	-21.73	ENSMUSG00000020260	Pofut2	protein O-fucosyltransferase 2
mmu-miR-10b-5p	ENSMUST00000020523	153	-17.53	ENSMUSG00000020283	Pex13	peroxisomal biogenesis factor 13
mmu-miR-10b-5p	ENSMUST00000020529	161	-20.01	ENSMUSG00000020288	Ahsa2	AHA1, activator of heat shock protein ATPase 2
mmu-miR-10b-5p	ENSMUST00000020573	153	-22.06	ENSMUSG00000020323	Prss57	protease, serine 57
mmu-miR-10b-5p	ENSMUST00000020911	152	-17.74	ENSMUSG00000020592	Sdc1	syndecan 1
mmu-miR-10b-5p	ENSMUST00000020949	164	-23.52	ENSMUSG00000020623	Map2k6	mitogen-activated protein kinase kinase 6
mmu-miR-10b-5p	ENSMUST00000021009	157	-21.19	ENSMUSG00000061911	Myt1l	myelin transcription factor 1-like
mmu-miR-10b-5p	ENSMUST00000021083	151	-15.55	ENSMUSG00000020737	Hn1	hematological and neurological expressed sequence 1
mmu-miR-10b-5p	ENSMUST00000021135	152	-13.71	ENSMUSG00000020783	Ncbp3	nuclear cap binding subunit 3
mmu-miR-10b-5p	ENSMUST00000021173	154	-17.89	ENSMUSG00000020818	Mfsd11	major facilitator superfamily domain containing 11
mmu-miR-10b-5p	ENSMUST00000021286	153	-19.13	ENSMUSG00000020903	Stx8	syntaxin 8
mmu-miR-10b-5p	ENSMUST00000021471	150	-15.9	ENSMUSG00000021072	Tmx1	thioredoxin-related transmembrane protein 1
mmu-miR-10b-5p	ENSMUST00000021532	150	-19.94	ENSMUSG00000021113	Snapc1	small nuclear RNA activating complex, polypeptide 1
mmu-miR-10b-5p	ENSMUST00000021567	154	-19.86	ENSMUSG00000021140	Pcnx	pecanex homolog (Drosophila)
mmu-miR-10b-5p	ENSMUST00000021921	158	-21.03	ENSMUSG00000021466	Ptch1	patched homolog 1
mmu-miR-10b-5p	ENSMUST00000022036	152	-19.8	ENSMUSG00000021553	Slc28a3	solute carrier family 28 (sodium-coupled nucleoside transporter), member 3
mmu-miR-10b-5p	ENSMUST00000022039	155	-18.54	ENSMUSG00000021556	Golm1	golgi membrane protein 1
mmu-miR-10b-5p	ENSMUST00000022048	154	-20.05	ENSMUSG00000021565	Slc6a19	solute carrier family 6 (neurotransmitter transporter), member 19
mmu-miR-10b-5p	ENSMUST00000022140	156	-20.19	ENSMUSG00000021638	Ocln	occludin
mmu-miR-10b-5p	ENSMUST00000022207	156	-22.36	ENSMUSG00000021696	Elovl7	ELOVL family member 7, elongation of long chain fatty acids (yeast)
mmu-miR-10b-5p	ENSMUST00000022327	159	-22.97	ENSMUSG00000021798	Ldb3	LIM domain binding 3
mmu-miR-10b-5p	ENSMUST00000022328	159	-22.97	ENSMUSG00000040651	Ldb3	LIM domain binding 3
mmu-miR-10b-5p	ENSMUST00000022450	151	-19.96	ENSMUSG00000022020	Fam208a	family with sequence similarity 208, member A
mmu-miR-10b-5p	ENSMUST00000022597	150	-21.08	ENSMUSG00000022070	Naa16	N(alpha)-acetyltransferase 16, NatA auxiliary subunit
mmu-miR-10b-5p	ENSMUST00000022656	161	-16.71	ENSMUSG00000022146	Bora	bora, aurora kinase A activator
mmu-miR-10b-5p	ENSMUST00000022746	157	-20.86	ENSMUSG00000016831	Osmr	oncostatin M receptor
mmu-miR-10b-5p	ENSMUST00000022766	158	-22.65	ENSMUSG00000022366	Tox4	TOX high mobility group box family member 4
mmu-miR-10b-5p	ENSMUST00000022995	155	-13.63	ENSMUSG00000022400	Slc22a22	solute carrier family 22 (organic cation transporter), member 22
mmu-miR-10b-5p	ENSMUST00000023036	150	-17.5	ENSMUSG00000022412	Rbx1	ring-box 1
mmu-miR-10b-5p	ENSMUST00000023048	151	-22.66	ENSMUSG00000058099	Mief1	mitochondrial elongation factor 1
mmu-miR-10b-5p	ENSMUST00000023076	154	-18.89	ENSMUSG00000022455	Nfam1	Nfat activating molecule with ITAM motif 1
mmu-miR-10b-5p	ENSMUST00000023089	152	-17.5	ENSMUSG00000022462	Wbp2nl	WBP2 N-terminal like
mmu-miR-10b-5p	ENSMUST00000023099	163	-20.25	ENSMUSG00000022575	Slc38a2	solute carrier family 38, member 2
mmu-miR-10b-5p	ENSMUST00000023238	153	-15.27	ENSMUSG00000022656	Gsdmd	gasdermin D
mmu-miR-10b-5p	ENSMUST00000023335	159	-26.5	ENSMUSG00000022682	Pvrl3	poliovirus receptor-related 3
mmu-miR-10b-5p	ENSMUST00000023363	151	-19.18	ENSMUSG00000022800	Rrn3	RRN3 RNA polymerase I transcription factor homolog (yeast)
mmu-miR-10b-5p	ENSMUST00000023489	157	-13.63	ENSMUSG00000022801	Fyttd1	forty-two-three domain containing 1
mmu-miR-10b-5p	ENSMUST00000023491	152	-21.15	ENSMUSG00000022803	Lrch3	leucine-rich repeats and calponin homology (CH) domain containing 3
mmu-miR-10b-5p	ENSMUST00000023494	150	-15.63	ENSMUSG00000022812	Popdc2	popeye domain containing 2
mmu-miR-10b-5p	ENSMUST00000023507	161	-16.41	ENSMUSG00000022828	Gsk3b	glycogen synthase kinase 3 beta
mmu-miR-10b-5p	ENSMUST00000023525	158	-23.09	ENSMUSG00000022849	Gtf2e1	general transcription factor II E, polypeptide 1 (alpha subunit)
mmu-miR-10b-5p	ENSMUST00000023555	176	-22.48	ENSMUSG00000000386	Hspbap1	Hspb associated protein 1
mmu-miR-10b-5p	ENSMUST00000023655	154	-19.31	ENSMUSG00000022971	Mx1	MX dynamin-like GTPase 1
mmu-miR-10b-5p	ENSMUST00000023693	150	-21.81	ENSMUSG00000023011	Ifnar2	interferon (alpha and beta) receptor 2
mmu-miR-10b-5p	ENSMUST00000023750	155	-24.64	ENSMUSG00000023094	Faim2	Fas apoptotic inhibitory molecule 2
mmu-miR-10b-5p	ENSMUST00000023856	151	-22.67	ENSMUSG00000023106	Msrb2	methionine sulfoxide reductase B2
mmu-miR-10b-5p	ENSMUST00000023869	150	-16.99	ENSMUSG00000023277	Denr	density-regulated protein
mmu-miR-10b-5p	ENSMUST00000024047	155	-24.51	ENSMUSG00000023903	Twf2	twinfilin, actin-binding protein, homolog 2 (Drosophila)
mmu-miR-10b-5p	ENSMUST00000024696	157	-17.16	ENSMUSG00000023971	Mmp25	matrix metallopeptidase 25
mmu-miR-10b-5p	ENSMUST00000024766	153	-21.47	ENSMUSG00000092558	Rrp36	ribosomal RNA processing 36 homolog (S. cerevisiae)
mmu-miR-10b-5p	ENSMUST00000024778	150	-19.77	ENSMUSG00000023988	Med20	mediator complex subunit 20
mmu-miR-10b-5p	ENSMUST00000024783	152	-19.8	ENSMUSG00000020859	Bysl	bystin-like
mmu-miR-10b-5p	ENSMUST00000024979	168	-21.23	ENSMUSG00000024210	Spag9	sperm associated antigen 9
mmu-miR-10b-5p	ENSMUST00000025046	151	-28.04	ENSMUSG00000024325	Ip6k3	inositol hexaphosphate kinase 3
mmu-miR-10b-5p	ENSMUST00000025183	152	-18.15	ENSMUSG00000024423	Ring1	ring finger protein 1
mmu-miR-10b-5p	ENSMUST00000025290	151	-18.41	ENSMUSG00000024427	Impact	impact, RWD domain protein
mmu-miR-10b-5p	ENSMUST00000025295	157	-22.56	ENSMUSG00000024677	Spry4	sprouty homolog 4 (Drosophila)
mmu-miR-10b-5p	ENSMUST00000025580	150	-19.28	ENSMUSG00000024696	Ms4a6b	membrane-spanning 4-domains, subfamily A, member 6B
mmu-miR-10b-5p	ENSMUST00000025601	159	-22.31	ENSMUSG00000024759	Lpxn	leupaxin
mmu-miR-10b-5p	ENSMUST00000025668	152	-20.74	ENSMUSG00000024769	Atl3	atlastin GTPase 3
mmu-miR-10b-5p	ENSMUST00000025681	152	-18.9	ENSMUSG00000024837	Cdc42bpg	CDC42 binding protein kinase gamma (DMPK-like)
mmu-miR-10b-5p	ENSMUST00000025755	152	-18.84	ENSMUSG00000024843	Dmrt1	doublesex and mab-3 related transcription factor 1
mmu-miR-10b-5p	ENSMUST00000025760	153	-17.47	ENSMUSG00000024883	Chka	choline kinase alpha
mmu-miR-10b-5p	ENSMUST00000025818	157	-22.18	ENSMUSG00000025001	Rin1	Ras and Rab interactor 1
mmu-miR-10b-5p	ENSMUST00000025965	151	-15.4	ENSMUSG00000025104	Hells	helicase, lymphoid specific
mmu-miR-10b-5p	ENSMUST00000026094	153	-24.17	ENSMUSG00000025154	Hdgfrp3	hepatoma-derived growth factor, related protein 3
mmu-miR-10b-5p	ENSMUST00000026150	151	-15.95	ENSMUSG00000025364	Arhgap19	Rho GTPase activating protein 19
mmu-miR-10b-5p	ENSMUST00000026425	156	-19.46	ENSMUSG00000025410	Pa2g4	proliferation-associated 2G4
mmu-miR-10b-5p	ENSMUST00000026479	154	-14.61	ENSMUSG00000025427	Dctn2	dynactin 2
mmu-miR-10b-5p	ENSMUST00000026494	156	-21.57	ENSMUSG00000025736	Rnf165	ring finger protein 165
mmu-miR-10b-5p	ENSMUST00000026832	155	-18.9	ENSMUSG00000025817	Jmjd8	jumonji domain containing 8
mmu-miR-10b-5p	ENSMUST00000026927	159	-23.91	ENSMUSG00000025857	Nudt5	nudix (nucleoside diphosphate linked moiety X)-type motif 5
mmu-miR-10b-5p	ENSMUST00000026975	158	-20.3	ENSMUSG00000026000	Dnaaf5	dynein, axonemal assembly factor 5
mmu-miR-10b-5p	ENSMUST00000027149	161	-18.07	ENSMUSG00000026065	Lancl1	LanC (bacterial lantibiotic synthetase component C)-like 1
mmu-miR-10b-5p	ENSMUST00000027233	169	-22.76	ENSMUSG00000026096	Slc9a4	solute carrier family 9 (sodium/hydrogen exchanger), member 4
mmu-miR-10b-5p	ENSMUST00000027265	151	-21.65	ENSMUSG00000026127	Osgepl1	O-sialoglycoprotein endopeptidase-like 1
mmu-miR-10b-5p	ENSMUST00000027303	150	-20.47	ENSMUSG00000026158	Imp4	IMP4, U3 small nucleolar ribonucleoprotein
mmu-miR-10b-5p	ENSMUST00000027343	152	-13.47	ENSMUSG00000026208	Ogfrl1	opioid growth factor receptor-like 1
mmu-miR-10b-5p	ENSMUST00000027409	154	-22.28	ENSMUSG00000026234	Des	desmin
mmu-miR-10b-5p	ENSMUST00000027438	151	-17.53	ENSMUSG00000026235	Ncl	nucleolin
mmu-miR-10b-5p	ENSMUST00000027451	157	-17.67	ENSMUSG00000026275	Epha4	Eph receptor A4
mmu-miR-10b-5p	ENSMUST00000027494	154	-20.26	ENSMUSG00000026321	Ppp1r7	protein phosphatase 1, regulatory (inhibitor) subunit 7
mmu-miR-10b-5p	ENSMUST00000027559	160	-17.89	ENSMUSG00000026516	Tnfrsf11a	tumor necrosis factor receptor superfamily, member 11a, NFKB activator
mmu-miR-10b-5p	ENSMUST00000027797	154	-19.79	ENSMUSG00000026565	Nvl	nuclear VCP-like
mmu-miR-10b-5p	ENSMUST00000027850	153	-21.11	ENSMUSG00000026618	Pou2f1	POU domain, class 2, transcription factor 1
mmu-miR-10b-5p	ENSMUST00000027921	156	-18.45	ENSMUSG00000026646	Iars2	isoleucine-tRNA synthetase 2, mitochondrial
mmu-miR-10b-5p	ENSMUST00000027956	152	-14.98	ENSMUSG00000026708	Suv39h2	suppressor of variegation 3-9 homolog 2 (Drosophila)
mmu-miR-10b-5p	ENSMUST00000028035	152	-19.99	ENSMUSG00000026764	Cenpl	centromere protein L
mmu-miR-10b-5p	ENSMUST00000028102	155	-14.86	ENSMUSG00000026775	Kif5c	kinesin family member 5C
mmu-miR-10b-5p	ENSMUST00000028117	160	-20.18	ENSMUSG00000026787	Yme1l1	YME1-like 1 (S. cerevisiae)
mmu-miR-10b-5p	ENSMUST00000028123	168	-24.07	ENSMUSG00000026840	Gad2	glutamic acid decarboxylase 2
mmu-miR-10b-5p	ENSMUST00000028187	153	-17.57	ENSMUSG00000026880	Lamc3	laminin gamma 3
mmu-miR-10b-5p	ENSMUST00000028241	153	-15.14	ENSMUSG00000026893	Stom	stomatin
mmu-miR-10b-5p	ENSMUST00000028257	150	-14.48	ENSMUSG00000026915	Gca	grancalcin
mmu-miR-10b-5p	ENSMUST00000028279	156	-21.82	ENSMUSG00000027035	Strbp	spermatid perinuclear RNA binding protein
mmu-miR-10b-5p	ENSMUST00000028426	152	-21.21	ENSMUSG00000027115	Cers6	ceramide synthase 6
mmu-miR-10b-5p	ENSMUST00000028527	150	-17.04	ENSMUSG00000027312	Kif18a	kinesin family member 18A
mmu-miR-10b-5p	ENSMUST00000028781	152	-19.02	ENSMUSG00000027339	Atrn	attractin
mmu-miR-10b-5p	ENSMUST00000028814	160	-15.56	ENSMUSG00000027427	Rassf2	Ras association (RalGDS/AF-6) domain family member 2
mmu-miR-10b-5p	ENSMUST00000028914	152	-14.64	ENSMUSG00000027439	Polr3f	polymerase (RNA) III (DNA directed) polypeptide F
mmu-miR-10b-5p	ENSMUST00000028928	160	-21.55	ENSMUSG00000027502	Gzf1	GDNF-inducible zinc finger protein 1
mmu-miR-10b-5p	ENSMUST00000029005	151	-14.03	ENSMUSG00000027583	Rtfdc1	replication termination factor 2 domain containing 1
mmu-miR-10b-5p	ENSMUST00000029106	159	-19.09	ENSMUSG00000027649	Zbtb46	zinc finger and BTB domain containing 46
mmu-miR-10b-5p	ENSMUST00000029178	151	-21.15	ENSMUSG00000027775	Ctnnbl1	catenin, beta like 1
mmu-miR-10b-5p	ENSMUST00000029344	158	-21.43	ENSMUSG00000027787	Mfsd1	major facilitator superfamily domain containing 1
mmu-miR-10b-5p	ENSMUST00000029358	157	-15.17	ENSMUSG00000027796	Nmd3	NMD3 homolog (S. cerevisiae)
mmu-miR-10b-5p	ENSMUST00000029371	166	-25.18	ENSMUSG00000027803	Smad9	SMAD family member 9
mmu-miR-10b-5p	ENSMUST00000029380	150	-18.52	ENSMUSG00000027808	Wwtr1	WW domain containing transcription regulator 1
mmu-miR-10b-5p	ENSMUST00000029385	157	-19.06	ENSMUSG00000027854	Serp1	stress-associated endoplasmic reticulum protein 1
mmu-miR-10b-5p	ENSMUST00000029447	151	-17.54	ENSMUSG00000028096	Sike1	suppressor of IKBKE 1
mmu-miR-10b-5p	ENSMUST00000029738	165	-23.51	ENSMUSG00000028222	Gpr89	G protein-coupled receptor 89
mmu-miR-10b-5p	ENSMUST00000029876	153	-15.25	ENSMUSG00000015243	Calb1	calbindin 1
mmu-miR-10b-5p	ENSMUST00000030010	163	-18.1	ENSMUSG00000028341	Abca1	ATP-binding cassette, sub-family A (ABC1), member 1
mmu-miR-10b-5p	ENSMUST00000030025	164	-21.32	ENSMUSG00000028427	Nr4a3	nuclear receptor subfamily 4, group A, member 3
mmu-miR-10b-5p	ENSMUST00000030136	152	-19.8	ENSMUSG00000028591	Aqp7	aquaporin 7
mmu-miR-10b-5p	ENSMUST00000030326	151	-26.13	ENSMUSG00000028621	Pramef12	PRAME family member 12
mmu-miR-10b-5p	ENSMUST00000030364	150	-24.16	ENSMUSG00000028701	Cyb5rl	cytochrome b5 reductase-like
mmu-miR-10b-5p	ENSMUST00000030469	150	-19.83	ENSMUSG00000073705	Lurap1	leucine rich adaptor protein 1
mmu-miR-10b-5p	ENSMUST00000030813	156	-25.51	ENSMUSG00000029050	Apitd1	apoptosis-inducing, TAF9-like domain 1
mmu-miR-10b-5p	ENSMUST00000030917	150	-24.8	ENSMUSG00000029199	Ski	ski sarcoma viral oncogene homolog (avian)
mmu-miR-10b-5p	ENSMUST00000031101	150	-14.73	ENSMUSG00000029310	Lias	lipoic acid synthetase
mmu-miR-10b-5p	ENSMUST00000031250	154	-15.71	ENSMUSG00000029397	Nudt9	nudix (nucleoside diphosphate linked moiety X)-type motif 9
mmu-miR-10b-5p	ENSMUST00000031345	156	-22.19	ENSMUSG00000029470	Rchy1	ring finger and CHY zinc finger domain containing 1
mmu-miR-10b-5p	ENSMUST00000031429	153	-15.38	ENSMUSG00000029504	P2rx4	purinergic receptor P2X, ligand-gated ion channel 4
mmu-miR-10b-5p	ENSMUST00000031478	160	-17.77	ENSMUSG00000042010	Ddx51	DEAD (Asp-Glu-Ala-Asp) box polypeptide 51
mmu-miR-10b-5p	ENSMUST00000031583	152	-20.49	ENSMUSG00000029840	Acacb	acetyl-Coenzyme A carboxylase beta
mmu-miR-10b-5p	ENSMUST00000031866	151	-14.58	ENSMUSG00000029999	Mtpn	myotrophin
mmu-miR-10b-5p	ENSMUST00000032066	153	-17.48	ENSMUSG00000030101	Tgfa	transforming growth factor alpha
mmu-miR-10b-5p	ENSMUST00000032191	154	-14.99	ENSMUSG00000030322	Sumf1	sulfatase modifying factor 1
mmu-miR-10b-5p	ENSMUST00000032469	152	-19.99	ENSMUSG00000030327	Mbd4	methyl-CpG binding domain protein 4
mmu-miR-10b-5p	ENSMUST00000032477	155	-23.89	ENSMUSG00000030347	Necap1	NECAP endocytosis associated 1
mmu-miR-10b-5p	ENSMUST00000032497	152	-19.8	ENSMUSG00000030494	D6Wsu163e	DNA segment, Chr 6, Wayne State University 163, expressed
mmu-miR-10b-5p	ENSMUST00000032705	166	-21.61	ENSMUSG00000030525	Rhpn2	rhophilin, Rho GTPase binding protein 2
mmu-miR-10b-5p	ENSMUST00000032738	150	-19.24	ENSMUSG00000030551	Chrna7	cholinergic receptor, nicotinic, alpha polypeptide 7
mmu-miR-10b-5p	ENSMUST00000032768	151	-19.12	ENSMUSG00000030579	Nr2f2	nuclear receptor subfamily 2, group F, member 2
mmu-miR-10b-5p	ENSMUST00000032800	164	-17.72	ENSMUSG00000030789	Tyrobp	TYRO protein tyrosine kinase binding protein
mmu-miR-10b-5p	ENSMUST00000033053	158	-17.36	ENSMUSG00000030796	Itgax	integrin alpha X
mmu-miR-10b-5p	ENSMUST00000033060	152	-24.38	ENSMUSG00000031075	Tead2	TEA domain family member 2
mmu-miR-10b-5p	ENSMUST00000033393	151	-17.08	ENSMUSG00000031077	Ano1	anoctamin 1, calcium activated chloride channel
mmu-miR-10b-5p	ENSMUST00000033394	152	-19.8	ENSMUSG00000031093	Fadd	Fas (TNFRSF6)-associated via death domain
mmu-miR-10b-5p	ENSMUST00000033419	154	-21.2	ENSMUSG00000031171	Dock11	dedicator of cytokinesis 11
mmu-miR-10b-5p	ENSMUST00000033513	150	-22.87	ENSMUSG00000031373	Ftsj1	FtsJ RNA methyltransferase homolog 1 (E. coli)
mmu-miR-10b-5p	ENSMUST00000033739	154	-24.31	ENSMUSG00000031374	Car5b	carbonic anhydrase 5b, mitochondrial
mmu-miR-10b-5p	ENSMUST00000033740	160	-21.28	ENSMUSG00000031502	Zfp92	zinc finger protein 92
mmu-miR-10b-5p	ENSMUST00000033898	150	-15.53	ENSMUSG00000031527	Col4a1	collagen, type IV, alpha 1
mmu-miR-10b-5p	ENSMUST00000033927	156	-16.07	ENSMUSG00000061313	Eri1	exoribonuclease 1
mmu-miR-10b-5p	ENSMUST00000033975	162	-17.47	ENSMUSG00000031842	Ddhd2	DDHD domain containing 2
mmu-miR-10b-5p	ENSMUST00000034307	153	-17.02	ENSMUSG00000031861	Pde4c	phosphodiesterase 4C, cAMP specific
mmu-miR-10b-5p	ENSMUST00000034325	150	-17.42	ENSMUSG00000031916	Lpar2	lysophosphatidic acid receptor 2
mmu-miR-10b-5p	ENSMUST00000034391	159	-17.79	ENSMUSG00000031984	Cog8	component of oligomeric golgi complex 8
mmu-miR-10b-5p	ENSMUST00000034465	160	-16.66	ENSMUSG00000032034	2810004N23Rik	RIKEN cDNA 2810004N23 gene
mmu-miR-10b-5p	ENSMUST00000034533	153	-22.63	ENSMUSG00000032038	Kcnj5	potassium inwardly-rectifying channel, subfamily J, member 5
mmu-miR-10b-5p	ENSMUST00000034537	153	-16.87	ENSMUSG00000032393	St3gal4	ST3 beta-galactoside alpha-2,3-sialyltransferase 4
mmu-miR-10b-5p	ENSMUST00000034960	155	-21.53	ENSMUSG00000032411	Dpp8	dipeptidylpeptidase 8
mmu-miR-10b-5p	ENSMUST00000034982	158	-22.37	ENSMUSG00000032528	Tfdp2	transcription factor Dp 2
mmu-miR-10b-5p	ENSMUST00000035115	152	-21.74	ENSMUSG00000032558	Vipr1	vasoactive intestinal peptide receptor 1
mmu-miR-10b-5p	ENSMUST00000035167	156	-19.41	ENSMUSG00000032607	Nphp3	nephronophthisis 3 (adolescent)
mmu-miR-10b-5p	ENSMUST00000035230	152	-19.8	ENSMUSG00000040717	Amt	aminomethyltransferase
mmu-miR-10b-5p	ENSMUST00000035336	156	-15.24	ENSMUSG00000037202	Il17rd	interleukin 17 receptor D
mmu-miR-10b-5p	ENSMUST00000035419	165	-24.31	ENSMUSG00000034663	Prf1	perforin 1 (pore forming protein)
mmu-miR-10b-5p	ENSMUST00000035635	166	-18.58	ENSMUSG00000042129	Bmp2k	BMP2 inducible kinase
mmu-miR-10b-5p	ENSMUST00000035842	156	-19.77	ENSMUSG00000046591	Rassf4	Ras association (RalGDS/AF-6) domain family member 4
mmu-miR-10b-5p	ENSMUST00000035977	155	-22.22	ENSMUSG00000034687	Ticrr	TOPBP1-interacting checkpoint and replication regulator
mmu-miR-10b-5p	ENSMUST00000036019	155	-18.06	ENSMUSG00000034432	Fras1	Fraser extracellular matrix complex subunit 1
mmu-miR-10b-5p	ENSMUST00000036153	151	-20.25	ENSMUSG00000039106	Cops8	COP9 signalosome subunit 8
mmu-miR-10b-5p	ENSMUST00000036227	158	-20.89	ENSMUSG00000033478	Htr5a	5-hydroxytryptamine (serotonin) receptor 5A
mmu-miR-10b-5p	ENSMUST00000036407	153	-18.05	ENSMUSG00000032512	Fam160b1	family with sequence similarity 160, member B1
mmu-miR-10b-5p	ENSMUST00000036561	152	-16.44	ENSMUSG00000041548	Wdr48	WD repeat domain 48
mmu-miR-10b-5p	ENSMUST00000036991	154	-18.9	ENSMUSG00000037119	Hspb8	heat shock protein 8
mmu-miR-10b-5p	ENSMUST00000037270	154	-16.52	ENSMUSG00000029093	D15Ertd621e	DNA segment, Chr 15, ERATO Doi 621, expressed
mmu-miR-10b-5p	ENSMUST00000037370	156	-19.8	ENSMUSG00000040818	Sorcs2	sortilin-related VPS10 domain containing receptor 2
mmu-miR-10b-5p	ENSMUST00000037585	156	-15.88	ENSMUSG00000039191	Dennd6a	DENN/MADD domain containing 6A
mmu-miR-10b-5p	ENSMUST00000037618	155	-15.95	ENSMUSG00000040234	Rbpj	recombination signal binding protein for immunoglobulin kappa J region
mmu-miR-10b-5p	ENSMUST00000037709	150	-23.19	ENSMUSG00000039630	Tm7sf3	transmembrane 7 superfamily member 3
mmu-miR-10b-5p	ENSMUST00000037748	157	-20.6	ENSMUSG00000034487	Hnrnpu	heterogeneous nuclear ribonucleoprotein U
mmu-miR-10b-5p	ENSMUST00000037853	152	-19.8	ENSMUSG00000035354	Kdelc2	KDEL (Lys-Asp-Glu-Leu) containing 2
mmu-miR-10b-5p	ENSMUST00000037968	150	-18.8	ENSMUSG00000035861	Uvrag	UV radiation resistance associated gene
mmu-miR-10b-5p	ENSMUST00000038448	157	-18.87	ENSMUSG00000024695	Tmprss11b	transmembrane protease, serine 11B
mmu-miR-10b-5p	ENSMUST00000038627	156	-19.48	ENSMUSG00000004500	Zfp91	zinc finger protein 91
mmu-miR-10b-5p	ENSMUST00000038701	152	-13.63	ENSMUSG00000038084	Zfp324	zinc finger protein 324
mmu-miR-10b-5p	ENSMUST00000038867	151	-17.55	ENSMUSG00000035184	Opa1	optic atrophy 1
mmu-miR-10b-5p	ENSMUST00000039064	158	-19.67	ENSMUSG00000022623	Fam124a	family with sequence similarity 124, member A
mmu-miR-10b-5p	ENSMUST00000039074	153	-16.49	ENSMUSG00000040774	Shank3	SH3/ankyrin domain gene 3
mmu-miR-10b-5p	ENSMUST00000039153	151	-14.44	ENSMUSG00000032177	Cept1	choline/ethanolaminephosphotransferase 1
mmu-miR-10b-5p	ENSMUST00000039413	150	-17.47	ENSMUSG00000034345	Pde4a	phosphodiesterase 4A, cAMP specific
mmu-miR-10b-5p	ENSMUST00000039487	156	-16.94	ENSMUSG00000036560	Gtf2h5	general transcription factor IIH, polypeptide 5
mmu-miR-10b-5p	ENSMUST00000039775	150	-21.6	ENSMUSG00000057133	Lgi4	leucine-rich repeat LGI family, member 4
mmu-miR-10b-5p	ENSMUST00000039782	153	-18.93	ENSMUSG00000040123	Chd6	chromodomain helicase DNA binding protein 6
mmu-miR-10b-5p	ENSMUST00000039812	156	-17.11	ENSMUSG00000037344	Zmym5	zinc finger, MYM-type 5
mmu-miR-10b-5p	ENSMUST00000039991	158	-18.16	ENSMUSG00000035142	Slc12a9	solute carrier family 12 (potassium/chloride transporters), member 9
mmu-miR-10b-5p	ENSMUST00000040090	153	-13.96	ENSMUSG00000039089	Nubpl	nucleotide binding protein-like
mmu-miR-10b-5p	ENSMUST00000040219	151	-17.39	ENSMUSG00000039783	L3mbtl3	l(3)mbt-like 3 (Drosophila)
mmu-miR-10b-5p	ENSMUST00000040250	159	-14.02	ENSMUSG00000004127	Kmo	kynurenine 3-monooxygenase (kynurenine 3-hydroxylase)
mmu-miR-10b-5p	ENSMUST00000040321	152	-19.8	ENSMUSG00000040455	Trmt10a	tRNA methyltransferase 10A
mmu-miR-10b-5p	ENSMUST00000040429	164	-21.53	ENSMUSG00000034354	Usp45	ubiquitin specific petidase 45
mmu-miR-10b-5p	ENSMUST00000040448	165	-25.81	ENSMUSG00000036450	Mtmr3	myotubularin related protein 3
mmu-miR-10b-5p	ENSMUST00000040455	152	-16.1	ENSMUSG00000036960	Hif1an	hypoxia-inducible factor 1, alpha subunit inhibitor
mmu-miR-10b-5p	ENSMUST00000040465	156	-17.6	ENSMUSG00000036473	Clca2	chloride channel accessory 2
mmu-miR-10b-5p	ENSMUST00000040474	156	-20.19	ENSMUSG00000039096	Tbc1d24	TBC1 domain family, member 24
mmu-miR-10b-5p	ENSMUST00000040487	155	-23.74	ENSMUSG00000036545	Rsad1	radical S-adenosyl methionine domain containing 1
mmu-miR-10b-5p	ENSMUST00000040523	150	-16.43	ENSMUSG00000036611	Adamts2	a disintegrin-like and metallopeptidase (reprolysin type) with thrombospondin type 1 motif, 2
mmu-miR-10b-5p	ENSMUST00000040677	157	-23.69	ENSMUSG00000036768	Eepd1	endonuclease/exonuclease/phosphatase family domain containing 1
mmu-miR-10b-5p	ENSMUST00000040717	152	-19.8	ENSMUSG00000036636	Kif15	kinesin family member 15
mmu-miR-10b-5p	ENSMUST00000040729	150	-14.83	ENSMUSG00000038077	Clcn7	chloride channel, voltage-sensitive 7
mmu-miR-10b-5p	ENSMUST00000040751	155	-19.72	ENSMUSG00000021248	Kcna6	potassium voltage-gated channel, shaker-related, subfamily, member 6
mmu-miR-10b-5p	ENSMUST00000040766	152	-19.83	ENSMUSG00000038879	Tmed10	transmembrane emp24-like trafficking protein 10 (yeast)
mmu-miR-10b-5p	ENSMUST00000040791	153	-21.81	ENSMUSG00000036775	Nipal2	NIPA-like domain containing 2
mmu-miR-10b-5p	ENSMUST00000040907	151	-13.26	ENSMUSG00000041303	Decr2	2-4-dienoyl-Coenzyme A reductase 2, peroxisomal
mmu-miR-10b-5p	ENSMUST00000041638	151	-15.82	ENSMUSG00000042671	Gtf3c3	general transcription factor IIIC, polypeptide 3
mmu-miR-10b-5p	ENSMUST00000041776	160	-20.06	ENSMUSG00000036555	Rgs8	regulator of G-protein signaling 8
mmu-miR-10b-5p	ENSMUST00000041783	155	-17.75	ENSMUSG00000037493	Iqce	IQ motif containing E
mmu-miR-10b-5p	ENSMUST00000041901	151	-12.52	ENSMUSG00000034211	Cib2	calcium and integrin binding family member 2
mmu-miR-10b-5p	ENSMUST00000041956	168	-21.23	ENSMUSG00000042116	Spag9	sperm associated antigen 9
mmu-miR-10b-5p	ENSMUST00000042191	150	-18.52	ENSMUSG00000078942	Mrps17	mitochondrial ribosomal protein S17
mmu-miR-10b-5p	ENSMUST00000042196	160	-18.99	ENSMUSG00000019763	Vwa1	von Willebrand factor A domain containing 1
mmu-miR-10b-5p	ENSMUST00000042220	156	-17.96	ENSMUSG00000037490	Naip6	NLR family, apoptosis inhibitory protein 6
mmu-miR-10b-5p	ENSMUST00000042251	156	-17.58	ENSMUSG00000030757	Rmnd1	required for meiotic nuclear division 1 homolog (S. cerevisiae)
mmu-miR-10b-5p	ENSMUST00000042261	150	-21.14	ENSMUSG00000040998	Slc2a12	solute carrier family 2 (facilitated glucose transporter), member 12
mmu-miR-10b-5p	ENSMUST00000042470	160	-22.23	ENSMUSG00000037826	Zkscan2	zinc finger with KRAB and SCAN domains 2
mmu-miR-10b-5p	ENSMUST00000042729	153	-16.37	ENSMUSG00000033454	Npnt	nephronectin
mmu-miR-10b-5p	ENSMUST00000042744	153	-16.37	ENSMUSG00000038664	Npnt	nephronectin
mmu-miR-10b-5p	ENSMUST00000042766	152	-19.8	ENSMUSG00000041741	Ppm1k	protein phosphatase 1K (PP2C domain containing)
mmu-miR-10b-5p	ENSMUST00000042779	154	-17.77	ENSMUSG00000021546	Zbtb1	zinc finger and BTB domain containing 1
mmu-miR-10b-5p	ENSMUST00000042824	151	-20.46	ENSMUSG00000040653	Herc1	HECT and RLD domain containing E3 ubiquitin protein ligase family member 1
mmu-miR-10b-5p	ENSMUST00000043259	152	-19.02	ENSMUSG00000036712	Pde3a	phosphodiesterase 3A, cGMP inhibited
mmu-miR-10b-5p	ENSMUST00000043269	150	-14.12	ENSMUSG00000034781	Hnrnpk	heterogeneous nuclear ribonucleoprotein K
mmu-miR-10b-5p	ENSMUST00000043374	150	-19.01	ENSMUSG00000034636	Ppp1r14c	protein phosphatase 1, regulatory (inhibitor) subunit 14c
mmu-miR-10b-5p	ENSMUST00000043526	153	-14.14	ENSMUSG00000025733	Cyld	cylindromatosis (turban tumor syndrome)
mmu-miR-10b-5p	ENSMUST00000043604	150	-20.28	ENSMUSG00000055489	Gna11	guanine nucleotide binding protein, alpha 11
mmu-miR-10b-5p	ENSMUST00000043616	154	-16.02	ENSMUSG00000039703	Zyg11b	zyg-ll family member B, cell cycle regulator
mmu-miR-10b-5p	ENSMUST00000043897	153	-20.04	ENSMUSG00000022237	Rhot2	ras homolog gene family, member T2
mmu-miR-10b-5p	ENSMUST00000043944	150	-19.1	ENSMUSG00000042197	Ano5	anoctamin 5
mmu-miR-10b-5p	ENSMUST00000044271	162	-20.81	ENSMUSG00000009828	Nploc4	nuclear protein localization 4 homolog (S. cerevisiae)
mmu-miR-10b-5p	ENSMUST00000044324	152	-20.91	ENSMUSG00000032666	Ankrd33b	ankyrin repeat domain 33B
mmu-miR-10b-5p	ENSMUST00000044455	154	-21.02	ENSMUSG00000039686	Zfp451	zinc finger protein 451
mmu-miR-10b-5p	ENSMUST00000044551	154	-17.07	ENSMUSG00000040236	Ick	intestinal cell kinase
mmu-miR-10b-5p	ENSMUST00000044581	177	-23.65	ENSMUSG00000040253	1700025G04Rik	RIKEN cDNA 1700025G04 gene
mmu-miR-10b-5p	ENSMUST00000044751	152	-22.25	ENSMUSG00000040124	Zer1	zyg-11 related, cell cycle regulator
mmu-miR-10b-5p	ENSMUST00000044857	168	-22.03	ENSMUSG00000038533	Trappc5	trafficking protein particle complex 5
mmu-miR-10b-5p	ENSMUST00000045097	157	-18.6	ENSMUSG00000041653	Gbp7	guanylate binding protein 7
mmu-miR-10b-5p	ENSMUST00000045138	155	-19.18	ENSMUSG00000039960	Gorab	golgin, RAB6-interacting
mmu-miR-10b-5p	ENSMUST00000045270	154	-22.26	ENSMUSG00000037752	Cbfa2t2	core-binding factor, runt domain, alpha subunit 2, translocated to, 2 (human)
mmu-miR-10b-5p	ENSMUST00000045289	152	-20.41	ENSMUSG00000040699	Pnpla3	patatin-like phospholipase domain containing 3
mmu-miR-10b-5p	ENSMUST00000045487	158	-19.13	ENSMUSG00000040446	Rhou	ras homolog gene family, member U
mmu-miR-10b-5p	ENSMUST00000045550	150	-17.85	ENSMUSG00000032902	Xkr8	X Kell blood group precursor related family member 8 homolog
mmu-miR-10b-5p	ENSMUST00000045923	152	-17.07	ENSMUSG00000038421	Limd2	LIM domain containing 2
mmu-miR-10b-5p	ENSMUST00000046206	171	-22.32	ENSMUSG00000040663	Rprd1a	regulation of nuclear pre-mRNA domain containing 1A
mmu-miR-10b-5p	ENSMUST00000046212	153	-14.83	ENSMUSG00000059149	Slc16a1	solute carrier family 16 (monocarboxylic acid transporters), member 1
mmu-miR-10b-5p	ENSMUST00000046322	158	-22.87	ENSMUSG00000023994	Fcrla	Fc receptor-like A
mmu-miR-10b-5p	ENSMUST00000046506	156	-23.14	ENSMUSG00000041064	Clcf1	cardiotrophin-like cytokine factor 1
mmu-miR-10b-5p	ENSMUST00000046658	153	-17.84	ENSMUSG00000036046	Mfsd4	major facilitator superfamily domain containing 4
mmu-miR-10b-5p	ENSMUST00000046719	150	-20.23	ENSMUSG00000041180	Nfya	nuclear transcription factor-Y alpha
mmu-miR-10b-5p	ENSMUST00000047099	151	-20.76	ENSMUSG00000041298	Pif1	PIF1 5'-to-3' DNA helicase homolog (S. cerevisiae)
mmu-miR-10b-5p	ENSMUST00000047144	159	-19.92	ENSMUSG00000036099	5031439G07Rik	RIKEN cDNA 5031439G07 gene
mmu-miR-10b-5p	ENSMUST00000047247	159	-16.16	ENSMUSG00000038451	Hectd2	HECT domain containing 2
mmu-miR-10b-5p	ENSMUST00000047257	160	-23.18	ENSMUSG00000005836	Katnal1	katanin p60 subunit A-like 1
mmu-miR-10b-5p	ENSMUST00000047711	151	-22.2	ENSMUSG00000033031	Vezt	vezatin, adherens junctions transmembrane protein
mmu-miR-10b-5p	ENSMUST00000047760	151	-16.18	ENSMUSG00000038192	Spsb2	splA/ryanodine receptor domain and SOCS box containing 2
mmu-miR-10b-5p	ENSMUST00000047762	153	-17.5	ENSMUSG00000040459	Gata6	GATA binding protein 6
mmu-miR-10b-5p	ENSMUST00000048374	152	-21.57	ENSMUSG00000038374	C330027C09Rik	RIKEN cDNA C330027C09 gene
mmu-miR-10b-5p	ENSMUST00000048430	159	-23.18	ENSMUSG00000037905	Cer1	cerberus 1, DAN family BMP antagonist
mmu-miR-10b-5p	ENSMUST00000048545	152	-14.84	ENSMUSG00000036894	Arglu1	arginine and glutamate rich 1
mmu-miR-10b-5p	ENSMUST00000048915	151	-14.07	ENSMUSG00000036167	Rbm8a	RNA binding motif protein 8a
mmu-miR-10b-5p	ENSMUST00000049040	155	-17.27	ENSMUSG00000034761	Bri3bp	Bri3 binding protein
mmu-miR-10b-5p	ENSMUST00000049064	154	-19.05	ENSMUSG00000039070	Rap2b	RAP2B, member of RAS oncogene family
mmu-miR-10b-5p	ENSMUST00000049122	152	-19.34	ENSMUSG00000024937	Pphln1	periphilin 1
mmu-miR-10b-5p	ENSMUST00000049239	153	-18.49	ENSMUSG00000037007	Map4k5	mitogen-activated protein kinase kinase kinase kinase 5
mmu-miR-10b-5p	ENSMUST00000049251	153	-13.54	ENSMUSG00000045438	Cpa4	carboxypeptidase A4
mmu-miR-10b-5p	ENSMUST00000049295	152	-14.02	ENSMUSG00000030584	Ehbp1l1	EH domain binding protein 1-like 1
mmu-miR-10b-5p	ENSMUST00000049393	152	-19.8	ENSMUSG00000038244	Zfp113	zinc finger protein 113
mmu-miR-10b-5p	ENSMUST00000049630	150	-19.72	ENSMUSG00000045667	Cox19	cytochrome c oxidase assembly protein 19
mmu-miR-10b-5p	ENSMUST00000049784	157	-21.19	ENSMUSG00000022367	Myt1l	myelin transcription factor 1-like
mmu-miR-10b-5p	ENSMUST00000049977	156	-16.36	ENSMUSG00000046447	Dpf1	D4, zinc and double PHD fingers family 1
mmu-miR-10b-5p	ENSMUST00000050149	150	-19.28	ENSMUSG00000047508	Mical2	microtubule associated monooxygenase, calponin and LIM domain containing 2
mmu-miR-10b-5p	ENSMUST00000050226	159	-19.8	ENSMUSG00000050424	Smtnl2	smoothelin-like 2
mmu-miR-10b-5p	ENSMUST00000050544	152	-16.6	ENSMUSG00000046916	Has2	hyaluronan synthase 2
mmu-miR-10b-5p	ENSMUST00000050918	152	-17.78	ENSMUSG00000050796	Camk2n1	calcium/calmodulin-dependent protein kinase II inhibitor 1
mmu-miR-10b-5p	ENSMUST00000051008	152	-19.8	ENSMUSG00000046192	Mbd3l2	methyl-CpG binding domain protein 3-like 2
mmu-miR-10b-5p	ENSMUST00000051569	150	-19.99	ENSMUSG00000026383	Pnma5	paraneoplastic antigen family 5
mmu-miR-10b-5p	ENSMUST00000051809	151	-17.5	ENSMUSG00000002699	Myct1	myc target 1
mmu-miR-10b-5p	ENSMUST00000052185	150	-25.1	ENSMUSG00000033763	B3galt6	UDP-Gal:betaGal beta 1,3-galactosyltransferase, polypeptide 6
mmu-miR-10b-5p	ENSMUST00000052277	155	-18.02	ENSMUSG00000049848	Iqub	IQ motif and ubiquitin domain containing
mmu-miR-10b-5p	ENSMUST00000052404	154	-17.76	ENSMUSG00000032018	Epb41l5	erythrocyte membrane protein band 4.1 like 5
mmu-miR-10b-5p	ENSMUST00000052413	182	-30.61	ENSMUSG00000044768	Lcp2	lymphocyte cytosolic protein 2
mmu-miR-10b-5p	ENSMUST00000052457	163	-25.82	ENSMUSG00000050428	Mtss1l	metastasis suppressor 1-like
mmu-miR-10b-5p	ENSMUST00000052605	150	-17.33	ENSMUSG00000047415	Ceacam19	carcinoembryonic antigen-related cell adhesion molecule 19
mmu-miR-10b-5p	ENSMUST00000052725	152	-19.8	ENSMUSG00000029245	Sc5d	sterol-C5-desaturase (fungal ERG3, delta-5-desaturase) homolog (S. cerevisae)
mmu-miR-10b-5p	ENSMUST00000052727	151	-16.18	ENSMUSG00000079470	Spsb2	splA/ryanodine receptor domain and SOCS box containing 2
mmu-miR-10b-5p	ENSMUST00000053033	169	-21.62	ENSMUSG00000044167	D1Ertd622e	DNA segment, Chr 1, ERATO Doi 622, expressed
mmu-miR-10b-5p	ENSMUST00000053109	156	-18.11	ENSMUSG00000044026	Fbxo46	F-box protein 46
mmu-miR-10b-5p	ENSMUST00000053668	158	-20.96	ENSMUSG00000043895	Gpr68	G protein-coupled receptor 68
mmu-miR-10b-5p	ENSMUST00000053733	152	-20.85	ENSMUSG00000020701	Epha5	Eph receptor A5
mmu-miR-10b-5p	ENSMUST00000053760	152	-19.8	ENSMUSG00000035293	Utp14b	UTP14, U3 small nucleolar ribonucleoprotein, homolog B (yeast)
mmu-miR-10b-5p	ENSMUST00000053764	154	-20.15	ENSMUSG00000043279	Foxo1	forkhead box O1
mmu-miR-10b-5p	ENSMUST00000054098	151	-16.36	ENSMUSG00000022178	Slc35g1	solute carrier family 35, member G1
mmu-miR-10b-5p	ENSMUST00000054197	151	-17.97	ENSMUSG00000029095	S1pr2	sphingosine-1-phosphate receptor 2
mmu-miR-10b-5p	ENSMUST00000054245	156	-20.31	ENSMUSG00000027597	Tmem132e	transmembrane protein 132E
mmu-miR-10b-5p	ENSMUST00000054308	157	-16.47	ENSMUSG00000049969	G2e3	G2/M-phase specific E3 ubiquitin ligase
mmu-miR-10b-5p	ENSMUST00000054384	153	-23.72	ENSMUSG00000078931	Trim56	tripartite motif-containing 56
mmu-miR-10b-5p	ENSMUST00000054487	152	-19.8	ENSMUSG00000041609	Ajuba	ajuba LIM protein
mmu-miR-10b-5p	ENSMUST00000054598	152	-15.69	ENSMUSG00000025153	Ablim2	actin-binding LIM protein 2
mmu-miR-10b-5p	ENSMUST00000054607	151	-15.07	ENSMUSG00000046352	Ahcy	S-adenosylhomocysteine hydrolase
mmu-miR-10b-5p	ENSMUST00000054776	150	-13.18	ENSMUSG00000020793	Plekhf2	pleckstrin homology domain containing, family F (with FYVE domain) member 2
mmu-miR-10b-5p	ENSMUST00000054945	152	-19.8	ENSMUSG00000048039	Aqp7	aquaporin 7
mmu-miR-10b-5p	ENSMUST00000055316	159	-17.79	ENSMUSG00000045019	Pdf	peptide deformylase (mitochondrial)
mmu-miR-10b-5p	ENSMUST00000055408	161	-22.19	ENSMUSG00000048142	Ccdc64	coiled-coil domain containing 64
mmu-miR-10b-5p	ENSMUST00000055655	153	-25.04	ENSMUSG00000022957	Fasn	fatty acid synthase
mmu-miR-10b-5p	ENSMUST00000055698	150	-14.42	ENSMUSG00000046157	Gjb2	gap junction protein, beta 2
mmu-miR-10b-5p	ENSMUST00000055872	164	-21.04	ENSMUSG00000042997	Galr2	galanin receptor 2
mmu-miR-10b-5p	ENSMUST00000055984	152	-19.8	ENSMUSG00000051220	Isg20l2	interferon stimulated exonuclease gene 20-like 2
mmu-miR-10b-5p	ENSMUST00000056113	152	-19.8	ENSMUSG00000045502	Acer1	alkaline ceramidase 1
mmu-miR-10b-5p	ENSMUST00000056355	156	-20.48	ENSMUSG00000046618	Nat8l	N-acetyltransferase 8-like
mmu-miR-10b-5p	ENSMUST00000056482	159	-18.35	ENSMUSG00000077450	Itsn1	intersectin 1 (SH3 domain protein 1A)
mmu-miR-10b-5p	ENSMUST00000056660	151	-19.23	ENSMUSG00000044951	Tmem229b	transmembrane protein 229B
mmu-miR-10b-5p	ENSMUST00000056749	155	-15.64	ENSMUSG00000038351	Nhlrc3	NHL repeat containing 3
mmu-miR-10b-5p	ENSMUST00000056904	152	-22.65	ENSMUSG00000050144	Ercc6l	excision repair cross-complementing rodent repair deficiency complementation group 6 like
mmu-miR-10b-5p	ENSMUST00000057145	156	-19.08	ENSMUSG00000028760	Hcar2	hydroxycarboxylic acid receptor 2
mmu-miR-10b-5p	ENSMUST00000057279	153	-17.09	ENSMUSG00000047123	Olfml2a	olfactomedin-like 2A
mmu-miR-10b-5p	ENSMUST00000057373	152	-19.8	ENSMUSG00000062312	Rab11b	RAB11B, member RAS oncogene family
mmu-miR-10b-5p	ENSMUST00000057428	156	-16.57	ENSMUSG00000044597	Mylk4	myosin light chain kinase family, member 4
mmu-miR-10b-5p	ENSMUST00000057631	151	-17.96	ENSMUSG00000042078	Sgsm2	small G protein signaling modulator 2
mmu-miR-10b-5p	ENSMUST00000057935	150	-17.81	ENSMUSG00000047749	Slc25a44	solute carrier family 25, member 44
mmu-miR-10b-5p	ENSMUST00000058133	152	-22.88	ENSMUSG00000050304	Eif4g3	eukaryotic translation initiation factor 4 gamma, 3
mmu-miR-10b-5p	ENSMUST00000058136	151	-19.97	ENSMUSG00000044646	Ticam1	toll-like receptor adaptor molecule 1
mmu-miR-10b-5p	ENSMUST00000058295	150	-15.1	ENSMUSG00000034259	Erbb2	erb-b2 receptor tyrosine kinase 2
mmu-miR-10b-5p	ENSMUST00000058404	154	-23.34	ENSMUSG00000043811	Mycs	myc-like oncogene, s-myc protein
mmu-miR-10b-5p	ENSMUST00000058472	155	-19.98	ENSMUSG00000042857	Svop	SV2 related protein
mmu-miR-10b-5p	ENSMUST00000058524	152	-14.75	ENSMUSG00000046093	Zc3hav1l	zinc finger CCCH-type, antiviral 1-like
mmu-miR-10b-5p	ENSMUST00000058635	164	-23.97	ENSMUSG00000045912	Slc25a2	solute carrier family 25 (mitochondrial carrier, ornithine transporter) member 2
mmu-miR-10b-5p	ENSMUST00000058997	160	-20.37	ENSMUSG00000044934	Zbtb7c	zinc finger and BTB domain containing 7C
mmu-miR-10b-5p	ENSMUST00000059045	151	-15.64	ENSMUSG00000048647	Exosc4	exosome component 4
mmu-miR-10b-5p	ENSMUST00000059589	152	-17.91	ENSMUSG00000050677	Rtn4r	reticulon 4 receptor
mmu-miR-10b-5p	ENSMUST00000059598	150	-13.92	ENSMUSG00000048779	Gm9776	predicted gene 9776
mmu-miR-10b-5p	ENSMUST00000059667	150	-17.59	ENSMUSG00000047861	Hpcal4	hippocalcin-like 4
mmu-miR-10b-5p	ENSMUST00000059699	159	-26.18	ENSMUSG00000051323	C2cd4c	C2 calcium-dependent domain containing 4C
mmu-miR-10b-5p	ENSMUST00000059817	155	-21.97	ENSMUSG00000046178	Zfp367	zinc finger protein 367
mmu-miR-10b-5p	ENSMUST00000060009	152	-19.77	ENSMUSG00000046287	Exd1	exonuclease 3'-5' domain containing 1
mmu-miR-10b-5p	ENSMUST00000060100	154	-14.2	ENSMUSG00000023572	Ccdc96	coiled-coil domain containing 96
mmu-miR-10b-5p	ENSMUST00000060174	156	-18.01	ENSMUSG00000047115	P2ry6	pyrimidinergic receptor P2Y, G-protein coupled, 6
mmu-miR-10b-5p	ENSMUST00000060271	153	-19.71	ENSMUSG00000049439	Foxi1	forkhead box I1
mmu-miR-10b-5p	ENSMUST00000060309	150	-19.09	ENSMUSG00000033009	Pcdh19	protocadherin 19
mmu-miR-10b-5p	ENSMUST00000060369	168	-27.58	ENSMUSG00000055108	Nxph1	neurexophilin 1
mmu-miR-10b-5p	ENSMUST00000060418	150	-19.99	ENSMUSG00000051716	Pnma3	paraneoplastic antigen MA3
mmu-miR-10b-5p	ENSMUST00000060455	151	-19.77	ENSMUSG00000049470	Ccndbp1	cyclin D-type binding-protein 1
mmu-miR-10b-5p	ENSMUST00000060561	155	-15.26	ENSMUSG00000046994	Fam221a	family with sequence similarity 221, member A
mmu-miR-10b-5p	ENSMUST00000060608	153	-19.75	ENSMUSG00000049307	Cyp20a1	cytochrome P450, family 20, subfamily a, polypeptide 1
mmu-miR-10b-5p	ENSMUST00000060632	155	-20.22	ENSMUSG00000043885	Ogfod1	2-oxoglutarate and iron-dependent oxygenase domain containing 1
mmu-miR-10b-5p	ENSMUST00000060761	151	-15.01	ENSMUSG00000045034	Phxr2	per-hexamer repeat gene 2
mmu-miR-10b-5p	ENSMUST00000060782	152	-13.97	ENSMUSG00000046139	Apon	apolipoprotein N
mmu-miR-10b-5p	ENSMUST00000060945	162	-21.03	ENSMUSG00000048581	Aff4	AF4/FMR2 family, member 4
mmu-miR-10b-5p	ENSMUST00000061334	164	-26.69	ENSMUSG00000026648	Mars2	methionine-tRNA synthetase 2 (mitochondrial)
mmu-miR-10b-5p	ENSMUST00000061498	158	-20.35	ENSMUSG00000047150	Fut4	fucosyltransferase 4
mmu-miR-10b-5p	ENSMUST00000061568	150	-19.57	ENSMUSG00000049288	Slc36a4	solute carrier family 36 (proton/amino acid symporter), member 4
mmu-miR-10b-5p	ENSMUST00000061594	154	-19.9	ENSMUSG00000051615	Ankrd34b	ankyrin repeat domain 34B
mmu-miR-10b-5p	ENSMUST00000061618	152	-17.87	ENSMUSG00000051728	Patl1	protein associated with topoisomerase II homolog 1 (yeast)
mmu-miR-10b-5p	ENSMUST00000061706	159	-26.14	ENSMUSG00000043259	E130311K13Rik	RIKEN cDNA E130311K13 gene
mmu-miR-10b-5p	ENSMUST00000061852	156	-21.28	ENSMUSG00000020374	Dclre1c	DNA cross-link repair 1C
mmu-miR-10b-5p	ENSMUST00000061885	161	-16.83	ENSMUSG00000040380	1700001C19Rik	RIKEN cDNA 1700001C19 gene
mmu-miR-10b-5p	ENSMUST00000062058	152	-19.99	ENSMUSG00000052337	Lix1l	Lix1-like
mmu-miR-10b-5p	ENSMUST00000062117	150	-20.3	ENSMUSG00000040086	Rap2a	RAS related protein 2a
mmu-miR-10b-5p	ENSMUST00000062638	154	-18.65	ENSMUSG00000026384	4930563D23Rik	RIKEN cDNA 4930563D23 gene
mmu-miR-10b-5p	ENSMUST00000062883	155	-18.95	ENSMUSG00000023176	Fam13c	family with sequence similarity 13, member C
mmu-miR-10b-5p	ENSMUST00000063444	155	-16.88	ENSMUSG00000028101	Rasgef1c	RasGEF domain family, member 1C
mmu-miR-10b-5p	ENSMUST00000063871	152	-19.8	ENSMUSG00000040901	Cbln3	cerebellin 3 precursor protein
mmu-miR-10b-5p	ENSMUST00000064062	156	-25.83	ENSMUSG00000046490	Immt	inner membrane protein, mitochondrial
mmu-miR-10b-5p	ENSMUST00000064076	179	-26.69	ENSMUSG00000038095	Tnni3k	TNNI3 interacting kinase
mmu-miR-10b-5p	ENSMUST00000064091	166	-21.5	ENSMUSG00000039210	Ptpn4	protein tyrosine phosphatase, non-receptor type 4
mmu-miR-10b-5p	ENSMUST00000064098	159	-22.97	ENSMUSG00000025217	Ldb3	LIM domain binding 3
mmu-miR-10b-5p	ENSMUST00000064797	152	-23.81	ENSMUSG00000091736	Itsn1	intersectin 1 (SH3 domain protein 1A)
mmu-miR-10b-5p	ENSMUST00000064856	151	-18.81	ENSMUSG00000031302	Cpn2	carboxypeptidase N, polypeptide 2
mmu-miR-10b-5p	ENSMUST00000064900	150	-17.58	ENSMUSG00000027605	Pias3	protein inhibitor of activated STAT 3
mmu-miR-10b-5p	ENSMUST00000065111	164	-21.53	ENSMUSG00000022641	Usp45	ubiquitin specific petidase 45
mmu-miR-10b-5p	ENSMUST00000065181	156	-16.36	ENSMUSG00000038517	Dpf1	D4, zinc and double PHD fingers family 1
mmu-miR-10b-5p	ENSMUST00000065204	160	-24.06	ENSMUSG00000079557	Kcnk18	potassium channel, subfamily K, member 18
mmu-miR-10b-5p	ENSMUST00000065213	157	-17.34	ENSMUSG00000057182	Rnf222	ring finger protein 222
mmu-miR-10b-5p	ENSMUST00000065263	156	-22.65	ENSMUSG00000036779	Sbno1	sno, strawberry notch homolog 1 (Drosophila)
mmu-miR-10b-5p	ENSMUST00000065573	155	-14.29	ENSMUSG00000030077	Gpatch2	G patch domain containing 2
mmu-miR-10b-5p	ENSMUST00000065601	154	-18.25	ENSMUSG00000015970	Btrc	beta-transducin repeat containing protein
mmu-miR-10b-5p	ENSMUST00000065806	155	-23.5	ENSMUSG00000047888	Yy2	Yy2 transcription factor
mmu-miR-10b-5p	ENSMUST00000065858	150	-20.87	ENSMUSG00000007646	Nlgn3	neuroligin 3
mmu-miR-10b-5p	ENSMUST00000065973	158	-23.04	ENSMUSG00000032754	Acss2	acyl-CoA synthetase short-chain family member 2
mmu-miR-10b-5p	ENSMUST00000066037	151	-18.92	ENSMUSG00000031241	Bbx	bobby sox homolog (Drosophila)
mmu-miR-10b-5p	ENSMUST00000066078	160	-18.4	ENSMUSG00000055128	Tbkbp1	TBK1 binding protein 1
mmu-miR-10b-5p	ENSMUST00000066121	152	-13.71	ENSMUSG00000055296	2018-03-02	membrane-associated ring finger (C3HC4) 2
mmu-miR-10b-5p	ENSMUST00000066432	150	-17.76	ENSMUSG00000031575	Scn3a	sodium channel, voltage-gated, type III, alpha
mmu-miR-10b-5p	ENSMUST00000066545	153	-16.49	ENSMUSG00000055026	Shank3	SH3/ankyrin domain gene 3
mmu-miR-10b-5p	ENSMUST00000066748	154	-12.15	ENSMUSG00000028842	Papd5	PAP associated domain containing 5
mmu-miR-10b-5p	ENSMUST00000066905	156	-17.66	ENSMUSG00000055493	Chl1	cell adhesion molecule with homology to L1CAM
mmu-miR-10b-5p	ENSMUST00000067620	164	-20.52	ENSMUSG00000055555	Chdh	choline dehydrogenase
mmu-miR-10b-5p	ENSMUST00000067689	151	-16.67	ENSMUSG00000055745	Tnrc6b	trinucleotide repeat containing 6b
mmu-miR-10b-5p	ENSMUST00000067692	152	-13.71	ENSMUSG00000073418	Rad51c	RAD51 homolog C
mmu-miR-10b-5p	ENSMUST00000068301	151	-14.44	ENSMUSG00000055826	Cept1	choline/ethanolaminephosphotransferase 1
mmu-miR-10b-5p	ENSMUST00000068326	153	-20.86	ENSMUSG00000055980	Slc8b1	solute carrier family 8 (sodium/lithium/calcium exchanger), member B1
mmu-miR-10b-5p	ENSMUST00000068451	156	-15.66	ENSMUSG00000056131	Tbx22	T-box 22
mmu-miR-10b-5p	ENSMUST00000068457	152	-19.34	ENSMUSG00000032268	Pphln1	periphilin 1
mmu-miR-10b-5p	ENSMUST00000068532	150	-18.71	ENSMUSG00000046794	Cgrrf1	cell growth regulator with ring finger domain 1
mmu-miR-10b-5p	ENSMUST00000068792	161	-22.02	ENSMUSG00000052752	Tmem245	transmembrane protein 245
mmu-miR-10b-5p	ENSMUST00000068892	153	-18.16	ENSMUSG00000056632	Ash2l	ash2 (absent, small, or homeotic)-like (Drosophila)
mmu-miR-10b-5p	ENSMUST00000068911	154	-21.55	ENSMUSG00000056698	Gabrg3	gamma-aminobutyric acid (GABA) A receptor, subunit gamma 3
mmu-miR-10b-5p	ENSMUST00000069097	151	-16.06	ENSMUSG00000032890	Ago3	argonaute RISC catalytic subunit 3
mmu-miR-10b-5p	ENSMUST00000069106	150	-14.6	ENSMUSG00000021254	Epm2a	epilepsy, progressive myoclonic epilepsy, type 2 gene alpha
mmu-miR-10b-5p	ENSMUST00000069209	151	-14.85	ENSMUSG00000017670	4930502E18Rik	RIKEN cDNA 4930502E18 gene
mmu-miR-10b-5p	ENSMUST00000069476	157	-19.13	ENSMUSG00000021820	Ldoc1l	leucine zipper, down-regulated in cancer 1-like
mmu-miR-10b-5p	ENSMUST00000069507	168	-23.72	ENSMUSG00000058620	C4b	complement component 4B (Chido blood group)
mmu-miR-10b-5p	ENSMUST00000069562	150	-19	ENSMUSG00000025047	Tescl	tescalcin-like
mmu-miR-10b-5p	ENSMUST00000069609	153	-21.11	ENSMUSG00000024101	Pou2f1	POU domain, class 2, transcription factor 1
mmu-miR-10b-5p	ENSMUST00000069756	156	-20.19	ENSMUSG00000056493	Ocln	occludin
mmu-miR-10b-5p	ENSMUST00000069799	153	-22.07	ENSMUSG00000021338	Irs1	insulin receptor substrate 1
mmu-miR-10b-5p	ENSMUST00000070064	156	-18.08	ENSMUSG00000013646	Pgm3	phosphoglucomutase 3
mmu-miR-10b-5p	ENSMUST00000070174	151	-19.23	ENSMUSG00000043557	Tmem229b	transmembrane protein 229B
mmu-miR-10b-5p	ENSMUST00000070390	157	-25.77	ENSMUSG00000020185	Tmprss5	transmembrane protease, serine 5 (spinesin)
mmu-miR-10b-5p	ENSMUST00000070481	151	-20.3	ENSMUSG00000024743	Ppp1r3b	protein phosphatase 1, regulatory (inhibitor) subunit 3B
mmu-miR-10b-5p	ENSMUST00000070777	155	-20.79	ENSMUSG00000015405	Traf7	TNF receptor-associated factor 7
mmu-miR-10b-5p	ENSMUST00000070892	150	-17.11	ENSMUSG00000044252	Dsg3	desmoglein 3
mmu-miR-10b-5p	ENSMUST00000070990	150	-14.67	ENSMUSG00000059742	Elmod3	ELMO/CED-12 domain containing 3
mmu-miR-10b-5p	ENSMUST00000071093	156	-23.86	ENSMUSG00000034430	Rims3	regulating synaptic membrane exocytosis 3
mmu-miR-10b-5p	ENSMUST00000071106	162	-22.41	ENSMUSG00000023964	Gpatch2l	G patch domain containing 2 like
mmu-miR-10b-5p	ENSMUST00000071699	152	-16.95	ENSMUSG00000036120	Elmo2	engulfment and cell motility 2
mmu-miR-10b-5p	ENSMUST00000071816	153	-16.83	ENSMUSG00000058230	Camk2g	calcium/calmodulin-dependent protein kinase II gamma
mmu-miR-10b-5p	ENSMUST00000071902	153	-15.38	ENSMUSG00000063972	Adra2b	adrenergic receptor, alpha 2b
mmu-miR-10b-5p	ENSMUST00000072055	153	-17.47	ENSMUSG00000047220	Chka	choline kinase alpha
mmu-miR-10b-5p	ENSMUST00000072141	152	-12.92	ENSMUSG00000039579	Pdcd11	programmed cell death 11
mmu-miR-10b-5p	ENSMUST00000072383	154	-21.83	ENSMUSG00000061451	Wash1	WAS protein family homolog 1
mmu-miR-10b-5p	ENSMUST00000072585	156	-18.08	ENSMUSG00000056966	Pgm3	phosphoglucomutase 3
mmu-miR-10b-5p	ENSMUST00000072837	151	-21.45	ENSMUSG00000069441	Foxk1	forkhead box K1
mmu-miR-10b-5p	ENSMUST00000072889	162	-23.13	ENSMUSG00000003847	Lrrc16a	leucine rich repeat containing 16A
mmu-miR-10b-5p	ENSMUST00000073128	152	-19.15	ENSMUSG00000020564	Sh3bp5l	SH3 binding domain protein 5 like
mmu-miR-10b-5p	ENSMUST00000073556	151	-23.61	ENSMUSG00000009145	Mdga1	MAM domain containing glycosylphosphatidylinositol anchor 1
mmu-miR-10b-5p	ENSMUST00000073781	156	-22.71	ENSMUSG00000049184	E2f7	E2F transcription factor 7
mmu-miR-10b-5p	ENSMUST00000073899	164	-24.35	ENSMUSG00000040118	Syt7	synaptotagmin VII
mmu-miR-10b-5p	ENSMUST00000073973	151	-16.37	ENSMUSG00000022505	Ace2	angiotensin I converting enzyme (peptidyl-dipeptidase A) 2
mmu-miR-10b-5p	ENSMUST00000074352	162	-15.47	ENSMUSG00000058818	Osbpl1a	oxysterol binding protein-like 1A
mmu-miR-10b-5p	ENSMUST00000075052	150	-13.92	ENSMUSG00000034158	Kcnh7	potassium voltage-gated channel, subfamily H (eag-related), member 7
mmu-miR-10b-5p	ENSMUST00000075117	150	-20.8	ENSMUSG00000058921	Zxdc	ZXD family zinc finger C
mmu-miR-10b-5p	ENSMUST00000075606	152	-14.02	ENSMUSG00000020458	Ehbp1l1	EH domain binding protein 1-like 1
mmu-miR-10b-5p	ENSMUST00000075644	154	-18.7	ENSMUSG00000058488	Calcr	calcitonin receptor
mmu-miR-10b-5p	ENSMUST00000075695	168	-21.23	ENSMUSG00000060181	Spag9	sperm associated antigen 9
mmu-miR-10b-5p	ENSMUST00000075724	151	-16.81	ENSMUSG00000025085	Rfxank	regulatory factor X-associated ankyrin-containing protein
mmu-miR-10b-5p	ENSMUST00000075845	156	-24.34	ENSMUSG00000062031	Arhgap35	Rho GTPase activating protein 35
mmu-miR-10b-5p	ENSMUST00000076051	153	-20.86	ENSMUSG00000064225	Slc8b1	solute carrier family 8 (sodium/lithium/calcium exchanger), member B1
mmu-miR-10b-5p	ENSMUST00000076275	153	-17.92	ENSMUSG00000063060	Nr6a1	nuclear receptor subfamily 6, group A, member 1
mmu-miR-10b-5p	ENSMUST00000076592	150	-19.86	ENSMUSG00000063410	Ccdc36	coiled-coil domain containing 36
mmu-miR-10b-5p	ENSMUST00000076674	151	-15	ENSMUSG00000018379	Grin3a	glutamate receptor ionotropic, NMDA3A
mmu-miR-10b-5p	ENSMUST00000076968	164	-24.35	ENSMUSG00000033943	Syt7	synaptotagmin VII
mmu-miR-10b-5p	ENSMUST00000077066	150	-15.02	ENSMUSG00000022526	Tmem151a	transmembrane protein 151A
mmu-miR-10b-5p	ENSMUST00000077119	160	-14.87	ENSMUSG00000006641	Gjc3	gap junction protein, gamma 3
mmu-miR-10b-5p	ENSMUST00000077146	156	-18.25	ENSMUSG00000001847	Dsg1a	desmoglein 1 alpha
mmu-miR-10b-5p	ENSMUST00000077440	161	-20.7	ENSMUSG00000062760	Nfat5	nuclear factor of activated T cells 5
mmu-miR-10b-5p	ENSMUST00000077456	151	-22.69	ENSMUSG00000057156	Atxn7l1	ataxin 7-like 1
mmu-miR-10b-5p	ENSMUST00000077502	152	-19.8	ENSMUSG00000029267	Dqx1	DEAQ RNA-dependent ATPase
mmu-miR-10b-5p	ENSMUST00000078058	150	-17.03	ENSMUSG00000060924	Purg	purine-rich element binding protein G
mmu-miR-10b-5p	ENSMUST00000078272	161	-21.14	ENSMUSG00000054823	Cacna2d1	calcium channel, voltage-dependent, alpha2/delta subunit 1
mmu-miR-10b-5p	ENSMUST00000078357	151	-20.65	ENSMUSG00000037553	Emp2	epithelial membrane protein 2
mmu-miR-10b-5p	ENSMUST00000078451	152	-19.8	ENSMUSG00000066151	Pirb	paired Ig-like receptor B
mmu-miR-10b-5p	ENSMUST00000078717	152	-19.8	ENSMUSG00000025241	Lrrc58	leucine rich repeat containing 58
mmu-miR-10b-5p	ENSMUST00000078748	150	-16.34	ENSMUSG00000055373	Slc10a5	solute carrier family 10 (sodium/bile acid cotransporter family), member 5
mmu-miR-10b-5p	ENSMUST00000078800	150	-20.23	ENSMUSG00000037896	Nfya	nuclear transcription factor-Y alpha
mmu-miR-10b-5p	ENSMUST00000078830	151	-19.45	ENSMUSG00000090626	Rtn4	reticulon 4
mmu-miR-10b-5p	ENSMUST00000078856	152	-12.57	ENSMUSG00000087598	Kl	klotho
mmu-miR-10b-5p	ENSMUST00000079041	151	-21.27	ENSMUSG00000034040	Slc35e3	solute carrier family 35, member E3
mmu-miR-10b-5p	ENSMUST00000079360	171	-29.67	ENSMUSG00000029478	Ablim1	actin-binding LIM protein 1
mmu-miR-10b-5p	ENSMUST00000079403	153	-20.94	ENSMUSG00000074646	Athl1	ATH1, acid trehalase-like 1 (yeast)
mmu-miR-10b-5p	ENSMUST00000079597	156	-24.01	ENSMUSG00000073702	Paqr9	progestin and adipoQ receptor family member IX
mmu-miR-10b-5p	ENSMUST00000079652	157	-17.84	ENSMUSG00000066936	Sox7	SRY (sex determining region Y)-box 7
mmu-miR-10b-5p	ENSMUST00000079817	165	-16.39	ENSMUSG00000050017	Stk24	serine/threonine kinase 24
mmu-miR-10b-5p	ENSMUST00000079866	150	-22.87	ENSMUSG00000026174	Srsf1	serine/arginine-rich splicing factor 1
mmu-miR-10b-5p	ENSMUST00000079934	152	-19.8	ENSMUSG00000053390	Mga	MAX gene associated
mmu-miR-10b-5p	ENSMUST00000080406	163	-24.17	ENSMUSG00000027551	Zfp251	zinc finger protein 251
mmu-miR-10b-5p	ENSMUST00000080431	151	-23.62	ENSMUSG00000062184	Slc5a6	solute carrier family 5 (sodium-dependent vitamin transporter), member 6
mmu-miR-10b-5p	ENSMUST00000080440	153	-16.83	ENSMUSG00000001964	Camk2g	calcium/calmodulin-dependent protein kinase II gamma
mmu-miR-10b-5p	ENSMUST00000080537	159	-26.14	ENSMUSG00000025557	Rac1	RAS-related C3 botulinum substrate 1
mmu-miR-10b-5p	ENSMUST00000080751	151	-24.31	ENSMUSG00000022139	1810041L15Rik	RIKEN cDNA 1810041L15 gene
mmu-miR-10b-5p	ENSMUST00000081162	163	-18.34	ENSMUSG00000034681	Homez	homeodomain leucine zipper-encoding gene
mmu-miR-10b-5p	ENSMUST00000081567	156	-15.01	ENSMUSG00000025912	Mtf2	metal response element binding transcription factor 2
mmu-miR-10b-5p	ENSMUST00000081799	151	-17.96	ENSMUSG00000032481	Sgsm2	small G protein signaling modulator 2
mmu-miR-10b-5p	ENSMUST00000082104	152	-14.88	ENSMUSG00000030126	Csmd1	CUB and Sushi multiple domains 1
mmu-miR-10b-5p	ENSMUST00000084026	163	-18.42	ENSMUSG00000070426	Whsc1l1	Wolf-Hirschhorn syndrome candidate 1-like 1 (human)
mmu-miR-10b-5p	ENSMUST00000084103	150	-24.8	ENSMUSG00000030104	Ski	ski sarcoma viral oncogene homolog (avian)
mmu-miR-10b-5p	ENSMUST00000084238	156	-18.87	ENSMUSG00000070421	Zdhhc18	zinc finger, DHHC domain containing 18
mmu-miR-10b-5p	ENSMUST00000084527	157	-15.71	ENSMUSG00000022436	Fkbp15	FK506 binding protein 15
mmu-miR-10b-5p	ENSMUST00000084528	161	-23.78	ENSMUSG00000037709	Fkbp15	FK506 binding protein 15
mmu-miR-10b-5p	ENSMUST00000084715	150	-16.72	ENSMUSG00000068479	Fyco1	FYVE and coiled-coil domain containing 1
mmu-miR-10b-5p	ENSMUST00000084770	158	-15.13	ENSMUSG00000025809	Fut9	fucosyltransferase 9
mmu-miR-10b-5p	ENSMUST00000084968	159	-22.13	ENSMUSG00000105504	Rcor1	REST corepressor 1
mmu-miR-10b-5p	ENSMUST00000085358	152	-19.8	ENSMUSG00000050240	Tex9	testis expressed gene 9
mmu-miR-10b-5p	ENSMUST00000085556	166	-21.61	ENSMUSG00000050931	Rhpn2	rhophilin, Rho GTPase binding protein 2
mmu-miR-10b-5p	ENSMUST00000086006	159	-16.72	ENSMUSG00000031370	Zfp111	zinc finger protein 111
mmu-miR-10b-5p	ENSMUST00000086023	150	-22.8	ENSMUSG00000027668	Wbscr17	Williams-Beuren syndrome chromosome region 17 homolog (human)
mmu-miR-10b-5p	ENSMUST00000086083	156	-21.05	ENSMUSG00000005534	Ncor2	nuclear receptor co-repressor 2
mmu-miR-10b-5p	ENSMUST00000086145	152	-19.8	ENSMUSG00000069089	6430550D23Rik	RIKEN cDNA 6430550D23 gene
mmu-miR-10b-5p	ENSMUST00000086535	173	-25.71	ENSMUSG00000026740	Rpl31	ribosomal protein L31
mmu-miR-10b-5p	ENSMUST00000086544	156	-23.91	ENSMUSG00000042331	Gm10188	predicted gene 10188
mmu-miR-10b-5p	ENSMUST00000086635	150	-16.97	ENSMUSG00000004360	Pitpnb	phosphatidylinositol transfer protein, beta
mmu-miR-10b-5p	ENSMUST00000087215	150	-20.48	ENSMUSG00000046345	Rqcd1	rcd1 (required for cell differentiation) homolog 1 (S. pombe)
mmu-miR-10b-5p	ENSMUST00000087360	155	-15.95	ENSMUSG00000020297	Rbpj	recombination signal binding protein for immunoglobulin kappa J region
mmu-miR-10b-5p	ENSMUST00000087525	152	-18.84	ENSMUSG00000032305	Dmrt1	doublesex and mab-3 related transcription factor 1
mmu-miR-10b-5p	ENSMUST00000087666	153	-15.14	ENSMUSG00000070304	Zfp952	zinc finger protein 952
mmu-miR-10b-5p	ENSMUST00000087971	156	-13.79	ENSMUSG00000017716	Zfp64	zinc finger protein 64
mmu-miR-10b-5p	ENSMUST00000088172	153	-20.21	ENSMUSG00000097487	Hs6st2	heparan sulfate 6-O-sulfotransferase 2
mmu-miR-10b-5p	ENSMUST00000088291	155	-20.93	ENSMUSG00000046561	Stk4	serine/threonine kinase 4
mmu-miR-10b-5p	ENSMUST00000088313	164	-21.46	ENSMUSG00000070495	Emd	emerin
mmu-miR-10b-5p	ENSMUST00000088386	153	-18.62	ENSMUSG00000094651	Slc15a1	solute carrier family 15 (oligopeptide transporter), member 1
mmu-miR-10b-5p	ENSMUST00000088419	160	-17.53	ENSMUSG00000070867	Mbnl2	muscleblind-like 2
mmu-miR-10b-5p	ENSMUST00000088464	155	-20.79	ENSMUSG00000070871	Traf7	TNF receptor-associated factor 7
mmu-miR-10b-5p	ENSMUST00000088512	167	-21.67	ENSMUSG00000028434	Rnps1	ribonucleic acid binding protein S1
mmu-miR-10b-5p	ENSMUST00000088658	156	-15.18	ENSMUSG00000025815	Mybl1	myeloblastosis oncogene-like 1
mmu-miR-10b-5p	ENSMUST00000088716	155	-15.44	ENSMUSG00000021057	Smarcc1	SWI/SNF related, matrix associated, actin dependent regulator of chromatin, subfamily c, member 1
mmu-miR-10b-5p	ENSMUST00000088896	158	-22.14	ENSMUSG00000061603	Tmcc1	transmembrane and coiled coil domains 1
mmu-miR-10b-5p	ENSMUST00000089042	150	-21.81	ENSMUSG00000021880	Ifnar2	interferon (alpha and beta) receptor 2
mmu-miR-10b-5p	ENSMUST00000089052	157	-13.29	ENSMUSG00000033237	Rnf121	ring finger protein 121
mmu-miR-10b-5p	ENSMUST00000089162	154	-17.03	ENSMUSG00000041245	Edem1	ER degradation enhancer, mannosidase alpha-like 1
mmu-miR-10b-5p	ENSMUST00000089296	157	-20.18	ENSMUSG00000035427	Olfr658	olfactory receptor 658
mmu-miR-10b-5p	ENSMUST00000089378	160	-23.61	ENSMUSG00000032818	Sh3bp1	SH3-domain binding protein 1
mmu-miR-10b-5p	ENSMUST00000089860	150	-15.49	ENSMUSG00000024383	Fam13a	family with sequence similarity 13, member A
mmu-miR-10b-5p	ENSMUST00000089926	152	-14.75	ENSMUSG00000068566	Mfap1a	microfibrillar-associated protein 1A
mmu-miR-10b-5p	ENSMUST00000090006	157	-16.86	ENSMUSG00000072419	Itgb1	integrin beta 1 (fibronectin receptor beta)
mmu-miR-10b-5p	ENSMUST00000090040	159	-22.97	ENSMUSG00000015659	Ldb3	LIM domain binding 3
mmu-miR-10b-5p	ENSMUST00000090127	154	-17.68	ENSMUSG00000052428	Gbp5	guanylate binding protein 5
mmu-miR-10b-5p	ENSMUST00000090190	156	-21.58	ENSMUSG00000073608	Hic2	hypermethylated in cancer 2
mmu-miR-10b-5p	ENSMUST00000090246	152	-20.34	ENSMUSG00000026313	Sgms2	sphingomyelin synthase 2
mmu-miR-10b-5p	ENSMUST00000090840	154	-18.69	ENSMUSG00000040865	Zrsr2	zinc finger (CCCH type), RNA binding motif and serine/arginine rich 2
mmu-miR-10b-5p	ENSMUST00000091257	150	-15.23	ENSMUSG00000029026	Mfn1	mitofusin 1
mmu-miR-10b-5p	ENSMUST00000091291	158	-19.61	ENSMUSG00000073794	Insr	insulin receptor
mmu-miR-10b-5p	ENSMUST00000091299	168	-19.19	ENSMUSG00000073803	Cdk7	cyclin-dependent kinase 7
mmu-miR-10b-5p	ENSMUST00000091418	152	-21.96	ENSMUSG00000028459	Dnajc1	DnaJ heat shock protein family (Hsp40) member C1
mmu-miR-10b-5p	ENSMUST00000092415	156	-19.16	ENSMUSG00000074030	Specc1	sperm antigen with calponin homology and coiled-coil domains 1
mmu-miR-10b-5p	ENSMUST00000092627	152	-19.8	ENSMUSG00000074064	9330159F19Rik	RIKEN cDNA 9330159F19 gene
mmu-miR-10b-5p	ENSMUST00000092777	168	-21.23	ENSMUSG00000074071	Spag9	sperm associated antigen 9
mmu-miR-10b-5p	ENSMUST00000092852	156	-20.31	ENSMUSG00000071064	Tmem132e	transmembrane protein 132E
mmu-miR-10b-5p	ENSMUST00000093183	152	-19.8	ENSMUSG00000032405	Smco1	single-pass membrane protein with coiled-coil domains 1
mmu-miR-10b-5p	ENSMUST00000093219	151	-17.67	ENSMUSG00000032289	Nsg2	neuron specific gene family member 2
mmu-miR-10b-5p	ENSMUST00000093301	155	-20.22	ENSMUSG00000074361	Ogfod1	2-oxoglutarate and iron-dependent oxygenase domain containing 1
mmu-miR-10b-5p	ENSMUST00000093833	152	-19.8	ENSMUSG00000037652	Fam219b	family with sequence similarity 219, member B
mmu-miR-10b-5p	ENSMUST00000093855	153	-16.51	ENSMUSG00000074682	Scn2b	sodium channel, voltage-gated, type II, beta
mmu-miR-10b-5p	ENSMUST00000093859	151	-15	ENSMUSG00000054027	Grin3a	glutamate receptor ionotropic, NMDA3A
mmu-miR-10b-5p	ENSMUST00000093906	165	-25.22	ENSMUSG00000055313	Birc5	baculoviral IAP repeat-containing 5
mmu-miR-10b-5p	ENSMUST00000093933	152	-19.8	ENSMUSG00000027009	Ptges3l	prostaglandin E synthase 3 (cytosolic)-like
mmu-miR-10b-5p	ENSMUST00000093976	151	-20.38	ENSMUSG00000022523	Arsj	arylsulfatase J
mmu-miR-10b-5p	ENSMUST00000094287	152	-19.8	ENSMUSG00000075307	Ctcfl	CCCTC-binding factor (zinc finger protein)-like
mmu-miR-10b-5p	ENSMUST00000094663	155	-16.46	ENSMUSG00000033581	Gal3st2	galactose-3-O-sulfotransferase 2
mmu-miR-10b-5p	ENSMUST00000094894	160	-14.49	ENSMUSG00000075316	Trabd2b	TraB domain containing 2B
mmu-miR-10b-5p	ENSMUST00000094898	151	-15.17	ENSMUSG00000075376	Ccnyl1	cyclin Y-like 1
mmu-miR-10b-5p	ENSMUST00000095076	151	-14.07	ENSMUSG00000022132	Epb41l4b	erythrocyte membrane protein band 4.1 like 4b
mmu-miR-10b-5p	ENSMUST00000095147	150	-15.58	ENSMUSG00000072625	Dhtkd1	dehydrogenase E1 and transketolase domain containing 1
mmu-miR-10b-5p	ENSMUST00000095517	159	-17.79	ENSMUSG00000069814	Cog8	component of oligomeric golgi complex 8
mmu-miR-10b-5p	ENSMUST00000095610	161	-19.28	ENSMUSG00000040855	Akap5	A kinase (PRKA) anchor protein 5
mmu-miR-10b-5p	ENSMUST00000095737	155	-16.15	ENSMUSG00000031273	Akap6	A kinase (PRKA) anchor protein 6
mmu-miR-10b-5p	ENSMUST00000095739	155	-18.54	ENSMUSG00000073063	Golm1	golgi membrane protein 1
mmu-miR-10b-5p	ENSMUST00000095923	151	-15.22	ENSMUSG00000021010	Rnase6	ribonuclease, RNase A family, 6
mmu-miR-10b-5p	ENSMUST00000096250	152	-20.77	ENSMUSG00000078515	Arid2	AT rich interactive domain 2 (ARID, RFX-like)
mmu-miR-10b-5p	ENSMUST00000096285	163	-22.3	ENSMUSG00000057236	Wnk3	WNK lysine deficient protein kinase 3
mmu-miR-10b-5p	ENSMUST00000096378	152	-16.62	ENSMUSG00000028544	Mageb4	melanoma antigen, family B, 4
mmu-miR-10b-5p	ENSMUST00000096547	151	-26.49	ENSMUSG00000010517	Loxhd1	lipoxygenase homology domains 1
mmu-miR-10b-5p	ENSMUST00000096575	156	-17.46	ENSMUSG00000063564	Map3k2	mitogen-activated protein kinase kinase kinase 2
mmu-miR-10b-5p	ENSMUST00000096639	157	-13.29	ENSMUSG00000049336	Rnf121	ring finger protein 121
mmu-miR-10b-5p	ENSMUST00000096744	154	-22.46	ENSMUSG00000028412	Myadm	myeloid-associated differentiation marker
mmu-miR-10b-5p	ENSMUST00000097175	155	-26.83	ENSMUSG00000026956	Dppa2	developmental pluripotency associated 2
mmu-miR-10b-5p	ENSMUST00000097376	156	-20.19	ENSMUSG00000016477	Tbc1d24	TBC1 domain family, member 24
mmu-miR-10b-5p	ENSMUST00000097432	151	-16.12	ENSMUSG00000026718	Serac1	serine active site containing 1
mmu-miR-10b-5p	ENSMUST00000097458	159	-14.02	ENSMUSG00000015619	Kmo	kynurenine 3-monooxygenase (kynurenine 3-hydroxylase)
mmu-miR-10b-5p	ENSMUST00000097473	152	-18.61	ENSMUSG00000073295	Tmco1	transmembrane and coiled-coil domains 1
mmu-miR-10b-5p	ENSMUST00000097632	155	-16.46	ENSMUSG00000020776	Gm6086	predicted gene 6086
mmu-miR-10b-5p	ENSMUST00000097644	168	-25.66	ENSMUSG00000078653	Hdac4	histone deacetylase 4
mmu-miR-10b-5p	ENSMUST00000097718	153	-20.32	ENSMUSG00000014198	Ino80d	INO80 complex subunit D
mmu-miR-10b-5p	ENSMUST00000097763	153	-17.83	ENSMUSG00000037935	Trp73	transformation related protein 73
mmu-miR-10b-5p	ENSMUST00000097964	152	-20.41	ENSMUSG00000076435	I0C0044D17Rik	RIKEN cDNA I0C0044D17 gene
mmu-miR-10b-5p	ENSMUST00000097982	151	-13.82	ENSMUSG00000078117	4930544L04Rik	RIKEN cDNA 4930544L04 gene
mmu-miR-10b-5p	ENSMUST00000098104	155	-21.17	ENSMUSG00000020042	Cd72	CD72 antigen
mmu-miR-10b-5p	ENSMUST00000098312	163	-16.73	ENSMUSG00000038602	Exoc8	exocyst complex component 8
mmu-miR-10b-5p	ENSMUST00000098367	167	-23.13	ENSMUSG00000019986	Mlycd	malonyl-CoA decarboxylase
mmu-miR-10b-5p	ENSMUST00000098378	153	-18.87	ENSMUSG00000042202	Fam169b	family with sequence similarity 169, member B
mmu-miR-10b-5p	ENSMUST00000098519	153	-14.14	ENSMUSG00000070605	Cyld	cylindromatosis (turban tumor syndrome)
mmu-miR-10b-5p	ENSMUST00000098614	154	-18.48	ENSMUSG00000066688	Zfp827	zinc finger protein 827
mmu-miR-10b-5p	ENSMUST00000098651	152	-19.34	ENSMUSG00000028664	Pias1	protein inhibitor of activated STAT 1
mmu-miR-10b-5p	ENSMUST00000098660	151	-21.36	ENSMUSG00000039850	Thsd4	thrombospondin, type I, domain containing 4
mmu-miR-10b-5p	ENSMUST00000098792	152	-19.8	ENSMUSG00000027983	C5ar2	complement component 5a receptor 2
mmu-miR-10b-5p	ENSMUST00000099163	152	-19.77	ENSMUSG00000061298	Phc3	polyhomeotic-like 3 (Drosophila)
mmu-miR-10b-5p	ENSMUST00000099207	151	-18	ENSMUSG00000027884	Zcchc3	zinc finger, CCHC domain containing 3
mmu-miR-10b-5p	ENSMUST00000099294	171	-29.67	ENSMUSG00000020599	Ablim1	actin-binding LIM protein 1
mmu-miR-10b-5p	ENSMUST00000099396	150	-18.41	ENSMUSG00000044165	Nt5dc3	5'-nucleotidase domain containing 3
mmu-miR-10b-5p	ENSMUST00000099489	151	-19.77	ENSMUSG00000017176	Ccndbp1	cyclin D-type binding-protein 1
mmu-miR-10b-5p	ENSMUST00000099719	156	-19.35	ENSMUSG00000028082	Pgbd1	piggyBac transposable element derived 1
mmu-miR-10b-5p	ENSMUST00000099972	152	-15.01	ENSMUSG00000035495	Itga4	integrin alpha 4
mmu-miR-10b-5p	ENSMUST00000100024	155	-23.92	ENSMUSG00000028468	Fgf12	fibroblast growth factor 12
mmu-miR-10b-5p	ENSMUST00000100050	152	-19.8	ENSMUSG00000000276	Klhl41	kelch-like 41
mmu-miR-10b-5p	ENSMUST00000100052	156	-20.93	ENSMUSG00000028438	Igf2bp2	insulin-like growth factor 2 mRNA binding protein 2
mmu-miR-10b-5p	ENSMUST00000100063	153	-18.52	ENSMUSG00000074653	Scn9a	sodium channel, voltage-gated, type IX, alpha
mmu-miR-10b-5p	ENSMUST00000100064	153	-18.52	ENSMUSG00000078786	Scn9a	sodium channel, voltage-gated, type IX, alpha
mmu-miR-10b-5p	ENSMUST00000100069	150	-17.76	ENSMUSG00000018474	Scn3a	sodium channel, voltage-gated, type III, alpha
mmu-miR-10b-5p	ENSMUST00000100143	162	-22.45	ENSMUSG00000020261	Rc3h2	ring finger and CCCH-type zinc finger domains 2
mmu-miR-10b-5p	ENSMUST00000100314	156	-22.85	ENSMUSG00000018387	Cldn10	claudin 10
mmu-miR-10b-5p	ENSMUST00000100377	154	-18.89	ENSMUSG00000017734	Nfam1	Nfat activating molecule with ITAM motif 1
mmu-miR-10b-5p	ENSMUST00000100463	156	-21.28	ENSMUSG00000035238	Dclre1c	DNA cross-link repair 1C
mmu-miR-10b-5p	ENSMUST00000100720	150	-20.35	ENSMUSG00000042564	Gdf2	growth differentiation factor 2
mmu-miR-10b-5p	ENSMUST00000100837	153	-16.83	ENSMUSG00000027487	Camk2g	calcium/calmodulin-dependent protein kinase II gamma
mmu-miR-10b-5p	ENSMUST00000100866	153	-20.12	ENSMUSG00000001911	E130309D14Rik	RIKEN cDNA E130309D14 gene
mmu-miR-10b-5p	ENSMUST00000101102	151	-16.42	ENSMUSG00000021097	Reps2	RALBP1 associated Eps domain containing protein 2
mmu-miR-10b-5p	ENSMUST00000101205	150	-14.07	ENSMUSG00000036006	Col4a6	collagen, type IV, alpha 6
mmu-miR-10b-5p	ENSMUST00000101280	152	-15.69	ENSMUSG00000026490	Ablim2	actin-binding LIM protein 2
mmu-miR-10b-5p	ENSMUST00000101387	152	-20.18	ENSMUSG00000075571	Hbq1b	hemoglobin, theta 1B
mmu-miR-10b-5p	ENSMUST00000101432	155	-15.25	ENSMUSG00000075028	Npas3	neuronal PAS domain protein 3
mmu-miR-10b-5p	ENSMUST00000102484	164	-25.74	ENSMUSG00000032540	Ddi2	DNA-damage inducible protein 2
mmu-miR-10b-5p	ENSMUST00000102582	152	-20.49	ENSMUSG00000029422	Acacb	acetyl-Coenzyme A carboxylase beta
mmu-miR-10b-5p	ENSMUST00000102598	159	-22.62	ENSMUSG00000039607	Rbbp4	retinoblastoma binding protein 4
mmu-miR-10b-5p	ENSMUST00000102721	160	-22.57	ENSMUSG00000072694	Slc5a9	solute carrier family 5 (sodium/glucose cotransporter), member 9
mmu-miR-10b-5p	ENSMUST00000102724	170	-23.89	ENSMUSG00000042121	Faf1	Fas-associated factor 1
mmu-miR-10b-5p	ENSMUST00000102765	151	-19.2	ENSMUSG00000029502	Col23a1	collagen, type XXIII, alpha 1
mmu-miR-10b-5p	ENSMUST00000102801	159	-20.21	ENSMUSG00000046873	Tenm2	teneurin transmembrane protein 2
mmu-miR-10b-5p	ENSMUST00000102911	152	-13.01	ENSMUSG00000036815	Slc44a1	solute carrier family 44, member 1
mmu-miR-10b-5p	ENSMUST00000102925	158	-25.52	ENSMUSG00000016833	Uap1l1	UDP-N-acteylglucosamine pyrophosphorylase 1-like 1
mmu-miR-10b-5p	ENSMUST00000102948	157	-23.45	ENSMUSG00000057110	E2f3	E2F transcription factor 3
mmu-miR-10b-5p	ENSMUST00000102960	152	-19.8	ENSMUSG00000034480	Stam	signal transducing adaptor molecule (SH3 domain and ITAM motif) 1
mmu-miR-10b-5p	ENSMUST00000102976	159	-14.39	ENSMUSG00000029255	Gata3	GATA binding protein 3
mmu-miR-10b-5p	ENSMUST00000103007	167	-21.91	ENSMUSG00000079462	Nudt11	nudix (nucleoside diphosphate linked moiety X)-type motif 11
mmu-miR-10b-5p	ENSMUST00000103017	162	-20.81	ENSMUSG00000029992	Nploc4	nuclear protein localization 4 homolog (S. cerevisiae)
mmu-miR-10b-5p	ENSMUST00000103031	155	-19.03	ENSMUSG00000022961	Fbf1	Fas (TNFRSF6) binding factor 1
mmu-miR-10b-5p	ENSMUST00000103088	152	-16.95	ENSMUSG00000032940	Elmo2	engulfment and cell motility 2
mmu-miR-10b-5p	ENSMUST00000103107	153	-15.31	ENSMUSG00000064115	Cntd1	cyclin N-terminal domain containing 1
mmu-miR-10b-5p	ENSMUST00000103119	150	-24.45	ENSMUSG00000022747	Zfp385c	zinc finger protein 385C
mmu-miR-10b-5p	ENSMUST00000103133	157	-21.88	ENSMUSG00000062519	Smarce1	SWI/SNF related, matrix associated, actin dependent regulator of chromatin, subfamily e, member 1
mmu-miR-10b-5p	ENSMUST00000103164	155	-21.55	ENSMUSG00000022708	Acsf2	acyl-CoA synthetase family member 2
mmu-miR-10b-5p	ENSMUST00000103168	168	-21.23	ENSMUSG00000056692	Spag9	sperm associated antigen 9
mmu-miR-10b-5p	ENSMUST00000103182	160	-15.56	ENSMUSG00000002107	Rassf2	Ras association (RalGDS/AF-6) domain family member 2
mmu-miR-10b-5p	ENSMUST00000104902	171	-29.67	ENSMUSG00000053774	Ablim1	actin-binding LIM protein 1
mmu-miR-10b-5p	ENSMUST00000104915	154	-18.12	ENSMUSG00000019066	Gm16485	predicted gene 16485
mmu-miR-10b-5p	ENSMUST00000104934	153	-15.38	ENSMUSG00000023868	Adra2b	adrenergic receptor, alpha 2b
mmu-miR-10b-5p	ENSMUST00000105306	156	-14.7	ENSMUSG00000033628	Btbd11	BTB (POZ) domain containing 11
mmu-miR-10b-5p	ENSMUST00000105307	156	-14.7	ENSMUSG00000080115	Btbd11	BTB (POZ) domain containing 11
mmu-miR-10b-5p	ENSMUST00000105436	155	-18.95	ENSMUSG00000043051	Fam13c	family with sequence similarity 13, member C
mmu-miR-10b-5p	ENSMUST00000105473	151	-20.59	ENSMUSG00000061143	Slc35f1	solute carrier family 35, member F1
mmu-miR-10b-5p	ENSMUST00000105519	151	-17.39	ENSMUSG00000046101	L3mbtl3	l(3)mbt-like 3 (Drosophila)
mmu-miR-10b-5p	ENSMUST00000105525	150	-20.37	ENSMUSG00000046449	Ahi1	Abelson helper integration site 1
mmu-miR-10b-5p	ENSMUST00000105608	152	-19.8	ENSMUSG00000041849	Slc35e2	solute carrier family 35, member E2
mmu-miR-10b-5p	ENSMUST00000105733	151	-15.15	ENSMUSG00000022498	Gm13251	predicted gene 13251
mmu-miR-10b-5p	ENSMUST00000105773	157	-23.63	ENSMUSG00000050074	Gm13083	predicted gene 13083
mmu-miR-10b-5p	ENSMUST00000105845	153	-19.11	ENSMUSG00000029248	Ephb2	Eph receptor B2
mmu-miR-10b-5p	ENSMUST00000106244	161	-17.29	ENSMUSG00000029466	Endov	endonuclease V
mmu-miR-10b-5p	ENSMUST00000106245	161	-17.29	ENSMUSG00000005846	Endov	endonuclease V
mmu-miR-10b-5p	ENSMUST00000106283	156	-23.86	ENSMUSG00000052675	Rims3	regulating synaptic membrane exocytosis 3
mmu-miR-10b-5p	ENSMUST00000106302	153	-13.68	ENSMUSG00000027506	Cyth1	cytohesin 1
mmu-miR-10b-5p	ENSMUST00000106305	153	-13.68	ENSMUSG00000047767	Cyth1	cytohesin 1
mmu-miR-10b-5p	ENSMUST00000106337	152	-19.8	ENSMUSG00000044442	Cyp2u1	cytochrome P450, family 2, subfamily u, polypeptide 1
mmu-miR-10b-5p	ENSMUST00000106365	154	-17.89	ENSMUSG00000040139	Mfsd11	major facilitator superfamily domain containing 11
mmu-miR-10b-5p	ENSMUST00000106435	155	-19.03	ENSMUSG00000046032	Fbf1	Fas (TNFRSF6) binding factor 1
mmu-miR-10b-5p	ENSMUST00000106587	153	-14.92	ENSMUSG00000021699	Agbl4	ATP/GTP binding protein-like 4
mmu-miR-10b-5p	ENSMUST00000106613	150	-15.3	ENSMUSG00000022724	Clcc1	chloride channel CLIC-like 1
mmu-miR-10b-5p	ENSMUST00000106704	152	-14.75	ENSMUSG00000031242	Rgs9	regulator of G-protein signaling 9
mmu-miR-10b-5p	ENSMUST00000106758	150	-24.16	ENSMUSG00000019810	Cyb5rl	cytochrome b5 reductase-like
mmu-miR-10b-5p	ENSMUST00000106822	150	-18.82	ENSMUSG00000041440	Bcl2l15	BCLl2-like 15
mmu-miR-10b-5p	ENSMUST00000107076	150	-17.58	ENSMUSG00000021694	Pias3	protein inhibitor of activated STAT 3
mmu-miR-10b-5p	ENSMUST00000107077	150	-17.58	ENSMUSG00000031543	Pias3	protein inhibitor of activated STAT 3
mmu-miR-10b-5p	ENSMUST00000107172	156	-20.51	ENSMUSG00000036246	Dusp3	dual specificity phosphatase 3 (vaccinia virus phosphatase VH1-related)
mmu-miR-10b-5p	ENSMUST00000107173	156	-20.51	ENSMUSG00000042523	Dusp3	dual specificity phosphatase 3 (vaccinia virus phosphatase VH1-related)
mmu-miR-10b-5p	ENSMUST00000107398	153	-15.33	ENSMUSG00000034563	Nt5c3b	5'-nucleotidase, cytosolic IIIB
mmu-miR-10b-5p	ENSMUST00000107399	153	-15.33	ENSMUSG00000052613	Nt5c3b	5'-nucleotidase, cytosolic IIIB
mmu-miR-10b-5p	ENSMUST00000107545	153	-18.49	ENSMUSG00000075270	Med1	mediator complex subunit 1
mmu-miR-10b-5p	ENSMUST00000107614	160	-18.4	ENSMUSG00000045503	Tbkbp1	TBK1 binding protein 1
mmu-miR-10b-5p	ENSMUST00000107615	160	-18.4	ENSMUSG00000055214	Tbkbp1	TBK1 binding protein 1
mmu-miR-10b-5p	ENSMUST00000107664	151	-14.75	ENSMUSG00000078350	Sh3d19	SH3 domain protein D19
mmu-miR-10b-5p	ENSMUST00000107772	152	-19.8	ENSMUSG00000036918	Tstd2	thiosulfate sulfurtransferase (rhodanese)-like domain containing 2
mmu-miR-10b-5p	ENSMUST00000107801	152	-24.38	ENSMUSG00000040688	Tead2	TEA domain family member 2
mmu-miR-10b-5p	ENSMUST00000107886	154	-18.49	ENSMUSG00000021596	Rgp1	RGP1 retrograde golgi transport homolog (S. cerevisiae)
mmu-miR-10b-5p	ENSMUST00000107894	153	-21.64	ENSMUSG00000027673	Dgke	diacylglycerol kinase, epsilon
mmu-miR-10b-5p	ENSMUST00000107896	151	-20.87	ENSMUSG00000032376	Trim25	tripartite motif-containing 25
mmu-miR-10b-5p	ENSMUST00000107920	150	-22.87	ENSMUSG00000020790	Srsf1	serine/arginine-rich splicing factor 1
mmu-miR-10b-5p	ENSMUST00000108055	152	-19.8	ENSMUSG00000033576	Kif24	kinesin family member 24
mmu-miR-10b-5p	ENSMUST00000108230	156	-16.36	ENSMUSG00000004933	Dpf1	D4, zinc and double PHD fingers family 1
mmu-miR-10b-5p	ENSMUST00000108231	156	-16.36	ENSMUSG00000030428	Dpf1	D4, zinc and double PHD fingers family 1
mmu-miR-10b-5p	ENSMUST00000108232	164	-21.53	ENSMUSG00000029616	Usp45	ubiquitin specific petidase 45
mmu-miR-10b-5p	ENSMUST00000108239	151	-17.44	ENSMUSG00000079304	Atad5	ATPase family, AAA domain containing 5
mmu-miR-10b-5p	ENSMUST00000108263	156	-14.37	ENSMUSG00000021514	Lrrc31	leucine rich repeat containing 31
mmu-miR-10b-5p	ENSMUST00000108379	156	-17.96	ENSMUSG00000042647	BC024978	cDNA sequence BC024978
mmu-miR-10b-5p	ENSMUST00000108500	159	-19.8	ENSMUSG00000061175	Smtnl2	smoothelin-like 2
mmu-miR-10b-5p	ENSMUST00000108661	151	-18.75	ENSMUSG00000030282	Chd3	chromodomain helicase DNA binding protein 3
mmu-miR-10b-5p	ENSMUST00000108709	156	-19.16	ENSMUSG00000034773	Specc1	sperm antigen with calponin homology and coiled-coil domains 1
mmu-miR-10b-5p	ENSMUST00000108872	152	-15.16	ENSMUSG00000018661	Slc36a1	solute carrier family 36 (proton/amino acid symporter), member 1
mmu-miR-10b-5p	ENSMUST00000109013	163	-22.59	ENSMUSG00000023805	Shroom1	shroom family member 1
mmu-miR-10b-5p	ENSMUST00000109256	152	-19.34	ENSMUSG00000007659	Pphln1	periphilin 1
mmu-miR-10b-5p	ENSMUST00000109309	153	-16.49	ENSMUSG00000081534	Shank3	SH3/ankyrin domain gene 3
mmu-miR-10b-5p	ENSMUST00000109349	153	-19.88	ENSMUSG00000006412	Dbndd2	dysbindin (dystrobrevin binding protein 1) domain containing 2
mmu-miR-10b-5p	ENSMUST00000109396	153	-14.74	ENSMUSG00000052142	Kcnk15	potassium channel, subfamily K, member 15
mmu-miR-10b-5p	ENSMUST00000109503	154	-18.89	ENSMUSG00000060675	Nfam1	Nfat activating molecule with ITAM motif 1
mmu-miR-10b-5p	ENSMUST00000109539	161	-20.01	ENSMUSG00000006191	Ahsa2	AHA1, activator of heat shock protein ATPase 2
mmu-miR-10b-5p	ENSMUST00000109556	155	-20.22	ENSMUSG00000001855	Ogfod1	2-oxoglutarate and iron-dependent oxygenase domain containing 1
mmu-miR-10b-5p	ENSMUST00000109617	152	-19.8	ENSMUSG00000028234	6430550D23Rik	RIKEN cDNA 6430550D23 gene
mmu-miR-10b-5p	ENSMUST00000109626	153	-14.14	ENSMUSG00000084989	Cyld	cylindromatosis (turban tumor syndrome)
mmu-miR-10b-5p	ENSMUST00000109648	153	-18.62	ENSMUSG00000023030	Fam227a	family with sequence similarity 227, member A
mmu-miR-10b-5p	ENSMUST00000109725	154	-22.26	ENSMUSG00000074884	Cbfa2t2	core-binding factor, runt domain, alpha subunit 2, translocated to, 2 (human)
mmu-miR-10b-5p	ENSMUST00000109730	152	-19.17	ENSMUSG00000046947	Cdk5rap1	CDK5 regulatory subunit associated protein 1
mmu-miR-10b-5p	ENSMUST00000109764	165	-23.38	ENSMUSG00000092252	Nfix	nuclear factor I/X
mmu-miR-10b-5p	ENSMUST00000109936	150	-18.7	ENSMUSG00000078584	Clmn	calmin
mmu-miR-10b-5p	ENSMUST00000109937	150	-18.7	ENSMUSG00000043866	Clmn	calmin
mmu-miR-10b-5p	ENSMUST00000109943	165	-25.81	ENSMUSG00000010554	Mtmr3	myotubularin related protein 3
mmu-miR-10b-5p	ENSMUST00000110065	158	-20.96	ENSMUSG00000020807	Gpr68	G protein-coupled receptor 68
mmu-miR-10b-5p	ENSMUST00000110066	158	-20.96	ENSMUSG00000048249	Gpr68	G protein-coupled receptor 68
mmu-miR-10b-5p	ENSMUST00000110095	153	-17.02	ENSMUSG00000048100	Pde4c	phosphodiesterase 4C, cAMP specific
mmu-miR-10b-5p	ENSMUST00000110196	155	-13.63	ENSMUSG00000015757	Slc22a22	solute carrier family 22 (organic cation transporter), member 22
mmu-miR-10b-5p	ENSMUST00000110293	155	-15.82	ENSMUSG00000040690	Serpinb6b	serine (or cysteine) peptidase inhibitor, clade B, member 6b
mmu-miR-10b-5p	ENSMUST00000110383	152	-20.78	ENSMUSG00000041961	Fam65b	family with sequence similarity 65, member B
mmu-miR-10b-5p	ENSMUST00000110384	152	-20.78	ENSMUSG00000079444	Fam65b	family with sequence similarity 65, member B
mmu-miR-10b-5p	ENSMUST00000110410	152	-20.91	ENSMUSG00000030649	Ankrd33b	ankyrin repeat domain 33B
mmu-miR-10b-5p	ENSMUST00000110567	153	-18.49	ENSMUSG00000028681	Map4k5	mitogen-activated protein kinase kinase kinase kinase 5
mmu-miR-10b-5p	ENSMUST00000110570	153	-18.49	ENSMUSG00000078440	Map4k5	mitogen-activated protein kinase kinase kinase kinase 5
mmu-miR-10b-5p	ENSMUST00000110609	153	-18.16	ENSMUSG00000020362	Ash2l	ash2 (absent, small, or homeotic)-like (Drosophila)
mmu-miR-10b-5p	ENSMUST00000110610	153	-18.16	ENSMUSG00000042709	Ash2l	ash2 (absent, small, or homeotic)-like (Drosophila)
mmu-miR-10b-5p	ENSMUST00000110773	152	-19.8	ENSMUSG00000048012	Mga	MAX gene associated
mmu-miR-10b-5p	ENSMUST00000110774	152	-19.8	ENSMUSG00000024750	Mga	MAX gene associated
mmu-miR-10b-5p	ENSMUST00000110824	151	-22.69	ENSMUSG00000009569	Atxn7l1	ataxin 7-like 1
mmu-miR-10b-5p	ENSMUST00000110943	155	-14.29	ENSMUSG00000030203	Gpatch2	G patch domain containing 2
mmu-miR-10b-5p	ENSMUST00000111117	154	-17.44	ENSMUSG00000016346	Cdc42bpa	CDC42 binding protein kinase alpha
mmu-miR-10b-5p	ENSMUST00000111208	151	-23.62	ENSMUSG00000037514	Defb30	defensin beta 30
mmu-miR-10b-5p	ENSMUST00000111274	153	-20.88	ENSMUSG00000006611	Prdm11	PR domain containing 11
mmu-miR-10b-5p	ENSMUST00000111285	156	-17.11	ENSMUSG00000040797	Zmym5	zinc finger, MYM-type 5
mmu-miR-10b-5p	ENSMUST00000111393	156	-21.05	ENSMUSG00000039737	Ncor2	nuclear receptor co-repressor 2
mmu-miR-10b-5p	ENSMUST00000111398	156	-21.05	ENSMUSG00000019731	Ncor2	nuclear receptor co-repressor 2
mmu-miR-10b-5p	ENSMUST00000111402	156	-21.05	ENSMUSG00000075254	Ncor2	nuclear receptor co-repressor 2
mmu-miR-10b-5p	ENSMUST00000111426	153	-21.11	ENSMUSG00000062797	Pou2f1	POU domain, class 2, transcription factor 1
mmu-miR-10b-5p	ENSMUST00000111427	153	-21.11	ENSMUSG00000039285	Pou2f1	POU domain, class 2, transcription factor 1
mmu-miR-10b-5p	ENSMUST00000111429	153	-21.11	ENSMUSG00000038611	Pou2f1	POU domain, class 2, transcription factor 1
mmu-miR-10b-5p	ENSMUST00000111497	155	-19.36	ENSMUSG00000024869	Abhd5	abhydrolase domain containing 5
mmu-miR-10b-5p	ENSMUST00000111515	151	-14.14	ENSMUSG00000029767	Rsrc2	arginine/serine-rich coiled-coil 2
mmu-miR-10b-5p	ENSMUST00000111529	171	-29.67	ENSMUSG00000021884	Ablim1	actin-binding LIM protein 1
mmu-miR-10b-5p	ENSMUST00000111773	171	-22.93	ENSMUSG00000026853	Rbms3	RNA binding motif, single stranded interacting protein
mmu-miR-10b-5p	ENSMUST00000111810	160	-20.06	ENSMUSG00000030761	Rgs8	regulator of G-protein signaling 8
mmu-miR-10b-5p	ENSMUST00000111812	160	-20.06	ENSMUSG00000047013	Rgs8	regulator of G-protein signaling 8
mmu-miR-10b-5p	ENSMUST00000111890	153	-20.86	ENSMUSG00000051355	Slc8b1	solute carrier family 8 (sodium/lithium/calcium exchanger), member B1
mmu-miR-10b-5p	ENSMUST00000111936	154	-18.25	ENSMUSG00000056832	Btrc	beta-transducin repeat containing protein
mmu-miR-10b-5p	ENSMUST00000112160	152	-19.39	ENSMUSG00000009093	1500011B03Rik	RIKEN cDNA 1500011B03 gene
mmu-miR-10b-5p	ENSMUST00000112242	155	-19.72	ENSMUSG00000018199	Kcna6	potassium voltage-gated channel, shaker-related, subfamily, member 6
mmu-miR-10b-5p	ENSMUST00000112271	151	-16.37	ENSMUSG00000079022	Ace2	angiotensin I converting enzyme (peptidyl-dipeptidase A) 2
mmu-miR-10b-5p	ENSMUST00000112298	152	-20.4	ENSMUSG00000048148	Ssh1	slingshot homolog 1 (Drosophila)
mmu-miR-10b-5p	ENSMUST00000112334	151	-16.42	ENSMUSG00000038240	Reps2	RALBP1 associated Eps domain containing protein 2
mmu-miR-10b-5p	ENSMUST00000112473	156	-21.02	ENSMUSG00000073664	Spsb2	splA/ryanodine receptor domain and SOCS box containing 2
mmu-miR-10b-5p	ENSMUST00000112512	163	-21.83	ENSMUSG00000021666	Golga3	golgi autoantigen, golgin subfamily a, 3
mmu-miR-10b-5p	ENSMUST00000112522	155	-23.5	ENSMUSG00000040969	Mbtps2	membrane-bound transcription factor peptidase, site 2
mmu-miR-10b-5p	ENSMUST00000112606	155	-21.41	ENSMUSG00000054434	Dpp10	dipeptidylpeptidase 10
mmu-miR-10b-5p	ENSMUST00000112877	153	-17.92	ENSMUSG00000022558	Nr6a1	nuclear receptor subfamily 6, group A, member 1
mmu-miR-10b-5p	ENSMUST00000112901	158	-15.88	ENSMUSG00000071324	Mrps18c	mitochondrial ribosomal protein S18C
mmu-miR-10b-5p	ENSMUST00000112934	162	-22.45	ENSMUSG00000043467	Rc3h2	ring finger and CCCH-type zinc finger domains 2
mmu-miR-10b-5p	ENSMUST00000112936	162	-22.45	ENSMUSG00000039735	Rc3h2	ring finger and CCCH-type zinc finger domains 2
mmu-miR-10b-5p	ENSMUST00000113033	162	-25.19	ENSMUSG00000029635	Cntrl	centriolin
mmu-miR-10b-5p	ENSMUST00000113320	153	-12.93	ENSMUSG00000032115	Diaph2	diaphanous related formin 2
mmu-miR-10b-5p	ENSMUST00000113372	152	-17.1	ENSMUSG00000062040	Gnrhr	gonadotropin releasing hormone receptor
mmu-miR-10b-5p	ENSMUST00000113403	152	-20.85	ENSMUSG00000073494	Epha5	Eph receptor A5
mmu-miR-10b-5p	ENSMUST00000113406	152	-20.85	ENSMUSG00000044066	Epha5	Eph receptor A5
mmu-miR-10b-5p	ENSMUST00000113434	157	-17.34	ENSMUSG00000023999	Gm15737	predicted gene 15737
mmu-miR-10b-5p	ENSMUST00000113658	151	-19.09	ENSMUSG00000052557	Gfpt1	glutamine fructose-6-phosphate transaminase 1
mmu-miR-10b-5p	ENSMUST00000113677	152	-22.25	ENSMUSG00000024505	Zer1	zyg-11 related, cell cycle regulator
mmu-miR-10b-5p	ENSMUST00000113768	154	-19.31	ENSMUSG00000022401	Mx1	MX dynamin-like GTPase 1
mmu-miR-10b-5p	ENSMUST00000113796	150	-19.63	ENSMUSG00000009681	Tmbim1	transmembrane BAX inhibitor motif containing 1
mmu-miR-10b-5p	ENSMUST00000113865	155	-15.95	ENSMUSG00000049241	Rbpj	recombination signal binding protein for immunoglobulin kappa J region
mmu-miR-10b-5p	ENSMUST00000113969	152	-16.62	ENSMUSG00000054934	Mageb4	melanoma antigen, family B, 4
mmu-miR-10b-5p	ENSMUST00000113979	161	-18.07	ENSMUSG00000040274	Lancl1	LanC (bacterial lantibiotic synthetase component C)-like 1
mmu-miR-10b-5p	ENSMUST00000113993	159	-18.35	ENSMUSG00000038679	Itsn1	intersectin 1 (SH3 domain protein 1A)
mmu-miR-10b-5p	ENSMUST00000113996	159	-18.35	ENSMUSG00000027079	Itsn1	intersectin 1 (SH3 domain protein 1A)
mmu-miR-10b-5p	ENSMUST00000113999	159	-18.35	ENSMUSG00000043008	Itsn1	intersectin 1 (SH3 domain protein 1A)
mmu-miR-10b-5p	ENSMUST00000114002	152	-23.81	ENSMUSG00000041696	Itsn1	intersectin 1 (SH3 domain protein 1A)
mmu-miR-10b-5p	ENSMUST00000114037	157	-21.37	ENSMUSG00000026596	Son	Son DNA binding protein
mmu-miR-10b-5p	ENSMUST00000114069	150	-14.67	ENSMUSG00000020863	Elmod3	ELMO/CED-12 domain containing 3
mmu-miR-10b-5p	ENSMUST00000114077	151	-15.17	ENSMUSG00000063480	Ccnyl1	cyclin Y-like 1
mmu-miR-10b-5p	ENSMUST00000114151	156	-25.83	ENSMUSG00000037236	Immt	inner membrane protein, mitochondrial
mmu-miR-10b-5p	ENSMUST00000114200	152	-19.8	ENSMUSG00000031585	Fam219b	family with sequence similarity 219, member B
mmu-miR-10b-5p	ENSMUST00000114204	152	-15.69	ENSMUSG00000021700	Ablim2	actin-binding LIM protein 2
mmu-miR-10b-5p	ENSMUST00000114205	152	-15.69	ENSMUSG00000032279	Ablim2	actin-binding LIM protein 2
mmu-miR-10b-5p	ENSMUST00000114206	152	-15.69	ENSMUSG00000090470	Ablim2	actin-binding LIM protein 2
mmu-miR-10b-5p	ENSMUST00000114210	152	-15.69	ENSMUSG00000051977	Ablim2	actin-binding LIM protein 2
mmu-miR-10b-5p	ENSMUST00000114249	160	-23.77	ENSMUSG00000020014	Rbm11	RNA binding motif protein 11
mmu-miR-10b-5p	ENSMUST00000114253	160	-23.77	ENSMUSG00000022758	Rbm11	RNA binding motif protein 11
mmu-miR-10b-5p	ENSMUST00000114292	181	-25.67	ENSMUSG00000028901	Cadm2	cell adhesion molecule 2
mmu-miR-10b-5p	ENSMUST00000114358	157	-17.46	ENSMUSG00000063626	St3gal6	ST3 beta-galactoside alpha-2,3-sialyltransferase 6
mmu-miR-10b-5p	ENSMUST00000114598	157	-17.3	ENSMUSG00000041444	Zfp398	zinc finger protein 398
mmu-miR-10b-5p	ENSMUST00000114668	151	-23.62	ENSMUSG00000009394	Slc5a6	solute carrier family 5 (sodium-dependent vitamin transporter), member 6
mmu-miR-10b-5p	ENSMUST00000114694	157	-16.58	ENSMUSG00000029480	Zbtb20	zinc finger and BTB domain containing 20
mmu-miR-10b-5p	ENSMUST00000114739	150	-15.63	ENSMUSG00000037638	Popdc2	popeye domain containing 2
mmu-miR-10b-5p	ENSMUST00000114859	163	-26.2	ENSMUSG00000055322	D17Wsu92e	DNA segment, Chr 17, Wayne State University 92, expressed
mmu-miR-10b-5p	ENSMUST00000114863	163	-26.2	ENSMUSG00000078671	D17Wsu92e	DNA segment, Chr 17, Wayne State University 92, expressed
mmu-miR-10b-5p	ENSMUST00000114871	153	-20.21	ENSMUSG00000025044	Hs6st2	heparan sulfate 6-O-sulfotransferase 2
mmu-miR-10b-5p	ENSMUST00000114924	150	-17.49	ENSMUSG00000092083	Celf2	CUGBP, Elav-like family member 2
mmu-miR-10b-5p	ENSMUST00000115066	156	-21.28	ENSMUSG00000010095	Dclre1c	DNA cross-link repair 1C
mmu-miR-10b-5p	ENSMUST00000115151	152	-18.6	ENSMUSG00000019214	Ubxn7	UBX domain protein 7
mmu-miR-10b-5p	ENSMUST00000115266	154	-21.2	ENSMUSG00000026674	Dock11	dedicator of cytokinesis 11
mmu-miR-10b-5p	ENSMUST00000115351	152	-14.21	ENSMUSG00000091387	Rab3d	RAB3D, member RAS oncogene family
mmu-miR-10b-5p	ENSMUST00000115371	167	-21.67	ENSMUSG00000054263	Rnps1	ribonucleic acid binding protein S1
mmu-miR-10b-5p	ENSMUST00000115379	156	-20.93	ENSMUSG00000021910	Igf2bp2	insulin-like growth factor 2 mRNA binding protein 2
mmu-miR-10b-5p	ENSMUST00000115622	154	-18.7	ENSMUSG00000003131	Calcr	calcitonin receptor
mmu-miR-10b-5p	ENSMUST00000115717	163	-20.26	ENSMUSG00000036990	Pde10a	phosphodiesterase 10A
mmu-miR-10b-5p	ENSMUST00000115812	155	-12.49	ENSMUSG00000024299	Pik3c3	phosphoinositide-3-kinase, class 3
mmu-miR-10b-5p	ENSMUST00000116231	152	-19.8	ENSMUSG00000038518	Mettl21b	methyltransferase like 21B
mmu-miR-10b-5p	ENSMUST00000116376	152	-19.15	ENSMUSG00000004591	Sh3bp5l	SH3 binding domain protein 5 like
mmu-miR-10b-5p	ENSMUST00000116403	150	-14.12	ENSMUSG00000007036	Hnrnpk	heterogeneous nuclear ribonucleoprotein K
mmu-miR-10b-5p	ENSMUST00000116556	154	-21.83	ENSMUSG00000067288	Wash1	WAS protein family homolog 1
mmu-miR-10b-5p	ENSMUST00000117361	162	-15.47	ENSMUSG00000042099	Osbpl1a	oxysterol binding protein-like 1A
mmu-miR-10b-5p	ENSMUST00000117456	153	-16.37	ENSMUSG00000032827	Npnt	nephronectin
mmu-miR-10b-5p	ENSMUST00000117633	157	-21.37	ENSMUSG00000055817	Son	Son DNA binding protein
mmu-miR-10b-5p	ENSMUST00000117658	155	-22.4	ENSMUSG00000019984	Disc1	disrupted in schizophrenia 1
mmu-miR-10b-5p	ENSMUST00000117811	153	-16.37	ENSMUSG00000072494	Npnt	nephronectin
mmu-miR-10b-5p	ENSMUST00000117994	152	-21.57	ENSMUSG00000040667	C330027C09Rik	RIKEN cDNA C330027C09 gene
mmu-miR-10b-5p	ENSMUST00000118075	150	-17.5	ENSMUSG00000094626	Maml3	mastermind like 3 (Drosophila)
mmu-miR-10b-5p	ENSMUST00000118098	176	-18.53	ENSMUSG00000093805	Mcmdc2	minichromosome maintenance domain containing 2
mmu-miR-10b-5p	ENSMUST00000118111	150	-20.87	ENSMUSG00000024735	Nlgn3	neuroligin 3
mmu-miR-10b-5p	ENSMUST00000118313	162	-15.47	ENSMUSG00000095105	Osbpl1a	oxysterol binding protein-like 1A
mmu-miR-10b-5p	ENSMUST00000118314	151	-17.06	ENSMUSG00000095253	C77370	expressed sequence C77370
mmu-miR-10b-5p	ENSMUST00000118365	150	-18.37	ENSMUSG00000102418	Card6	caspase recruitment domain family, member 6
mmu-miR-10b-5p	ENSMUST00000118375	160	-18.4	ENSMUSG00000097333	Tbkbp1	TBK1 binding protein 1
mmu-miR-10b-5p	ENSMUST00000118420	150	-18.52	ENSMUSG00000098176	Mrps17	mitochondrial ribosomal protein S17
mmu-miR-10b-5p	ENSMUST00000118556	151	-17.08	ENSMUSG00000035189	Ano1	anoctamin 1, calcium activated chloride channel
mmu-miR-10b-5p	ENSMUST00000118574	156	-17.96	ENSMUSG00000058589	Naip6	NLR family, apoptosis inhibitory protein 6
mmu-miR-10b-5p	ENSMUST00000118576	161	-22.19	ENSMUSG00000042063	Ccdc64	coiled-coil domain containing 64
mmu-miR-10b-5p	ENSMUST00000118679	152	-19.8	ENSMUSG00000033439	Txndc11	thioredoxin domain containing 11
mmu-miR-10b-5p	ENSMUST00000118732	151	-21.06	ENSMUSG00000039853	Spink8	serine peptidase inhibitor, Kazal type 8
mmu-miR-10b-5p	ENSMUST00000118941	155	-18.75	ENSMUSG00000021768	Thegl	theg spermatid protein like
mmu-miR-10b-5p	ENSMUST00000118942	155	-22.4	ENSMUSG00000036306	Disc1	disrupted in schizophrenia 1
mmu-miR-10b-5p	ENSMUST00000118952	154	-12.15	ENSMUSG00000096740	Papd5	PAP associated domain containing 5
mmu-miR-10b-5p	ENSMUST00000119033	154	-12.15	ENSMUSG00000056536	Papd5	PAP associated domain containing 5
mmu-miR-10b-5p	ENSMUST00000119043	162	-15.47	ENSMUSG00000056019	Osbpl1a	oxysterol binding protein-like 1A
mmu-miR-10b-5p	ENSMUST00000119055	152	-14.21	ENSMUSG00000053877	Rab3d	RAB3D, member RAS oncogene family
mmu-miR-10b-5p	ENSMUST00000119576	150	-18.52	ENSMUSG00000040710	Mrps17	mitochondrial ribosomal protein S17
mmu-miR-10b-5p	ENSMUST00000119604	150	-18.52	ENSMUSG00000026020	Mrps17	mitochondrial ribosomal protein S17
mmu-miR-10b-5p	ENSMUST00000119792	159	-28.83	ENSMUSG00000070942	Anapc7	anaphase promoting complex subunit 7
mmu-miR-10b-5p	ENSMUST00000119818	151	-22.2	ENSMUSG00000037053	Vezt	vezatin, adherens junctions transmembrane protein
mmu-miR-10b-5p	ENSMUST00000119953	155	-19.28	ENSMUSG00000032482	Rsl1d1	ribosomal L1 domain containing 1
mmu-miR-10b-5p	ENSMUST00000119985	150	-18.52	ENSMUSG00000051527	Mrps17	mitochondrial ribosomal protein S17
mmu-miR-10b-5p	ENSMUST00000120006	151	-25.73	ENSMUSG00000050315	Zfp112	zinc finger protein 112
mmu-miR-10b-5p	ENSMUST00000120143	167	-24.33	ENSMUSG00000029484	Tpd52	tumor protein D52
mmu-miR-10b-5p	ENSMUST00000120267	152	-16.07	ENSMUSG00000042390	Atg16l2	autophagy related 16-like 2 (S. cerevisiae)
mmu-miR-10b-5p	ENSMUST00000120284	152	-12.2	ENSMUSG00000031229	N6amt1	N-6 adenine-specific DNA methyltransferase 1 (putative)
mmu-miR-10b-5p	ENSMUST00000120340	152	-19.8	ENSMUSG00000027950	9430038I01Rik	RIKEN cDNA 9430038I01 gene
mmu-miR-10b-5p	ENSMUST00000120389	153	-19.05	ENSMUSG00000091183	Snx12	sorting nexin 12
mmu-miR-10b-5p	ENSMUST00000120664	151	-22.82	ENSMUSG00000072066	Pde4d	phosphodiesterase 4D, cAMP specific
mmu-miR-10b-5p	ENSMUST00000120667	152	-17.79	ENSMUSG00000052917	Mina	myc induced nuclear antigen
mmu-miR-10b-5p	ENSMUST00000120722	155	-22.57	ENSMUSG00000053134	2610002M06Rik	RIKEN cDNA 2610002M06 gene
mmu-miR-10b-5p	ENSMUST00000121231	151	-14.44	ENSMUSG00000042742	Cept1	choline/ethanolaminephosphotransferase 1
mmu-miR-10b-5p	ENSMUST00000121339	150	-18.52	ENSMUSG00000030030	Mrps17	mitochondrial ribosomal protein S17
mmu-miR-10b-5p	ENSMUST00000121440	150	-17.5	ENSMUSG00000053338	Maml3	mastermind like 3 (Drosophila)
mmu-miR-10b-5p	ENSMUST00000121465	152	-17.3	ENSMUSG00000029816	Fuca2	fucosidase, alpha-L- 2, plasma
mmu-miR-10b-5p	ENSMUST00000121746	161	-22.19	ENSMUSG00000091764	Ccdc64	coiled-coil domain containing 64
mmu-miR-10b-5p	ENSMUST00000121758	151	-17.08	ENSMUSG00000003378	Ano1	anoctamin 1, calcium activated chloride channel
mmu-miR-10b-5p	ENSMUST00000121774	162	-15.47	ENSMUSG00000030604	Osbpl1a	oxysterol binding protein-like 1A
mmu-miR-10b-5p	ENSMUST00000121808	162	-15.47	ENSMUSG00000078779	Osbpl1a	oxysterol binding protein-like 1A
mmu-miR-10b-5p	ENSMUST00000121813	150	-18.52	ENSMUSG00000059479	Mrps17	mitochondrial ribosomal protein S17
mmu-miR-10b-5p	ENSMUST00000121888	162	-15.47	ENSMUSG00000109324	Osbpl1a	oxysterol binding protein-like 1A
mmu-miR-10b-5p	ENSMUST00000122211	152	-14.21	ENSMUSG00000108900	Rab3d	RAB3D, member RAS oncogene family
mmu-miR-10b-5p	ENSMUST00000122302	157	-21.37	ENSMUSG00000002968	Son	Son DNA binding protein
mmu-miR-10b-5p	ENSMUST00000122383	152	-13.97	ENSMUSG00000040177	Gk5	glycerol kinase 5 (putative)
mmu-miR-10b-5p	ENSMUST00000122872	156	-19.35	ENSMUSG00000030399	Pgbd1	piggyBac transposable element derived 1
mmu-miR-10b-5p	ENSMUST00000123138	160	-20.88		Ercc8	excision repaiross-complementing rodent repair deficiency, complementation group 8
mmu-miR-10b-5p	ENSMUST00000123325	152	-20.91		Ankrd33b	ankyrin repeat domain 33B
mmu-miR-10b-5p	ENSMUST00000123418	153	-18.34		Ank1	ankyrin 1, erythroid
mmu-miR-10b-5p	ENSMUST00000123453	156	-21.31		Gmip	Gem-interacting protein
mmu-miR-10b-5p	ENSMUST00000123491	150	-23.59		Dnal1	dynein, axonemal, light chain 1
mmu-miR-10b-5p	ENSMUST00000123506	165	-25.81		Mtmr3	myotubularin related protein 3
mmu-miR-10b-5p	ENSMUST00000123657	160	-20.88		Ercc8	excision repaiross-complementing rodent repair deficiency, complementation group 8
mmu-miR-10b-5p	ENSMUST00000123884	162	-25.19		Cntrl	centriolin
mmu-miR-10b-5p	ENSMUST00000124008	154	-19.05		Ccpg1	cell cycle progression 1
mmu-miR-10b-5p	ENSMUST00000124046	151	-21.42		Pcdh15	protocadherin 15
mmu-miR-10b-5p	ENSMUST00000124387	152	-13.63		Zfp324	zinc finger protein 324
mmu-miR-10b-5p	ENSMUST00000124825	156	-16.34		Pde11a	phosphodiesterase 11A
mmu-miR-10b-5p	ENSMUST00000124826	157	-16.86		Itgb1	integrin beta 1 (fibronectin receptor beta)
mmu-miR-10b-5p	ENSMUST00000125053	156	-21.05		Ncor2	nuclear receptor co-repressor 2
mmu-miR-10b-5p	ENSMUST00000125086	152	-19.2		Sys1	SYS1 Golgi-localized integral membrane protein homolog (S. cerevisiae)
mmu-miR-10b-5p	ENSMUST00000125404	156	-17.8		Pld5	phospholipase D family, member 5
mmu-miR-10b-5p	ENSMUST00000125517	151	-21.42		Pcdh15	protocadherin 15
mmu-miR-10b-5p	ENSMUST00000125533	151	-14.37		Smim1	small integral membrane protein 1
mmu-miR-10b-5p	ENSMUST00000125619	162	-22.45		Rc3h2	ring finger and CCCH-type zinc finger domains 2
mmu-miR-10b-5p	ENSMUST00000125685	153	-18.87		Fam169b	family with sequence similarity 169, member B
mmu-miR-10b-5p	ENSMUST00000125875	155	-24.62		Ttc7	tetratricopeptide repeat domain 7
mmu-miR-10b-5p	ENSMUST00000125901	162	-23.13		Lrrc16a	leucine rich repeat containing 16A
mmu-miR-10b-5p	ENSMUST00000126119	151	-14.37		Smim1	small integral membrane protein 1
mmu-miR-10b-5p	ENSMUST00000126207	152	-24.16		Cyb5rl	cytochrome b5 reductase-like
mmu-miR-10b-5p	ENSMUST00000126319	155	-26.77		Tbl3	transducin (beta)-like 3
mmu-miR-10b-5p	ENSMUST00000126960	153	-19.91		Mctp1	multiple C2 domains, transmembrane 1
mmu-miR-10b-5p	ENSMUST00000127477	166	-24.4		Ndufb5	NADH dehydrogenase (ubiquinone) 1 beta subcomplex, 5
mmu-miR-10b-5p	ENSMUST00000127569	153	-17.13		Usp3	ubiquitin specific peptidase 3
mmu-miR-10b-5p	ENSMUST00000127610	158	-15.04		Ankfy1	ankyrin repeat and FYVE domain containing 1
mmu-miR-10b-5p	ENSMUST00000127957	152	-19.99		Apol6	apolipoprotein L 6
mmu-miR-10b-5p	ENSMUST00000128293	152	-13.63		Zfp324	zinc finger protein 324
mmu-miR-10b-5p	ENSMUST00000128372	161	-20.01		Ahsa2	AHA1, activator of heat shock protein ATPase 2
mmu-miR-10b-5p	ENSMUST00000128576	159	-21.14		Matk	megakaryocyte-associated tyrosine kinase
mmu-miR-10b-5p	ENSMUST00000128694	153	-17.47		Chka	choline kinase alpha
mmu-miR-10b-5p	ENSMUST00000129117	160	-20.88		Ercc8	excision repaiross-complementing rodent repair deficiency, complementation group 8
mmu-miR-10b-5p	ENSMUST00000129423	152	-19.8		Ttyh1	tweety homolog 1 (Drosophila)
mmu-miR-10b-5p	ENSMUST00000129774	152	-13.97		Gk5	glycerol kinase 5 (putative)
mmu-miR-10b-5p	ENSMUST00000130348	155	-15.64		Nhlrc3	NHL repeat containing 3
mmu-miR-10b-5p	ENSMUST00000130451	152	-22		Erp29	endoplasmic reticulum protein 29
mmu-miR-10b-5p	ENSMUST00000130785	153	-14.3		4933413G19Rik	RIKEN cDNA 4933413G19 gene
mmu-miR-10b-5p	ENSMUST00000130799	157	-17.22		Zfp369	zinc finger protein 369
mmu-miR-10b-5p	ENSMUST00000131338	154	-19.8		Acad12	acyl-Coenzyme A dehydrogenase family, member 12
mmu-miR-10b-5p	ENSMUST00000131405	155	-12.49		Pik3c3	phosphoinositide-3-kinase, class 3
mmu-miR-10b-5p	ENSMUST00000131483	151	-20.76		Pif1	PIF1 5'-to-3' DNA helicase homolog (S. cerevisiae)
mmu-miR-10b-5p	ENSMUST00000131724	151	-21.42		Pcdh15	protocadherin 15
mmu-miR-10b-5p	ENSMUST00000133026	161	-20.7		Nfat5	nuclear factor of activated T cells 5
mmu-miR-10b-5p	ENSMUST00000133154	152	-19.8		Fnip2	folliculin interacting protein 2
mmu-miR-10b-5p	ENSMUST00000133248	159	-23.51		Cmas	cytidine monophospho-N-acetylneuraminic acid synthetase
mmu-miR-10b-5p	ENSMUST00000133595	155	-18.9		Jmjd8	jumonji domain containing 8
mmu-miR-10b-5p	ENSMUST00000133930	155	-16.61		BC030867	cDNA sequence BC030867
mmu-miR-10b-5p	ENSMUST00000133957	160	-20.88		Ercc8	excision repaiross-complementing rodent repair deficiency, complementation group 8
mmu-miR-10b-5p	ENSMUST00000134418	153	-20.78		Cog1	component of oligomeric golgi complex 1
mmu-miR-10b-5p	ENSMUST00000134538	151	-20.76		Pif1	PIF1 5'-to-3' DNA helicase homolog (S. cerevisiae)
mmu-miR-10b-5p	ENSMUST00000134767	150	-17.51		Synj2	synaptojanin 2
mmu-miR-10b-5p	ENSMUST00000134902	162	-21.43		Bcl2l1	BCL2-like 1
mmu-miR-10b-5p	ENSMUST00000135073	155	-17.34		Slc48a1	solute carrier family 48 (heme transporter), member 1
mmu-miR-10b-5p	ENSMUST00000135184	154	-19.31		Mx1	MX dynamin-like GTPase 1
mmu-miR-10b-5p	ENSMUST00000135941	154	-14.31		Pfdn2	prefoldin 2
mmu-miR-10b-5p	ENSMUST00000136375	154	-21.97		Rasal3	RAS protein activator like 3
mmu-miR-10b-5p	ENSMUST00000136465	152	-13.88		Pla2g16	phospholipase A2, group XVI
mmu-miR-10b-5p	ENSMUST00000137035	157	-17.46		St3gal6	ST3 beta-galactoside alpha-2,3-sialyltransferase 6
mmu-miR-10b-5p	ENSMUST00000137225	154	-18.73		Cdkal1	CDK5 regulatory subunit associated protein 1-like 1
mmu-miR-10b-5p	ENSMUST00000137293	164	-21.53		Usp45	ubiquitin specific petidase 45
mmu-miR-10b-5p	ENSMUST00000137526	154	-22.26		Cbfa2t2	core-binding factor, runt domain, alpha subunit 2, translocated to, 2 (human)
mmu-miR-10b-5p	ENSMUST00000137799	154	-16.34		Zfp687	zinc finger protein 687
mmu-miR-10b-5p	ENSMUST00000138012	151	-14.31		Nup214	nucleoporin 214
mmu-miR-10b-5p	ENSMUST00000138090	156	-23.14		Clcf1	cardiotrophin-like cytokine factor 1
mmu-miR-10b-5p	ENSMUST00000138166	151	-18.92		Bbx	bobby sox homolog (Drosophila)
mmu-miR-10b-5p	ENSMUST00000138268	152	-19.2		Sys1	SYS1 Golgi-localized integral membrane protein homolog (S. cerevisiae)
mmu-miR-10b-5p	ENSMUST00000138502	159	-20.86		Rps20	ribosomal protein S20
mmu-miR-10b-5p	ENSMUST00000138595	155	-17.85		Crocc2	ciliary rootlet coiled-coil, rootletin family member 2
mmu-miR-10b-5p	ENSMUST00000138843	152	-18.31		Slc11a2	solute carrier family 11 (proton-coupled divalent metal ion transporters), member 2
mmu-miR-10b-5p	ENSMUST00000139129	150	-22.87		Srsf1	serine/arginine-rich splicing factor 1
mmu-miR-10b-5p	ENSMUST00000139215	159	-16.16		Hectd2	HECT domain containing 2
mmu-miR-10b-5p	ENSMUST00000139253	151	-12.8		Serf2	small EDRK-rich factor 2
mmu-miR-10b-5p	ENSMUST00000139547	153	-17.13		Usp3	ubiquitin specific peptidase 3
mmu-miR-10b-5p	ENSMUST00000139946	153	-18.16		Ash2l	ash2 (absent, small, or homeotic)-like (Drosophila)
mmu-miR-10b-5p	ENSMUST00000140312	157	-21.37		Son	Son DNA binding protein
mmu-miR-10b-5p	ENSMUST00000140364	159	-20.42		Adck2	aarF domain containing kinase 2
mmu-miR-10b-5p	ENSMUST00000140374	152	-19.39		Gm20499	predicted gene 20499
mmu-miR-10b-5p	ENSMUST00000140948	164	-22.24		Mcmdc2	minichromosome maintenance domain containing 2
mmu-miR-10b-5p	ENSMUST00000141112	151	-17.13		AU022252	expressed sequence AU022252
mmu-miR-10b-5p	ENSMUST00000141116	151	-21.58		Taf10	TAF10 RNA polymerase II, TATA box binding protein (TBP)-associated factor
mmu-miR-10b-5p	ENSMUST00000141755	156	-17.76		Mettl16	methyltransferase like 16
mmu-miR-10b-5p	ENSMUST00000142395	163	-18.42		Whsc1l1	Wolf-Hirschhorn syndrome candidate 1-like 1 (human)
mmu-miR-10b-5p	ENSMUST00000142530	151	-16.37		4933427D14Rik	RIKEN cDNA 4933427D14 gene
mmu-miR-10b-5p	ENSMUST00000142539	171	-26.71		Crebrf	CREB3 regulatory factor
mmu-miR-10b-5p	ENSMUST00000142941	150	-17.49		Celf2	CUGBP, Elav-like family member 2
mmu-miR-10b-5p	ENSMUST00000143047	151	-14.37		Smim1	small integral membrane protein 1
mmu-miR-10b-5p	ENSMUST00000143054	152	-15.44		Taf13	TAF13 RNA polymerase II, TATA box binding protein (TBP)-associated factor
mmu-miR-10b-5p	ENSMUST00000143176	154	-17.44		Cdc42bpa	CDC42 binding protein kinase alpha
mmu-miR-10b-5p	ENSMUST00000143214	170	-28.73		Ppil4	peptidylprolyl isomerase (cyclophilin)-like 4
mmu-miR-10b-5p	ENSMUST00000143410	179	-26.69		Tnni3k	TNNI3 interacting kinase
mmu-miR-10b-5p	ENSMUST00000143412	156	-15.01		Mtf2	metal response element binding transcription factor 2
mmu-miR-10b-5p	ENSMUST00000143432	150	-18.16		Col16a1	collagen, type XVI, alpha 1
mmu-miR-10b-5p	ENSMUST00000143746	156	-18.91		Znrf3	zinc and ring finger 3
mmu-miR-10b-5p	ENSMUST00000143789	150	-21.24		Gm21981	predicted gene 21981
mmu-miR-10b-5p	ENSMUST00000144041	151	-20.38		Mtss1l	metastasis suppressor 1-like
mmu-miR-10b-5p	ENSMUST00000144207	162	-19.8		Anapc15	anaphase prompoting complex C subunit 15
mmu-miR-10b-5p	ENSMUST00000144302	151	-21.42		Pcdh15	protocadherin 15
mmu-miR-10b-5p	ENSMUST00000144620	150	-25.69		Ptch2	patched homolog 2
mmu-miR-10b-5p	ENSMUST00000144647	152	-20.27		Dohh	deoxyhypusine hydroxylase/monooxygenase
mmu-miR-10b-5p	ENSMUST00000145353	150	-12.69		Cnot6	CCR4-NOT transcription complex, subunit 6
mmu-miR-10b-5p	ENSMUST00000145532	158	-21.21		Atpaf2	ATP synthase mitochondrial F1 complex assembly factor 2
mmu-miR-10b-5p	ENSMUST00000147588	161	-20.7		Nfat5	nuclear factor of activated T cells 5
mmu-miR-10b-5p	ENSMUST00000147891	157	-21.37		Son	Son DNA binding protein
mmu-miR-10b-5p	ENSMUST00000148071	156	-19.35		Pgbd1	piggyBac transposable element derived 1
mmu-miR-10b-5p	ENSMUST00000148443	153	-19.75		Cyp20a1	cytochrome P450, family 20, subfamily a, polypeptide 1
mmu-miR-10b-5p	ENSMUST00000148713	154	-18.48		Zfp827	zinc finger protein 827
mmu-miR-10b-5p	ENSMUST00000149011	151	-17.92		Zfp473	zinc finger protein 473
mmu-miR-10b-5p	ENSMUST00000149144	168	-21.08		Zfand5	zinc finger, AN1-type domain 5
mmu-miR-10b-5p	ENSMUST00000149154	150	-19.09		Pcdh19	protocadherin 19
mmu-miR-10b-5p	ENSMUST00000149359	154	-19.8		Mkl2	MKL/myocardin-like 2
mmu-miR-10b-5p	ENSMUST00000149453	152	-24.16		Cyb5rl	cytochrome b5 reductase-like
mmu-miR-10b-5p	ENSMUST00000149776	150	-13.59		Dusp16	dual specificity phosphatase 16
mmu-miR-10b-5p	ENSMUST00000149964	151	-16.03		Kcnq2	potassium voltage-gated channel, subfamily Q, member 2
mmu-miR-10b-5p	ENSMUST00000150624	150	-17.49		Celf2	CUGBP, Elav-like family member 2
mmu-miR-10b-5p	ENSMUST00000150704	162	-17.39		Vezt	vezatin, adherens junctions transmembrane protein
mmu-miR-10b-5p	ENSMUST00000150826	154	-19.05		Ccpg1	cell cycle progression 1
mmu-miR-10b-5p	ENSMUST00000150843	151	-20.71		Pank2	pantothenate kinase 2
mmu-miR-10b-5p	ENSMUST00000151116	151	-21.42		Pcdh15	protocadherin 15
mmu-miR-10b-5p	ENSMUST00000151243	152	-16.09		Hfe	hemochromatosis
mmu-miR-10b-5p	ENSMUST00000151397	153	-19.56		Iqsec3	IQ motif and Sec7 domain 3
mmu-miR-10b-5p	ENSMUST00000151528	150	-20.87		Nlgn3	neuroligin 3
mmu-miR-10b-5p	ENSMUST00000151566	162	-23.13		Lrrc16a	leucine rich repeat containing 16A
mmu-miR-10b-5p	ENSMUST00000151678	156	-20.51		Dusp3	dual specificity phosphatase 3 (vaccinia virus phosphatase VH1-related)
mmu-miR-10b-5p	ENSMUST00000151743	156	-19.35		Pgbd1	piggyBac transposable element derived 1
mmu-miR-10b-5p	ENSMUST00000151786	154	-22.26		Prkrip1	Prkr interacting protein 1 (IL11 inducible)
mmu-miR-10b-5p	ENSMUST00000151856	153	-18.16		Ash2l	ash2 (absent, small, or homeotic)-like (Drosophila)
mmu-miR-10b-5p	ENSMUST00000152080	155	-15.99		Slc35e1	solute carrier family 35, member E1
mmu-miR-10b-5p	ENSMUST00000152634	160	-20.88		Ercc8	excision repaiross-complementing rodent repair deficiency, complementation group 8
mmu-miR-10b-5p	ENSMUST00000152655	151	-21.42		Pcdh15	protocadherin 15
mmu-miR-10b-5p	ENSMUST00000152782	153	-21.56		Heg1	heart development protein with EGF-like domains 1
mmu-miR-10b-5p	ENSMUST00000152819	151	-21.42		Pcdh15	protocadherin 15
mmu-miR-10b-5p	ENSMUST00000153076	168	-21.23		Spag9	sperm associated antigen 9
mmu-miR-10b-5p	ENSMUST00000153369	164	-21.32		Nr4a3	nuclear receptor subfamily 4, group A, member 3
mmu-miR-10b-5p	ENSMUST00000153470	160	-19.8		l7Rn6	lethal, Chr 7, Rinchik 6
mmu-miR-10b-5p	ENSMUST00000153758	160	-15.43		Erp29	endoplasmic reticulum protein 29
mmu-miR-10b-5p	ENSMUST00000154078	161	-19.28		Akap5	A kinase (PRKA) anchor protein 5
mmu-miR-10b-5p	ENSMUST00000154424	151	-16.42		Reps2	RALBP1 associated Eps domain containing protein 2
mmu-miR-10b-5p	ENSMUST00000154583	163	-23.37		Azi2	5-azacytidine induced gene 2
mmu-miR-10b-5p	ENSMUST00000154812	152	-21.49		Cuedc1	CUE domain containing 1
mmu-miR-10b-5p	ENSMUST00000154970	151	-20.76		Pif1	PIF1 5'-to-3' DNA helicase homolog (S. cerevisiae)
mmu-miR-10b-5p	ENSMUST00000155123	154	-18.26		Phrf1	PHD and ring finger domains 1
mmu-miR-10b-5p	ENSMUST00000155233	154	-19.31		Mx1	MX dynamin-like GTPase 1
mmu-miR-10b-5p	ENSMUST00000155405	151	-20.72		Nudt8	nudix (nucleoside diphosphate linked moiety X)-type motif 8
mmu-miR-10b-5p	ENSMUST00000155701	151	-21.42		Pcdh15	protocadherin 15
mmu-miR-10b-5p	ENSMUST00000155998	158	-15.04		Ankfy1	ankyrin repeat and FYVE domain containing 1
mmu-miR-10b-5p	ENSMUST00000156163	156	-20.19		Calu	calumenin
mmu-miR-10b-5p	ENSMUST00000156431	152	-19.8		Hacl1	2-hydroxyacyl-CoA lyase 1
mmu-miR-10b-5p	ENSMUST00000156520	155	-19.36		Abhd5	abhydrolase domain containing 5
mmu-miR-10b-5p	ENSMUST00000156679	152	-20.91		Ankrd33b	ankyrin repeat domain 33B
mmu-miR-10b-5p	ENSMUST00000156694	150	-20.3		Rap2a	RAS related protein 2a
mmu-miR-10b-5p	ENSMUST00000156702	165	-23.48		Crat	carnitine acetyltransferase
mmu-miR-10b-5p	ENSMUST00000156992	155	-20.75		Myo7a	myosin VIIA
mmu-miR-10b-5p	ENSMUST00000159038	153	-17.84		Mfsd4	major facilitator superfamily domain containing 4
mmu-miR-10b-5p	ENSMUST00000159062	151	-17.82		Fbxo41	F-box protein 41
mmu-miR-10b-5p	ENSMUST00000159081	160	-22.23		Commd1	COMM domain containing 1
mmu-miR-10b-5p	ENSMUST00000159110	150	-16.94		Apaf1	apoptotic peptidase activating factor 1
mmu-miR-10b-5p	ENSMUST00000159145	150	-13.97		Ttc26	tetratricopeptide repeat domain 26
mmu-miR-10b-5p	ENSMUST00000159241	156	-23.87		Gstt4	glutathione S-transferase, theta 4
mmu-miR-10b-5p	ENSMUST00000159459	156	-20.19		Ocln	occludin
mmu-miR-10b-5p	ENSMUST00000159592	152	-20.4		Ssh1	slingshot homolog 1 (Drosophila)
mmu-miR-10b-5p	ENSMUST00000159879	153	-14.36		Trove2	TROVE domain family, member 2
mmu-miR-10b-5p	ENSMUST00000159993	158	-15.38		Col22a1	collagen, type XXII, alpha 1
mmu-miR-10b-5p	ENSMUST00000160211	156	-23.87		Gstt4	glutathione S-transferase, theta 4
mmu-miR-10b-5p	ENSMUST00000160260	153	-21.11		Pou2f1	POU domain, class 2, transcription factor 1
mmu-miR-10b-5p	ENSMUST00000160300	168	-27.58		Nxph1	neurexophilin 1
mmu-miR-10b-5p	ENSMUST00000160443	150	-14.56		Nwd1	NACHT and WD repeat domain containing 1
mmu-miR-10b-5p	ENSMUST00000160471	155	-14.29		Gpatch2	G patch domain containing 2
mmu-miR-10b-5p	ENSMUST00000160570	155	-14.29		Gpatch2	G patch domain containing 2
mmu-miR-10b-5p	ENSMUST00000160597	151	-17.55		Opa1	optic atrophy 1
mmu-miR-10b-5p	ENSMUST00000160823	159	-18.2		Pdss2	prenyl (solanesyl) diphosphate synthase, subunit 2
mmu-miR-10b-5p	ENSMUST00000160834	150	-18.93		Nbeal1	neurobeachin like 1
mmu-miR-10b-5p	ENSMUST00000160859	156	-20.19		Ocln	occludin
mmu-miR-10b-5p	ENSMUST00000160908	153	-21.11		Pou2f1	POU domain, class 2, transcription factor 1
mmu-miR-10b-5p	ENSMUST00000160961	150	-14.83		Clcn7	chloride channel, voltage-sensitive 7
mmu-miR-10b-5p	ENSMUST00000160981	150	-19.06		Gfm2	G elongation factor, mitochondrial 2
mmu-miR-10b-5p	ENSMUST00000161022	156	-18.91		Arhgef38	Rho guanine nucleotide exchange factor (GEF) 38
mmu-miR-10b-5p	ENSMUST00000161059	153	-18.09		Tmem120b	transmembrane protein 120B
mmu-miR-10b-5p	ENSMUST00000161078	151	-17.82		Fbxo41	F-box protein 41
mmu-miR-10b-5p	ENSMUST00000161157	150	-19.28		Ms4a6b	membrane-spanning 4-domains, subfamily A, member 6B
mmu-miR-10b-5p	ENSMUST00000161265	151	-16.66		Mroh1	maestro heat-like repeat family member 1
mmu-miR-10b-5p	ENSMUST00000161546	151	-17.82		Fbxo41	F-box protein 41
mmu-miR-10b-5p	ENSMUST00000161557	150	-14.56		Nwd1	NACHT and WD repeat domain containing 1
mmu-miR-10b-5p	ENSMUST00000161927	153	-23.61		Armc2	armadillo repeat containing 2
mmu-miR-10b-5p	ENSMUST00000162226	150	-15.52		Zbtb37	zinc finger and BTB domain containing 37
mmu-miR-10b-5p	ENSMUST00000162405	153	-23.61		Armc2	armadillo repeat containing 2
mmu-miR-10b-5p	ENSMUST00000162409	158	-18.85		Fnbp1l	formin binding protein 1-like
mmu-miR-10b-5p	ENSMUST00000162460	150	-20.23		Nfya	nuclear transcription factor-Y alpha
mmu-miR-10b-5p	ENSMUST00000162494	150	-23.31		Cdk8	cyclin-dependent kinase 8
mmu-miR-10b-5p	ENSMUST00000162554	150	-13.97		Ttc26	tetratricopeptide repeat domain 26
mmu-miR-10b-5p	ENSMUST00000162560	152	-18.85		Hyou1	hypoxia up-regulated 1
mmu-miR-10b-5p	ENSMUST00000162592	158	-22.09		Zfp27	zinc finger protein 27
mmu-miR-10b-5p	ENSMUST00000162752	158	-18.7		Sh2d1b2	SH2 domain containing 1B2
mmu-miR-10b-5p	ENSMUST00000162811	157	-17.12		Cep68	centrosomal protein 68
mmu-miR-10b-5p	ENSMUST00000162854	150	-19.47		Kif6	kinesin family member 6
mmu-miR-10b-5p	ENSMUST00000162864	152	-19.8		Trmt10a	tRNA methyltransferase 10A
mmu-miR-10b-5p	ENSMUST00000162934	150	-17.58		Pias3	protein inhibitor of activated STAT 3
mmu-miR-10b-5p	ENSMUST00000162997	152	-20.07		Gan	giant axonal neuropathy
mmu-miR-10b-5p	ENSMUST00000163078	150	-19.28		Ms4a6b	membrane-spanning 4-domains, subfamily A, member 6B
mmu-miR-10b-5p	ENSMUST00000163265	151	-15.95		Arhgap19	Rho GTPase activating protein 19
mmu-miR-10b-5p	ENSMUST00000163505	150	-20.37		Ahi1	Abelson helper integration site 1
mmu-miR-10b-5p	ENSMUST00000163511	156	-25.08		Irf5	interferon regulatory factor 5
mmu-miR-10b-5p	ENSMUST00000163590	161	-23.99		Dtwd2	DTW domain containing 2
mmu-miR-10b-5p	ENSMUST00000163717	167	-21.67		Rnps1	ribonucleic acid binding protein S1
mmu-miR-10b-5p	ENSMUST00000163754	158	-21.87		Xpnpep3	X-prolyl aminopeptidase (aminopeptidase P) 3, putative
mmu-miR-10b-5p	ENSMUST00000164107	150	-18.22		Bcr	breakpoint cluster region
mmu-miR-10b-5p	ENSMUST00000164267	152	-20.54		Hcar1	hydrocarboxylic acid receptor 1
mmu-miR-10b-5p	ENSMUST00000164271	156	-18.38		Kcnmb4	potassium large conductance calcium-activated channel, subfamily M, beta member 4
mmu-miR-10b-5p	ENSMUST00000164337	153	-20.94		Athl1	ATH1, acid trehalase-like 1 (yeast)
mmu-miR-10b-5p	ENSMUST00000164553	154	-22.46		Myadm	myeloid-associated differentiation marker
mmu-miR-10b-5p	ENSMUST00000164580	153	-20.94		Athl1	ATH1, acid trehalase-like 1 (yeast)
mmu-miR-10b-5p	ENSMUST00000164890	150	-17.42		Lpar2	lysophosphatidic acid receptor 2
mmu-miR-10b-5p	ENSMUST00000165066	153	-20.32		Ino80d	INO80 complex subunit D
mmu-miR-10b-5p	ENSMUST00000165088	157	-25.77		Tmprss5	transmembrane protease, serine 5 (spinesin)
mmu-miR-10b-5p	ENSMUST00000165117	150	-16.13		Cdk6	cyclin-dependent kinase 6
mmu-miR-10b-5p	ENSMUST00000165201	152	-21.93		Trps1	trichorhinophalangeal syndrome I (human)
mmu-miR-10b-5p	ENSMUST00000165219	152	-19.8		Clp1	CLP1, cleavage and polyadenylation factor I subunit
mmu-miR-10b-5p	ENSMUST00000165530	155	-21.72		Klhl6	kelch-like 6
mmu-miR-10b-5p	ENSMUST00000165682	153	-18.39		Rasl12	RAS-like, family 12
mmu-miR-10b-5p	ENSMUST00000165743	159	-19.92		5031439G07Rik	RIKEN cDNA 5031439G07 gene
mmu-miR-10b-5p	ENSMUST00000165935	152	-19.34		Pphln1	periphilin 1
mmu-miR-10b-5p	ENSMUST00000166030	151	-22.66		Mief1	mitochondrial elongation factor 1
mmu-miR-10b-5p	ENSMUST00000166078	153	-18.16		Ash2l	ash2 (absent, small, or homeotic)-like (Drosophila)
mmu-miR-10b-5p	ENSMUST00000166172	154	-18.87		Abl2	v-abl Abelson murine leukemia viral oncogene 2 (arg, Abelson-related gene)
mmu-miR-10b-5p	ENSMUST00000166272	157	-25.77		Tmprss5	transmembrane protease, serine 5 (spinesin)
mmu-miR-10b-5p	ENSMUST00000166312	153	-17.09		Luc7l3	LUC7-like 3 (S. cerevisiae)
mmu-miR-10b-5p	ENSMUST00000166578	154	-19.5		Nhp2l1	NHP2 non-histone chromosome protein 2-like 1 (S. cerevisiae)
mmu-miR-10b-5p	ENSMUST00000166793	150	-15.61		Matr3	matrin 3
mmu-miR-10b-5p	ENSMUST00000166938	156	-25.83		Immt	inner membrane protein, mitochondrial
mmu-miR-10b-5p	ENSMUST00000166975	156	-25.83		Immt	inner membrane protein, mitochondrial
mmu-miR-10b-5p	ENSMUST00000167264	155	-21.08		Gtf2e2	general transcription factor II E, polypeptide 2 (beta subunit)
mmu-miR-10b-5p	ENSMUST00000167459	160	-17.53		Mbnl2	muscleblind-like 2
mmu-miR-10b-5p	ENSMUST00000167595	150	-16.72		Fyco1	FYVE and coiled-coil domain containing 1
mmu-miR-10b-5p	ENSMUST00000167611	152	-13.71		2018-03-02	membrane-associated ring finger (C3HC4) 2
mmu-miR-10b-5p	ENSMUST00000167619	153	-12.93		Diaph2	diaphanous related formin 2
mmu-miR-10b-5p	ENSMUST00000167824	152	-18.28		Rab3c	RAB3C, member RAS oncogene family
mmu-miR-10b-5p	ENSMUST00000167866	152	-18.36		Idh3a	isocitrate dehydrogenase 3 (NAD+) alpha
mmu-miR-10b-5p	ENSMUST00000167944	150	-19.09		Pcdh19	protocadherin 19
mmu-miR-10b-5p	ENSMUST00000167946	161	-21.14		Cacna2d1	calcium channel, voltage-dependent, alpha2/delta subunit 1
mmu-miR-10b-5p	ENSMUST00000167951	154	-16.02		Prr23a3	proline rich 23A, member 3
mmu-miR-10b-5p	ENSMUST00000167994	152	-19.8		Prdm9	PR domain containing 9
mmu-miR-10b-5p	ENSMUST00000168098	153	-17.92		Nr6a1	nuclear receptor subfamily 6, group A, member 1
mmu-miR-10b-5p	ENSMUST00000168110	151	-16.36		Cfap54	cilia and flagella associated protein 54
mmu-miR-10b-5p	ENSMUST00000168162	152	-17.02		Pdgfra	platelet derived growth factor receptor, alpha polypeptide
mmu-miR-10b-5p	ENSMUST00000168174	156	-15.66		Tbx22	T-box 22
mmu-miR-10b-5p	ENSMUST00000168383	168	-26.26		P2rx6	purinergic receptor P2X, ligand-gated ion channel, 6
mmu-miR-10b-5p	ENSMUST00000168410	156	-20.19		Tbc1d24	TBC1 domain family, member 24
mmu-miR-10b-5p	ENSMUST00000168553	150	-19.63		Gmeb1	glucocorticoid modulatory element binding protein 1
mmu-miR-10b-5p	ENSMUST00000168592	154	-18.7		Calcr	calcitonin receptor
mmu-miR-10b-5p	ENSMUST00000168630	151	-17.44		Unc5d	unc-5 homolog D (C. elegans)
mmu-miR-10b-5p	ENSMUST00000168755	150	-17.81		Slc25a44	solute carrier family 25, member 44
mmu-miR-10b-5p	ENSMUST00000168887	151	-15.48		Prkd3	protein kinase D3
mmu-miR-10b-5p	ENSMUST00000168954	154	-19.09		Arhgap32	Rho GTPase activating protein 32
mmu-miR-10b-5p	ENSMUST00000169036	159	-16.16		Hectd2	HECT domain containing 2
mmu-miR-10b-5p	ENSMUST00000169121	164	-24.35		Syt7	synaptotagmin VII
mmu-miR-10b-5p	ENSMUST00000169345	164	-23.01		Syn2	synapsin II
mmu-miR-10b-5p	ENSMUST00000169453	161	-20.7		Nfat5	nuclear factor of activated T cells 5
mmu-miR-10b-5p	ENSMUST00000169485	152	-19.8		Dhx37	DEAH (Asp-Glu-Ala-His) box polypeptide 37
mmu-miR-10b-5p	ENSMUST00000169593	150	-19.17		Zbtb42	zinc finger and BTB domain containing 42
mmu-miR-10b-5p	ENSMUST00000169684	153	-22.06		Prss57	protease, serine 57
mmu-miR-10b-5p	ENSMUST00000169786	157	-21.7		Tns1	tensin 1
mmu-miR-10b-5p	ENSMUST00000169922	153	-25.57		Chd2	chromodomain helicase DNA binding protein 2
mmu-miR-10b-5p	ENSMUST00000169948	156	-22.19		Rchy1	ring finger and CHY zinc finger domain containing 1
mmu-miR-10b-5p	ENSMUST00000170091	154	-15.61		Msr1	macrophage scavenger receptor 1
mmu-miR-10b-5p	ENSMUST00000170146	153	-16.4		Kcnb2	potassium voltage gated channel, Shab-related subfamily, member 2
mmu-miR-10b-5p	ENSMUST00000170157	152	-19.8		Slc3a2	solute carrier family 3 (activators of dibasic and neutral amino acid transport), member 2
mmu-miR-10b-5p	ENSMUST00000170243	160	-15.35		Galnt1	UDP-N-acetyl-alpha-D-galactosamine:polypeptide N-acetylgalactosaminyltransferase 1
mmu-miR-10b-5p	ENSMUST00000170266	154	-18.7		Calcr	calcitonin receptor
mmu-miR-10b-5p	ENSMUST00000170373	152	-20.74		Atl3	atlastin GTPase 3
mmu-miR-10b-5p	ENSMUST00000170426	157	-25.77		Tmprss5	transmembrane protease, serine 5 (spinesin)
mmu-miR-10b-5p	ENSMUST00000170438	150	-17.49		Celf2	CUGBP, Elav-like family member 2
mmu-miR-10b-5p	ENSMUST00000170575	155	-19.4		Chtf18	CTF18, chromosome transmission fidelity factor 18
mmu-miR-10b-5p	ENSMUST00000170705	155	-21.08		Gtf2e2	general transcription factor II E, polypeptide 2 (beta subunit)
mmu-miR-10b-5p	ENSMUST00000170800	152	-21.71		Ddr2	discoidin domain receptor family, member 2
mmu-miR-10b-5p	ENSMUST00000170998	153	-16.51		Scn2b	sodium channel, voltage-gated, type II, beta
mmu-miR-10b-5p	ENSMUST00000171010	155	-21.08		Gtf2e2	general transcription factor II E, polypeptide 2 (beta subunit)
mmu-miR-10b-5p	ENSMUST00000171024	152	-19.77		Exd1	exonuclease 3'-5' domain containing 1
mmu-miR-10b-5p	ENSMUST00000171211	153	-18.49		Map4k5	mitogen-activated protein kinase kinase kinase kinase 5
mmu-miR-10b-5p	ENSMUST00000171324	151	-16.46		Gcnt4	glucosaminyl (N-acetyl) transferase 4, core 2 (beta-1,6-N-acetylglucosaminyltransferase)
mmu-miR-10b-5p	ENSMUST00000171325	157	-13.63		Fyttd1	forty-two-three domain containing 1
mmu-miR-10b-5p	ENSMUST00000171425	152	-19.8		C5ar2	complement component 5a receptor 2
mmu-miR-10b-5p	ENSMUST00000171588	162	-15.57		Lifr	leukemia inhibitory factor receptor
mmu-miR-10b-5p	ENSMUST00000171613	154	-18.7		Calcr	calcitonin receptor
mmu-miR-10b-5p	ENSMUST00000171654	151	-21.36		Thsd4	thrombospondin, type I, domain containing 4
mmu-miR-10b-5p	ENSMUST00000171691	151	-23.61		Mdga1	MAM domain containing glycosylphosphatidylinositol anchor 1
mmu-miR-10b-5p	ENSMUST00000171735	152	-19.8		Nisch	nischarin
mmu-miR-10b-5p	ENSMUST00000171937	153	-19.76		Arhgap35	Rho GTPase activating protein 35
mmu-miR-10b-5p	ENSMUST00000172416	153	-20.32		Ino80d	INO80 complex subunit D
mmu-miR-10b-5p	ENSMUST00000172450	151	-17.26		Pafah1b2	platelet-activating factor acetylhydrolase, isoform 1b, subunit 2
mmu-miR-10b-5p	ENSMUST00000172492	157	-21.86		Znrf3	zinc and ring finger 3
mmu-miR-10b-5p	ENSMUST00000172614	152	-19.8		Otud4	OTU domain containing 4
mmu-miR-10b-5p	ENSMUST00000172922	150	-15.85		Adamts10	a disintegrin-like and metallopeptidase (reprolysin type) with thrombospondin type 1 motif, 10
mmu-miR-10b-5p	ENSMUST00000172934	152	-13.71		2018-03-02	membrane-associated ring finger (C3HC4) 2
mmu-miR-10b-5p	ENSMUST00000173013	150	-15.85		Adamts10	a disintegrin-like and metallopeptidase (reprolysin type) with thrombospondin type 1 motif, 10
mmu-miR-10b-5p	ENSMUST00000173030	150	-15.85		Adamts10	a disintegrin-like and metallopeptidase (reprolysin type) with thrombospondin type 1 motif, 10
mmu-miR-10b-5p	ENSMUST00000173042	155	-18.95		Fam13c	family with sequence similarity 13, member C
mmu-miR-10b-5p	ENSMUST00000173241	150	-15.85		Adamts10	a disintegrin-like and metallopeptidase (reprolysin type) with thrombospondin type 1 motif, 10
mmu-miR-10b-5p	ENSMUST00000173246	160	-18.54		Jarid2	jumonji, AT rich interactive domain 2
mmu-miR-10b-5p	ENSMUST00000173573	153	-15.55		Ank1	ankyrin 1, erythroid
mmu-miR-10b-5p	ENSMUST00000173615	162	-20.84		Pkn2	protein kinase N2
mmu-miR-10b-5p	ENSMUST00000173846	164	-20.6		Abhd16a	abhydrolase domain containing 16A
mmu-miR-10b-5p	ENSMUST00000173860	152	-19.8		Rab11b	RAB11B, member RAS oncogene family
mmu-miR-10b-5p	ENSMUST00000173879	158	-19.64		Rps28	ribosomal protein S28
mmu-miR-10b-5p	ENSMUST00000173913	162	-20.84		Pkn2	protein kinase N2
mmu-miR-10b-5p	ENSMUST00000173931	150	-15.85		Adamts10	a disintegrin-like and metallopeptidase (reprolysin type) with thrombospondin type 1 motif, 10
mmu-miR-10b-5p	ENSMUST00000173987	152	-19.8		Rab11b	RAB11B, member RAS oncogene family
mmu-miR-10b-5p	ENSMUST00000174072	151	-19.23		Tmem229b	transmembrane protein 229B
mmu-miR-10b-5p	ENSMUST00000174348	150	-15.85		Adamts10	a disintegrin-like and metallopeptidase (reprolysin type) with thrombospondin type 1 motif, 10
mmu-miR-10b-5p	ENSMUST00000174608	153	-15.16		Kank3	KN motif and ankyrin repeat domains 3
mmu-miR-10b-5p	ENSMUST00000174641	154	-19.09		Arhgap32	Rho GTPase activating protein 32
mmu-miR-10b-5p	ENSMUST00000174697	151	-19.23		Tmem229b	transmembrane protein 229B
mmu-miR-10b-5p	ENSMUST00000174780	150	-19.17		Zbtb42	zinc finger and BTB domain containing 42
mmu-miR-10b-5p	ENSMUST00000175681	153	-16.4		Kcnb2	potassium voltage gated channel, Shab-related subfamily, member 2
mmu-miR-10b-5p	ENSMUST00000176086	155	-20.79		Traf7	TNF receptor-associated factor 7
mmu-miR-10b-5p	ENSMUST00000176207	150	-14.12		Hnrnpk	heterogeneous nuclear ribonucleoprotein K
mmu-miR-10b-5p	ENSMUST00000176263	151	-14.81		Ppp1r9a	protein phosphatase 1, regulatory (inhibitor) subunit 9A
mmu-miR-10b-5p	ENSMUST00000176353	155	-20.79		Traf7	TNF receptor-associated factor 7
mmu-miR-10b-5p	ENSMUST00000176652	155	-20.79		Traf7	TNF receptor-associated factor 7
mmu-miR-10b-5p	ENSMUST00000176668	155	-20.79		Traf7	TNF receptor-associated factor 7
mmu-miR-10b-5p	ENSMUST00000176729	151	-14.81		Ppp1r9a	protein phosphatase 1, regulatory (inhibitor) subunit 9A
mmu-miR-10b-5p	ENSMUST00000177019	150	-14.12		Hnrnpk	heterogeneous nuclear ribonucleoprotein K
mmu-miR-10b-5p	ENSMUST00000177069	152	-14.06		Mta3	metastasis associated 3
mmu-miR-10b-5p	ENSMUST00000177153	151	-14.81		Ppp1r9a	protein phosphatase 1, regulatory (inhibitor) subunit 9A
mmu-miR-10b-5p	ENSMUST00000177232	153	-18.62		Med23	mediator complex subunit 23
mmu-miR-10b-5p	ENSMUST00000177403	151	-20.75		Ppp1r3e	protein phosphatase 1, regulatory (inhibitor) subunit 3E
mmu-miR-10b-5p	ENSMUST00000177497	150	-14.12		Hnrnpk	heterogeneous nuclear ribonucleoprotein K
mmu-miR-10b-5p	ENSMUST00000178228	159	-26.18		C2cd4c	C2 calcium-dependent domain containing 4C
mmu-miR-10b-5p	ENSMUST00000178253	152	-17.78		Nup88	nucleoporin 88
mmu-miR-10b-5p	ENSMUST00000178605	160	-15.35		Galnt1	UDP-N-acetyl-alpha-D-galactosamine:polypeptide N-acetylgalactosaminyltransferase 1
mmu-miR-10b-5p	ENSMUST00000178687	151	-24.45		Cecr6	cat eye syndrome chromosome region, candidate 6
mmu-miR-10b-5p	ENSMUST00000178757	155	-16.46		Gm9994	predicted gene 9994
mmu-miR-10b-5p	ENSMUST00000178851	162	-19.8		Anapc15	anaphase prompoting complex C subunit 15
mmu-miR-10b-5p	ENSMUST00000179062	155	-23.5		Mbtps2	membrane-bound transcription factor peptidase, site 2
mmu-miR-10b-5p	ENSMUST00000179297	154	-22.77		Prpf19	PRP19/PSO4 pre-mRNA processing factor 19 homolog (S. cerevisiae)
mmu-miR-10b-5p	ENSMUST00000179308	158	-19.95		Edaradd	EDAR (ectodysplasin-A receptor)-associated death domain
mmu-miR-10b-5p	ENSMUST00000179695	152	-21.44		Zfp799	zinc finger protein 799
mmu-miR-10b-5p	ENSMUST00000179976	158	-18.7		Sh2d1b1	SH2 domain containing 1B1
mmu-miR-10b-5p	ENSMUST00000181767	151	-20.72		Zfp87	zinc finger protein 87
mmu-miR-10b-5p	ENSMUST00000182151	151	-14.37		Smim1	small integral membrane protein 1
mmu-miR-10b-5p	ENSMUST00000182172	152	-24.32		Ccdc166	coiled-coil domain containing 166
mmu-miR-10b-5p	ENSMUST00000182191	151	-14.37		Smim1	small integral membrane protein 1
mmu-miR-10b-5p	ENSMUST00000182462	156	-23.75		Ano4	anoctamin 4
mmu-miR-10b-5p	ENSMUST00000182666	151	-14.75		Sh3d19	SH3 domain protein D19
mmu-miR-10b-5p	ENSMUST00000182851	150	-17.49		Celf2	CUGBP, Elav-like family member 2
mmu-miR-10b-5p	ENSMUST00000182898	161	-22.26		Anapc16	anaphase promoting complex subunit 16
mmu-miR-10b-5p	ENSMUST00000182907	156	-22.44		Anks1b	ankyrin repeat and sterile alpha motif domain containing 1B
mmu-miR-10b-5p	ENSMUST00000183091	150	-17.49		Celf2	CUGBP, Elav-like family member 2
mmu-miR-10b-5p	ENSMUST00000183125	158	-22.3		Zfp386	zinc finger protein 386 (Kruppel-like)
mmu-miR-10b-5p	ENSMUST00000183638	155	-18.28		Trmt13	tRNA methyltransferase 13
mmu-miR-10b-5p	ENSMUST00000184112	150	-17.58		Trim14	tripartite motif-containing 14
mmu-miR-10b-5p	ENSMUST00000184799	153	-21.11		Pou2f1	POU domain, class 2, transcription factor 1
mmu-miR-10b-5p	ENSMUST00000184932	151	-20.71		Pank2	pantothenate kinase 2
mmu-miR-10b-5p	ENSMUST00000185042	160	-18.59		Dusp13	dual specificity phosphatase 13
mmu-miR-10b-5p	ENSMUST00000185176	150	-15.44		Lzts1	leucine zipper, putative tumor suppressor 1
mmu-miR-10b-5p	ENSMUST00000185333	155	-19.72		Kcna6	potassium voltage-gated channel, shaker-related, subfamily, member 6
mmu-miR-10b-5p	ENSMUST00000186022	152	-13.71		2018-03-02	membrane-associated ring finger (C3HC4) 2
mmu-miR-10b-5p	ENSMUST00000186402	155	-19.18		Gorab	golgin, RAB6-interacting
mmu-miR-10b-5p	ENSMUST00000186882	151	-20.25		Cops8	COP9 signalosome subunit 8
mmu-miR-10b-5p	ENSMUST00000187504	152	-20.45		Lbhd1	LBH domain containing 1
mmu-miR-10b-5p	ENSMUST00000187537	161	-21.62		Pign	phosphatidylinositol glycan anchor biosynthesis, class N
mmu-miR-10b-5p	ENSMUST00000187584	157	-21.7		Tns1	tensin 1
mmu-miR-10b-5p	ENSMUST00000188650	155	-24.51		Twf2	twinfilin, actin-binding protein, homolog 2 (Drosophila)
mmu-miR-10b-5p	ENSMUST00000188685	152	-19.8		Zfp709	zinc finger protein 709
mmu-miR-10b-5p	ENSMUST00000188952	157	-17.67		Epha4	Eph receptor A4
mmu-miR-10b-5p	ENSMUST00000189136	156	-19.46		Srcap	Snf2-related CREBBP activator protein
mmu-miR-10b-5p	ENSMUST00000189248	151	-24.31		1810041L15Rik	RIKEN cDNA 1810041L15 gene
mmu-miR-10b-5p	ENSMUST00000189556	151	-22.87		St8sia4	ST8 alpha-N-acetyl-neuraminide alpha-2,8-sialyltransferase 4
mmu-miR-10b-5p	ENSMUST00000191104	157	-21.7		Tns1	tensin 1
mmu-miR-10b-5p	ENSMUST00000191138	151	-21.02		Hivep2	human immunodeficiency virus type I enhancer binding protein 2
mmu-miR-10b-5p	ENSMUST00000191142	152	-19.8		Nop58	NOP58 ribonucleoprotein
mmu-miR-10b-5p	ENSMUST00000193174	151	-21.42		Pcdh15	protocadherin 15
mmu-miR-10b-5p	ENSMUST00000193433	150	-17.81		Slc25a44	solute carrier family 25, member 44
mmu-miR-10b-5p	ENSMUST00000194296	151	-18.22		Il1rl2	interleukin 1 receptor-like 2
mmu-miR-10b-5p	ENSMUST00000194663	158	-21.03		Ptch1	patched homolog 1
mmu-miR-10b-5p	ENSMUST00000194690	152	-21.71		Ddr2	discoidin domain receptor family, member 2
mmu-miR-10b-5p	ENSMUST00000194774	156	-19.41		Nphp3	nephronophthisis 3 (adolescent)
mmu-miR-10b-5p	ENSMUST00000195571	152	-19.99		Cenpl	centromere protein L
mmu-miR-10b-5p	ENSMUST00000195657	150	-17.81		Slc25a44	solute carrier family 25, member 44
mmu-miR-10b-5p	ENSMUST00000196255	154	-17.68		Gbp5	guanylate binding protein 5
mmu-miR-10b-5p	ENSMUST00000196456	151	-14.07		Rbm8a	RNA binding motif protein 8a
mmu-miR-10b-5p	ENSMUST00000197015	151	-16.03		Kcnq2	potassium voltage-gated channel, subfamily Q, member 2
mmu-miR-10b-5p	ENSMUST00000197259	158	-18.85		Fnbp1l	formin binding protein 1-like
mmu-miR-10b-5p	ENSMUST00000197459	154	-17.68		Gbp5	guanylate binding protein 5
mmu-miR-10b-5p	ENSMUST00000197571	150	-20		Azgp1	alpha-2-glycoprotein 1, zinc
mmu-miR-10b-5p	ENSMUST00000197850	158	-19.21		Cspg5	chondroitin sulfate proteoglycan 5
mmu-miR-10b-5p	ENSMUST00000198027	151	-14.07		Rbm8a	RNA binding motif protein 8a
mmu-miR-10b-5p	ENSMUST00000198068	152	-16.45		Usp29	ubiquitin specific peptidase 29
mmu-miR-10b-5p	ENSMUST00000198584	166	-22.03		Synpo2	synaptopodin 2
mmu-miR-10b-5p	ENSMUST00000198631	151	-20.03		Anxa3	annexin A3
mmu-miR-10b-5p	ENSMUST00000198811	160	-18.72		Bri3bp	Bri3 binding protein
mmu-miR-10b-5p	ENSMUST00000198988	151	-21.06		Spink8	serine peptidase inhibitor, Kazal type 8
mmu-miR-10b-5p	ENSMUST00000199754	152	-18.02		Gatad2b	GATA zinc finger domain containing 2B
mmu-miR-10b-5p	ENSMUST00000199808	156	-22.65		Sbno1	sno, strawberry notch homolog 1 (Drosophila)
mmu-miR-10b-5p	ENSMUST00000199809	153	-25.57		Chd2	chromodomain helicase DNA binding protein 2
mmu-miR-10b-5p	ENSMUST00000199896	155	-15.44		Smarcc1	SWI/SNF related, matrix associated, actin dependent regulator of chromatin, subfamily c, member 1
mmu-miR-10b-5p	ENSMUST00000200298	150	-16.97		Pitpnb	phosphatidylinositol transfer protein, beta
mmu-miR-10b-5p	ENSMUST00000200471	156	-13.41		Atrx	alpha thalassemia/mental retardation syndrome X-linked
mmu-miR-10b-5p	ENSMUST00000200535	152	-16.45		Usp29	ubiquitin specific peptidase 29
mmu-miR-10b-5p	ENSMUST00000200558	150	-18.25		Chrnb2	cholinergic receptor, nicotinic, beta polypeptide 2 (neuronal)
mmu-miR-10b-5p	ENSMUST00000200647	151	-14.07		Rbm8a	RNA binding motif protein 8a
mmu-miR-10b-5p	ENSMUST00000201047	152	-18.78		Gm5141	predicted gene 5141
mmu-miR-10b-5p	ENSMUST00000201364	156	-19.16		Specc1	sperm antigen with calponin homology and coiled-coil domains 1
mmu-miR-10b-5p	ENSMUST00000201563	152	-18.78		6720489N17Rik	RIKEN cDNA 6720489N17 gene
mmu-miR-10b-5p	ENSMUST00000201787	162	-25.19		Cntrl	centriolin
mmu-miR-10b-5p	ENSMUST00000201883	155	-15.95		Rbpj	recombination signal binding protein for immunoglobulin kappa J region
mmu-miR-10b-5p	ENSMUST00000201912	155	-15.95		Rbpj	recombination signal binding protein for immunoglobulin kappa J region
mmu-miR-10b-5p	ENSMUST00000202000	152	-16.43		Senp7	SUMO1/sentrin specific peptidase 7
mmu-miR-10b-5p	ENSMUST00000202179	156	-19.16		Specc1	sperm antigen with calponin homology and coiled-coil domains 1
mmu-miR-10b-5p	ENSMUST00000202421	154	-17.65		Supt7l	suppressor of Ty 7-like
mmu-miR-10b-5p	ENSMUST00000202520	151	-23.62		Slc5a6	solute carrier family 5 (sodium-dependent vitamin transporter), member 6
mmu-miR-10b-5p	ENSMUST00000202556	151	-23.62		Slc5a6	solute carrier family 5 (sodium-dependent vitamin transporter), member 6
mmu-miR-10b-5p	ENSMUST00000202988	152	-21.44		Zfp799	zinc finger protein 799
mmu-miR-10b-5p	ENSMUST00000203078	156	-18.31		B630005N14Rik	RIKEN cDNA B630005N14 gene
mmu-miR-10b-5p	ENSMUST00000203203	155	-19.68		1700003E16Rik	RIKEN cDNA 1700003E16 gene
mmu-miR-10b-5p	ENSMUST00000203450	164	-23.01		Syn2	synapsin II
mmu-miR-10b-5p	ENSMUST00000203566	154	-22.46		Myadm	myeloid-associated differentiation marker
mmu-miR-10b-5p	ENSMUST00000203821	152	-17.05		Tarm1	T cell-interacting, activating receptor on myeloid cells 1
mmu-miR-10b-5p	ENSMUST00000204260	152	-14.75		Gpnmb	glycoprotein (transmembrane) nmb
mmu-miR-10b-5p	ENSMUST00000204285	150	-14.49		Zfp964	zinc finger protein 964
mmu-miR-10b-5p	ENSMUST00000204804	154	-17.03		Edem1	ER degradation enhancer, mannosidase alpha-like 1
mmu-miR-10b-5p	ENSMUST00000205328	155	-20.86		Grik5	glutamate receptor, ionotropic, kainate 5 (gamma 2)
mmu-miR-10b-5p	ENSMUST00000205671	151	-18.83		Zfp626	zinc finger protein 626
mmu-miR-10b-5p	ENSMUST00000205701	150	-15.73		Zfp59	zinc finger protein 59
mmu-miR-10b-5p	ENSMUST00000206017	161	-17.06		Ticrr	TOPBP1-interacting checkpoint and replication regulator
mmu-miR-10b-5p	ENSMUST00000206134	155	-20.86		Grik5	glutamate receptor, ionotropic, kainate 5 (gamma 2)
mmu-miR-10b-5p	ENSMUST00000206622	161	-22.22		Ticrr	TOPBP1-interacting checkpoint and replication regulator
mmu-miR-10b-5p	ENSMUST00000206940	152	-15.59		B3gnt8	UDP-GlcNAc:betaGal beta-1,3-N-acetylglucosaminyltransferase 8
mmu-miR-10b-5p	ENSMUST00000207370	152	-19.8		Prmt1	protein arginine N-methyltransferase 1
mmu-miR-10b-5p	ENSMUST00000207787	168	-22.03		Trappc5	trafficking protein particle complex 5
mmu-miR-10b-5p	ENSMUST00000207913	153	-14.48		RP23-457J22.1	-
mmu-miR-10b-5p	ENSMUST00000207982	164	-17.72		Tyrobp	TYRO protein tyrosine kinase binding protein
mmu-miR-10b-5p	ENSMUST00000208125	164	-17.72		Tyrobp	TYRO protein tyrosine kinase binding protein
mmu-miR-10b-5p	ENSMUST00000208253	160	-20.7		Med25	mediator complex subunit 25
mmu-miR-10b-5p	ENSMUST00000208526	152	-19.91		2310057M21Rik	RIKEN cDNA 2310057M21 gene
mmu-miR-10b-5p	ENSMUST00000208710	152	-13.97		Ckm	creatine kinase, muscle

## Sheet: mmu-miR-149-5p
Additional file 9 The target genes of miR-149-5p
miRNA	Target_transcript	Score	Energy	gene_id	gene_name	description
mmu-miR-149-5p	ENSMUST00000000033	157	-21.54	ENSMUSG00000048583	Igf2	insulin-like growth factor 2
mmu-miR-149-5p	ENSMUST00000000095	167	-33.64	ENSMUSG00000000093	Tbx2	T-box 2
mmu-miR-149-5p	ENSMUST00000000199	150	-22.19	ENSMUSG00000062661	Ncs1	neuronal calcium sensor 1
mmu-miR-149-5p	ENSMUST00000000284	150	-22.09	ENSMUSG00000000275	Trim25	tripartite motif-containing 25
mmu-miR-149-5p	ENSMUST00000000291	168	-33.27	ENSMUSG00000000282	Mnt	max binding protein
mmu-miR-149-5p	ENSMUST00000000314	152	-21.59	ENSMUSG00000000305	Cdh4	cadherin 4
mmu-miR-149-5p	ENSMUST00000000326	161	-27.54	ENSMUSG00000000317	Bcl6b	B cell CLL/lymphoma 6, member B
mmu-miR-149-5p	ENSMUST00000000349	164	-24.85	ENSMUSG00000000340	Dbt	dihydrolipoamide branched chain transacylase E2
mmu-miR-149-5p	ENSMUST00000000449	153	-18.08	ENSMUSG00000000439	Mkrn2	makorin, ring finger protein, 2
mmu-miR-149-5p	ENSMUST00000000476	166	-28.63	ENSMUSG00000029231	Pdgfra	platelet derived growth factor receptor, alpha polypeptide
mmu-miR-149-5p	ENSMUST00000000542	153	-23.21	ENSMUSG00000000530	Acvrl1	activin A receptor, type II-like 1
mmu-miR-149-5p	ENSMUST00000000574	169	-22.66	ENSMUSG00000000562	Adora3	adenosine A3 receptor
mmu-miR-149-5p	ENSMUST00000000821	161	-21.19	ENSMUSG00000000804	Usp32	ubiquitin specific peptidase 32
mmu-miR-149-5p	ENSMUST00000000828	152	-25.89	ENSMUSG00000000811	Txnrd3	thioredoxin reductase 3
mmu-miR-149-5p	ENSMUST00000000901	154	-25.86	ENSMUSG00000000881	Dlg3	discs, large homolog 3 (Drosophila)
mmu-miR-149-5p	ENSMUST00000000939	168	-28.15	ENSMUSG00000000915	Hip1r	huntingtin interacting protein 1 related
mmu-miR-149-5p	ENSMUST00000001002	168	-38.24	ENSMUSG00000000976	Heatr6	HEAT repeat containing 6
mmu-miR-149-5p	ENSMUST00000001036	157	-26.42	ENSMUSG00000032175	Tyk2	tyrosine kinase 2
mmu-miR-149-5p	ENSMUST00000001059	157	-25.04	ENSMUSG00000020715	Ern1	endoplasmic reticulum (ER) to nucleus signalling 1
mmu-miR-149-5p	ENSMUST00000001108	159	-20.48	ENSMUSG00000029106	Add1	adducin 1 (alpha)
mmu-miR-149-5p	ENSMUST00000001115	154	-28.67	ENSMUSG00000074886	Grk6	G protein-coupled receptor kinase 6
mmu-miR-149-5p	ENSMUST00000001116	163	-24.67	ENSMUSG00000001089	Luzp1	leucine zipper protein 1
mmu-miR-149-5p	ENSMUST00000001122	152	-24.78	ENSMUSG00000001095	Slc13a2	solute carrier family 13 (sodium-dependent dicarboxylate transporter), member 2
mmu-miR-149-5p	ENSMUST00000001127	152	-22.56	ENSMUSG00000001100	Poldip2	polymerase (DNA-directed), delta interacting protein 2
mmu-miR-149-5p	ENSMUST00000001204	171	-30.05	ENSMUSG00000001175	Calm1	calmodulin 1
mmu-miR-149-5p	ENSMUST00000001240	152	-23.86	ENSMUSG00000001211	Agpat3	1-acylglycerol-3-phosphate O-acyltransferase 3
mmu-miR-149-5p	ENSMUST00000001284	164	-23.31	ENSMUSG00000026641	Usf1	upstream transcription factor 1
mmu-miR-149-5p	ENSMUST00000001335	154	-17.81	ENSMUSG00000001289	Pfdn5	prefoldin 5
mmu-miR-149-5p	ENSMUST00000001384	152	-24.09	ENSMUSG00000001349	Cnn1	calponin 1
mmu-miR-149-5p	ENSMUST00000001451	167	-28.78	ENSMUSG00000001415	Smg5	Smg-5 homolog, nonsense mediated mRNA decay factor (C. elegans)
mmu-miR-149-5p	ENSMUST00000001455	163	-25.1	ENSMUSG00000001419	Mef2d	myocyte enhancer factor 2D
mmu-miR-149-5p	ENSMUST00000001507	160	-24.4	ENSMUSG00000001467	Cyp51	cytochrome P450, family 51
mmu-miR-149-5p	ENSMUST00000001538	169	-26.16	ENSMUSG00000001497	Pax9	paired box 9
mmu-miR-149-5p	ENSMUST00000001547	152	-24.87	ENSMUSG00000001506	Col1a1	collagen, type I, alpha 1
mmu-miR-149-5p	ENSMUST00000001884	160	-24.09	ENSMUSG00000001829	Clpb	ClpB caseinolytic peptidase B
mmu-miR-149-5p	ENSMUST00000002152	159	-35.43	ENSMUSG00000002083	Bbc3	BCL2 binding component 3
mmu-miR-149-5p	ENSMUST00000002336	158	-25.35	ENSMUSG00000002266	Zim1	zinc finger, imprinted 1
mmu-miR-149-5p	ENSMUST00000002360	153	-29.4	ENSMUSG00000002289	Angptl4	angiopoietin-like 4
mmu-miR-149-5p	ENSMUST00000002400	155	-28.34	ENSMUSG00000002329	Mdp1	magnesium-dependent phosphatase 1
mmu-miR-149-5p	ENSMUST00000002412	151	-21.03	ENSMUSG00000002341	Ncan	neurocan
mmu-miR-149-5p	ENSMUST00000002683	157	-24.42	ENSMUSG00000002608	Ccdc97	coiled-coil domain containing 97
mmu-miR-149-5p	ENSMUST00000002818	165	-28.33	ENSMUSG00000002741	Ykt6	YKT6 v-SNARE homolog (S. cerevisiae)
mmu-miR-149-5p	ENSMUST00000002825	151	-21.88	ENSMUSG00000002748	Baz1b	bromodomain adjacent to zinc finger domain, 1B
mmu-miR-149-5p	ENSMUST00000002850	152	-21.05	ENSMUSG00000030834	Abcc6	ATP-binding cassette, sub-family C (CFTR/MRP), member 6
mmu-miR-149-5p	ENSMUST00000002976	154	-26.65	ENSMUSG00000002897	Il17ra	interleukin 17 receptor A
mmu-miR-149-5p	ENSMUST00000003115	153	-26.51	ENSMUSG00000003031	Cdkn1b	cyclin-dependent kinase inhibitor 1B
mmu-miR-149-5p	ENSMUST00000003156	161	-21.53	ENSMUSG00000003072	Atp5d	ATP synthase, H+ transporting, mitochondrial F1 complex, delta subunit
mmu-miR-149-5p	ENSMUST00000003312	160	-34.05	ENSMUSG00000003227	Edar	ectodysplasin-A receptor
mmu-miR-149-5p	ENSMUST00000003370	163	-27.54	ENSMUSG00000003283	Hck	hemopoietic cell kinase
mmu-miR-149-5p	ENSMUST00000003395	159	-26.93	ENSMUSG00000032177	Pde4a	phosphodiesterase 4A, cAMP specific
mmu-miR-149-5p	ENSMUST00000003416	161	-22.4	ENSMUSG00000048440	Cyp4f16	cytochrome P450, family 4, subfamily f, polypeptide 16
mmu-miR-149-5p	ENSMUST00000003442	154	-15.88	ENSMUSG00000003352	Cacnb3	calcium channel, voltage-dependent, beta 3 subunit
mmu-miR-149-5p	ENSMUST00000003461	156	-18.52	ENSMUSG00000020456	Ogdh	oxoglutarate (alpha-ketoglutarate) dehydrogenase (lipoamide)
mmu-miR-149-5p	ENSMUST00000003527	188	-34.48	ENSMUSG00000003435	Supt5	suppressor of Ty 5
mmu-miR-149-5p	ENSMUST00000003568	150	-25.12	ENSMUSG00000003476	Crhr2	corticotropin releasing hormone receptor 2
mmu-miR-149-5p	ENSMUST00000003681	151	-26.45	ENSMUSG00000003585	Sec14l2	SEC14-like lipid binding 2
mmu-miR-149-5p	ENSMUST00000003710	150	-26.96	ENSMUSG00000057230	Aak1	AP2 associated kinase 1
mmu-miR-149-5p	ENSMUST00000003759	168	-27.26	ENSMUSG00000003662	Ciao1	cytosolic iron-sulfur protein assembly 1
mmu-miR-149-5p	ENSMUST00000003860	160	-21.95	ENSMUSG00000003762	Adck4	aarF domain containing kinase 4
mmu-miR-149-5p	ENSMUST00000004173	158	-22.95	ENSMUSG00000004071	Cdip1	cell death inducing Trp53 target 1
mmu-miR-149-5p	ENSMUST00000004214	153	-18.46	ENSMUSG00000004110	Cacna1e	calcium channel, voltage-dependent, R type, alpha 1E subunit
mmu-miR-149-5p	ENSMUST00000004316	155	-30.1	ENSMUSG00000004207	Psap	prosaposin
mmu-miR-149-5p	ENSMUST00000004330	159	-18.6	ENSMUSG00000004221	Ikbkg	inhibitor of kappaB kinase gamma
mmu-miR-149-5p	ENSMUST00000004473	156	-22.44	ENSMUSG00000004359	Spic	Spi-C transcription factor (Spi-1/PU.1 related)
mmu-miR-149-5p	ENSMUST00000004673	150	-23.79	ENSMUSG00000004558	Ndrg2	N-myc downstream regulated gene 2
mmu-miR-149-5p	ENSMUST00000004684	171	-24.7	ENSMUSG00000004568	Arhgef18	rho/rac guanine nucleotide exchange factor (GEF) 18
mmu-miR-149-5p	ENSMUST00000004829	156	-20.96	ENSMUSG00000004709	Cd244	CD244 natural killer cell receptor 2B4
mmu-miR-149-5p	ENSMUST00000004949	154	-24.17	ENSMUSG00000027164	Traf6	TNF receptor-associated factor 6
mmu-miR-149-5p	ENSMUST00000004959	157	-22.87	ENSMUSG00000004837	Grap	GRB2-related adaptor protein
mmu-miR-149-5p	ENSMUST00000004985	152	-20.9	ENSMUSG00000063952	Brpf3	bromodomain and PHD finger containing, 3
mmu-miR-149-5p	ENSMUST00000004990	150	-20.64	ENSMUSG00000053436	Mapk14	mitogen-activated protein kinase 14
mmu-miR-149-5p	ENSMUST00000005003	152	-20.14	ENSMUSG00000004880	Lbr	lamin B receptor
mmu-miR-149-5p	ENSMUST00000005108	151	-20.84	ENSMUSG00000030180	Kdm5a	lysine (K)-specific demethylase 5A
mmu-miR-149-5p	ENSMUST00000005175	152	-30.47	ENSMUSG00000005045	Chd5	chromodomain helicase DNA binding protein 5
mmu-miR-149-5p	ENSMUST00000005238	162	-23.77	ENSMUSG00000005107	Slc2a9	solute carrier family 2 (facilitated glucose transporter), member 9
mmu-miR-149-5p	ENSMUST00000005620	156	-19.53	ENSMUSG00000005483	Dnajb1	DnaJ heat shock protein family (Hsp40) member B1
mmu-miR-149-5p	ENSMUST00000005643	156	-32.61	ENSMUSG00000005506	Celf1	CUGBP, Elav-like family member 1
mmu-miR-149-5p	ENSMUST00000005751	154	-21.91	ENSMUSG00000005611	Mrvi1	MRV integration site 1
mmu-miR-149-5p	ENSMUST00000005810	152	-15.43	ENSMUSG00000005667	Mthfd2	methylenetetrahydrofolate dehydrogenase (NAD+ dependent), methenyltetrahydrofolate cyclohydrolase
mmu-miR-149-5p	ENSMUST00000005841	156	-22.59	ENSMUSG00000005698	Ctcf	CCCTC-binding factor
mmu-miR-149-5p	ENSMUST00000006112	151	-21.54	ENSMUSG00000005958	Ephb3	Eph receptor B3
mmu-miR-149-5p	ENSMUST00000006138	150	-17.64	ENSMUSG00000005982	Naa60	N(alpha)-acetyltransferase 60, NatF catalytic subunit
mmu-miR-149-5p	ENSMUST00000006181	159	-22.95	ENSMUSG00000006024	Napa	N-ethylmaleimide sensitive fusion protein attachment protein alpha
mmu-miR-149-5p	ENSMUST00000006362	158	-24.53	ENSMUSG00000006200	Rhox6	reproductive homeobox 6
mmu-miR-149-5p	ENSMUST00000006367	158	-25.72	ENSMUSG00000006205	Htra1	HtrA serine peptidase 1
mmu-miR-149-5p	ENSMUST00000006625	151	-17.59	ENSMUSG00000006456	Rbm14	RNA binding motif protein 14
mmu-miR-149-5p	ENSMUST00000006742	157	-28.49	ENSMUSG00000006567	Atp7b	ATPase, Cu++ transporting, beta polypeptide
mmu-miR-149-5p	ENSMUST00000006893	150	-18.01	ENSMUSG00000006711	D130043K22Rik	RIKEN cDNA D130043K22 gene
mmu-miR-149-5p	ENSMUST00000007266	163	-26.65	ENSMUSG00000007050	Lsm2	LSM2 homolog, U6 small nuclear RNA associated (S. cerevisiae)
mmu-miR-149-5p	ENSMUST00000007584	158	-20.21	ENSMUSG00000103255	Pcdhac1	protocadherin alpha subfamily C, 1
mmu-miR-149-5p	ENSMUST00000008094	153	-30.55	ENSMUSG00000007950	Abhd8	abhydrolase domain containing 8
mmu-miR-149-5p	ENSMUST00000008594	153	-21.23	ENSMUSG00000008450	Nutf2	nuclear transport factor 2
mmu-miR-149-5p	ENSMUST00000008878	167	-28.85	ENSMUSG00000008734	Gprc5b	G protein-coupled receptor, family C, group 5, member B
mmu-miR-149-5p	ENSMUST00000009138	157	-20.35	ENSMUSG00000024006	Stk38	serine/threonine kinase 38
mmu-miR-149-5p	ENSMUST00000009234	164	-24.69	ENSMUSG00000009090	Ap1b1	adaptor protein complex AP-1, beta 1 subunit
mmu-miR-149-5p	ENSMUST00000009358	159	-23	ENSMUSG00000009214	Tmem8c	transmembrane protein 8C
mmu-miR-149-5p	ENSMUST00000009877	163	-23.83	ENSMUSG00000009733	Tfcp2	transcription factor CP2
mmu-miR-149-5p	ENSMUST00000010044	172	-23.4	ENSMUSG00000009900	Wnt3a	wingless-type MMTV integration site family, member 3A
mmu-miR-149-5p	ENSMUST00000010195	165	-27.62	ENSMUSG00000010051	Hyal1	hyaluronoglucosaminidase 1
mmu-miR-149-5p	ENSMUST00000010205	156	-18.72	ENSMUSG00000034837	Gnat1	guanine nucleotide binding protein, alpha transducing 1
mmu-miR-149-5p	ENSMUST00000010208	166	-29.36	ENSMUSG00000010064	Slc38a3	solute carrier family 38, member 3
mmu-miR-149-5p	ENSMUST00000010211	153	-20.16	ENSMUSG00000010067	Rassf1	Ras association (RalGDS/AF-6) domain family member 1
mmu-miR-149-5p	ENSMUST00000010267	156	-19.6	ENSMUSG00000010122	Slc47a1	solute carrier family 47, member 1
mmu-miR-149-5p	ENSMUST00000010421	162	-33.82	ENSMUSG00000010277	2610507B11Rik	RIKEN cDNA 2610507B11 gene
mmu-miR-149-5p	ENSMUST00000010597	153	-25.95	ENSMUSG00000010453	Kansl3	KAT8 regulatory NSL complex subunit 3
mmu-miR-149-5p	ENSMUST00000011029	161	-19.06	ENSMUSG00000027679	Dnajc19	DnaJ heat shock protein family (Hsp40) member C19
mmu-miR-149-5p	ENSMUST00000011526	163	-37.32	ENSMUSG00000011382	Dhdh	dihydrodiol dehydrogenase (dimeric)
mmu-miR-149-5p	ENSMUST00000011895	161	-30.17	ENSMUSG00000011751	Sptbn4	spectrin beta, non-erythrocytic 4
mmu-miR-149-5p	ENSMUST00000012152	154	-23.89	ENSMUSG00000003166	Dgcr2	DiGeorge syndrome critical region gene 2
mmu-miR-149-5p	ENSMUST00000012262	164	-35.4	ENSMUSG00000012117	Dhdds	dehydrodolichyl diphosphate synthase
mmu-miR-149-5p	ENSMUST00000013559	156	-17.12	ENSMUSG00000013415	Igf2bp1	insulin-like growth factor 2 mRNA binding protein 1
mmu-miR-149-5p	ENSMUST00000014174	153	-23.68	ENSMUSG00000014030	Pax5	paired box 5
mmu-miR-149-5p	ENSMUST00000014339	160	-34.5	ENSMUSG00000014195	Dnajc7	DnaJ heat shock protein family (Hsp40) member C7
mmu-miR-149-5p	ENSMUST00000014473	160	-26.05	ENSMUSG00000014329	Bicc1	BicC family RNA binding protein 1
mmu-miR-149-5p	ENSMUST00000014597	158	-23.72	ENSMUSG00000014453	Blk	B lymphoid kinase
mmu-miR-149-5p	ENSMUST00000014642	158	-28.73	ENSMUSG00000014498	Ankrd52	ankyrin repeat domain 52
mmu-miR-149-5p	ENSMUST00000014892	161	-29.94	ENSMUSG00000014748	Tex261	testis expressed gene 261
mmu-miR-149-5p	ENSMUST00000015100	165	-26.72	ENSMUSG00000014956	Ppp1cb	protein phosphatase 1, catalytic subunit, beta isoform
mmu-miR-149-5p	ENSMUST00000015449	153	-24.12	ENSMUSG00000015305	Sash1	SAM and SH3 domain containing 1
mmu-miR-149-5p	ENSMUST00000015456	152	-24.01	ENSMUSG00000015312	Gadd45b	growth arrest and DNA-damage-inducible 45 beta
mmu-miR-149-5p	ENSMUST00000015498	151	-19.75	ENSMUSG00000015354	Pcolce2	procollagen C-endopeptidase enhancer 2
mmu-miR-149-5p	ENSMUST00000015749	152	-26.69	ENSMUSG00000015605	Srf	serum response factor
mmu-miR-149-5p	ENSMUST00000015829	150	-26.91	ENSMUSG00000030861	Acadsb	acyl-Coenzyme A dehydrogenase, short/branched chain
mmu-miR-149-5p	ENSMUST00000016031	154	-25.64	ENSMUSG00000020017	Hal	histidine ammonia lyase
mmu-miR-149-5p	ENSMUST00000016081	150	-17.91	ENSMUSG00000015937	H2afy	H2A histone family, member Y
mmu-miR-149-5p	ENSMUST00000016088	150	-20.52	ENSMUSG00000015944	Gatsl2	GATS protein-like 2
mmu-miR-149-5p	ENSMUST00000016125	151	-26.6	ENSMUSG00000015981	Stk32c	serine/threonine kinase 32C
mmu-miR-149-5p	ENSMUST00000016172	161	-22.75	ENSMUSG00000016028	Celsr1	cadherin, EGF LAG seven-pass G-type receptor 1
mmu-miR-149-5p	ENSMUST00000016323	153	-23.43	ENSMUSG00000016179	Camk1g	calcium/calmodulin-dependent protein kinase I gamma
mmu-miR-149-5p	ENSMUST00000016498	155	-22.06	ENSMUSG00000027579	Srms	src-related kinase lacking C-terminal regulatory tyrosine and N-terminal myristylation sites
mmu-miR-149-5p	ENSMUST00000016511	168	-32.13	ENSMUSG00000038751	Ptk6	PTK6 protein tyrosine kinase 6
mmu-miR-149-5p	ENSMUST00000016672	159	-19.47	ENSMUSG00000016528	Mapkapk2	MAP kinase-activated protein kinase 2
mmu-miR-149-5p	ENSMUST00000016768	155	-20.78	ENSMUSG00000016624	Phf21b	PHD finger protein 21B
mmu-miR-149-5p	ENSMUST00000017065	167	-25.66	ENSMUSG00000016921	Srsf6	serine/arginine-rich splicing factor 6
mmu-miR-149-5p	ENSMUST00000017148	164	-23.42	ENSMUSG00000017004	Svs5	seminal vesicle secretory protein 5
mmu-miR-149-5p	ENSMUST00000017153	169	-33.18	ENSMUSG00000017009	Sdc4	syndecan 4
mmu-miR-149-5p	ENSMUST00000017255	156	-18.3	ENSMUSG00000020913	Krt24	keratin 24
mmu-miR-149-5p	ENSMUST00000017290	159	-21.47	ENSMUSG00000017146	Brca1	breast cancer 1, early onset
mmu-miR-149-5p	ENSMUST00000017354	158	-22.49	ENSMUSG00000017210	Med24	mediator complex subunit 24
mmu-miR-149-5p	ENSMUST00000017562	157	-19.52	ENSMUSG00000017418	Arl5b	ADP-ribosylation factor-like 5B
mmu-miR-149-5p	ENSMUST00000017576	156	-23.15	ENSMUSG00000025576	Rbfox3	RNA binding protein, fox-1 homolog (C. elegans) 3
mmu-miR-149-5p	ENSMUST00000017610	156	-30.89	ENSMUSG00000017466	Timp2	tissue inhibitor of metalloproteinase 2
mmu-miR-149-5p	ENSMUST00000017620	152	-23.4	ENSMUSG00000025575	Cant1	calcium activated nucleotidase 1
mmu-miR-149-5p	ENSMUST00000017808	159	-25.15	ENSMUSG00000017664	Slc35c2	solute carrier family 35, member C2
mmu-miR-149-5p	ENSMUST00000017841	164	-31.66	ENSMUSG00000017697	Ada	adenosine deaminase
mmu-miR-149-5p	ENSMUST00000017881	152	-22.49	ENSMUSG00000017737	Mmp9	matrix metallopeptidase 9
mmu-miR-149-5p	ENSMUST00000018287	158	-27.07	ENSMUSG00000018143	Mafk	v-maf musculoaponeurotic fibrosarcoma oncogene family, protein K (avian)
mmu-miR-149-5p	ENSMUST00000018311	150	-21.74	ENSMUSG00000018167	Stard3	START domain containing 3
mmu-miR-149-5p	ENSMUST00000018407	152	-23.64	ENSMUSG00000018263	Tbx5	T-box 5
mmu-miR-149-5p	ENSMUST00000018516	153	-22.91	ENSMUSG00000018372	Cep95	centrosomal protein 95
mmu-miR-149-5p	ENSMUST00000018522	150	-17.79	ENSMUSG00000018378	Cuedc1	CUE domain containing 1
mmu-miR-149-5p	ENSMUST00000018571	167	-27.85	ENSMUSG00000018427	Ypel2	yippee-like 2 (Drosophila)
mmu-miR-149-5p	ENSMUST00000018630	162	-29.31	ENSMUSG00000018486	Wnt9b	wingless-type MMTV integration site family, member 9B
mmu-miR-149-5p	ENSMUST00000018700	152	-28.89	ENSMUSG00000020886	Dlg4	discs, large homolog 4 (Drosophila)
mmu-miR-149-5p	ENSMUST00000018727	161	-27.12	ENSMUSG00000018583	G3bp1	GTPase activating protein (SH3 domain) binding protein 1
mmu-miR-149-5p	ENSMUST00000018803	156	-19.86	ENSMUSG00000018659	Pnpo	pyridoxine 5'-phosphate oxidase
mmu-miR-149-5p	ENSMUST00000018871	152	-29.15	ENSMUSG00000018727	Cpsf4l	cleavage and polyadenylation specific factor 4-like
mmu-miR-149-5p	ENSMUST00000018905	151	-15.66	ENSMUSG00000018761	Mpdu1	mannose-P-dolichol utilization defect 1
mmu-miR-149-5p	ENSMUST00000018965	159	-18.7	ENSMUSG00000018821	Avpi1	arginine vasopressin-induced 1
mmu-miR-149-5p	ENSMUST00000018971	159	-31.47	ENSMUSG00000053046	Brsk2	BR serine/threonine kinase 2
mmu-miR-149-5p	ENSMUST00000018990	155	-25.02	ENSMUSG00000018846	Pank3	pantothenate kinase 3
mmu-miR-149-5p	ENSMUST00000019075	151	-18.54	ENSMUSG00000018931	Natd1	N-acetyltransferase domain containing 1
mmu-miR-149-5p	ENSMUST00000019220	153	-29.35	ENSMUSG00000030374	Strn4	striatin, calmodulin binding protein 4
mmu-miR-149-5p	ENSMUST00000019281	160	-21.95	ENSMUSG00000027381	Bcl2l11	BCL2-like 11 (apoptosis facilitator)
mmu-miR-149-5p	ENSMUST00000019290	163	-29.05	ENSMUSG00000019146	Cacng2	calcium channel, voltage-dependent, gamma subunit 2
mmu-miR-149-5p	ENSMUST00000019572	160	-26.87	ENSMUSG00000059839	Zfp874b	zinc finger protein 874b
mmu-miR-149-5p	ENSMUST00000019608	151	-30.88	ENSMUSG00000019464	Ptger1	prostaglandin E receptor 1 (subtype EP1)
mmu-miR-149-5p	ENSMUST00000019662	167	-27.91	ENSMUSG00000019518	Ap4m1	adaptor-related protein complex AP-4, mu 1
mmu-miR-149-5p	ENSMUST00000019920	151	-20.56	ENSMUSG00000019785	Clvs2	clavesin 2
mmu-miR-149-5p	ENSMUST00000019937	151	-33.55	ENSMUSG00000019802	Sec63	SEC63-like (S. cerevisiae)
mmu-miR-149-5p	ENSMUST00000020023	155	-30.08	ENSMUSG00000019873	Reep3	receptor accessory protein 3
mmu-miR-149-5p	ENSMUST00000020078	151	-24.05	ENSMUSG00000019920	Lims1	LIM and senescent cell antigen-like domains 1
mmu-miR-149-5p	ENSMUST00000020197	160	-29.34	ENSMUSG00000028886	Eya3	EYA transcriptional coactivator and phosphatase 3
mmu-miR-149-5p	ENSMUST00000020234	156	-21.72	ENSMUSG00000020044	Timp3	tissue inhibitor of metalloproteinase 3
mmu-miR-149-5p	ENSMUST00000020266	163	-26.78	ENSMUSG00000020072	Pbld2	phenazine biosynthesis-like protein domain containing 2
mmu-miR-149-5p	ENSMUST00000020277	150	-21.02	ENSMUSG00000020080	Hkdc1	hexokinase domain containing 1
mmu-miR-149-5p	ENSMUST00000020289	163	-26.15	ENSMUSG00000020092	Pald1	phosphatase domain containing, paladin 1
mmu-miR-149-5p	ENSMUST00000020308	153	-21.28	ENSMUSG00000020108	Ddit4	DNA-damage-inducible transcript 4
mmu-miR-149-5p	ENSMUST00000020309	171	-23.1	ENSMUSG00000020109	Dnajb12	DnaJ heat shock protein family (Hsp40) member B12
mmu-miR-149-5p	ENSMUST00000020340	157	-24.08	ENSMUSG00000020131	Pcsk4	proprotein convertase subtilisin/kexin type 4
mmu-miR-149-5p	ENSMUST00000020375	163	-27.05	ENSMUSG00000064181	Rab3ip	RAB3A interacting protein
mmu-miR-149-5p	ENSMUST00000020440	152	-18.29	ENSMUSG00000020219	Timm13	translocase of inner mitochondrial membrane 13
mmu-miR-149-5p	ENSMUST00000020441	159	-28.88	ENSMUSG00000020220	Vps13d	vacuolar protein sorting 13 D (yeast)
mmu-miR-149-5p	ENSMUST00000020457	161	-24.92	ENSMUSG00000020235	Fzr1	fizzy/cell division cycle 20 related 1 (Drosophila)
mmu-miR-149-5p	ENSMUST00000020490	159	-25.87	ENSMUSG00000020257	Wdr82	WD repeat domain containing 82
mmu-miR-149-5p	ENSMUST00000020518	159	-37.45	ENSMUSG00000020279	Il9r	interleukin 9 receptor
mmu-miR-149-5p	ENSMUST00000020550	152	-23.61	ENSMUSG00000020307	Cdc34	cell division cycle 34
mmu-miR-149-5p	ENSMUST00000020608	159	-31.05	ENSMUSG00000020349	Ppp2ca	protein phosphatase 2 (formerly 2A), catalytic subunit, alpha isoform
mmu-miR-149-5p	ENSMUST00000020679	179	-31.83	ENSMUSG00000020411	Nipal4	NIPA-like domain containing 4
mmu-miR-149-5p	ENSMUST00000020692	150	-20.04	ENSMUSG00000020423	Btg2	B cell translocation gene 2, anti-proliferative
mmu-miR-149-5p	ENSMUST00000020706	160	-23	ENSMUSG00000020431	Adcy1	adenylate cyclase 1
mmu-miR-149-5p	ENSMUST00000020821	154	-29.58	ENSMUSG00000020513	Tubd1	tubulin, delta 1
mmu-miR-149-5p	ENSMUST00000020958	155	-19.75	ENSMUSG00000020627	Klhl29	kelch-like 29
mmu-miR-149-5p	ENSMUST00000020964	157	-23.5	ENSMUSG00000020635	Fkbp1b	FK506 binding protein 1b
mmu-miR-149-5p	ENSMUST00000020986	164	-23.51	ENSMUSG00000020657	Dnajc27	DnaJ heat shock protein family (Hsp40) member C27
mmu-miR-149-5p	ENSMUST00000021016	156	-18.24	ENSMUSG00000020679	Hnf1b	HNF1 homeobox B
mmu-miR-149-5p	ENSMUST00000021076	150	-20.69	ENSMUSG00000020732	Rab37	RAB37, member RAS oncogene family
mmu-miR-149-5p	ENSMUST00000021089	155	-22.31	ENSMUSG00000020744	Slc25a19	solute carrier family 25 (mitochondrial thiamine pyrophosphate carrier), member 19
mmu-miR-149-5p	ENSMUST00000021107	159	-21.08	ENSMUSG00000020758	Itgb4	integrin beta 4
mmu-miR-149-5p	ENSMUST00000021141	157	-25.47	ENSMUSG00000020787	P2rx1	purinergic receptor P2X, ligand-gated ion channel, 1
mmu-miR-149-5p	ENSMUST00000021207	152	-33.61	ENSMUSG00000020846	Fam101b	family with sequence similarity 101, member B
mmu-miR-149-5p	ENSMUST00000021226	151	-18.33	ENSMUSG00000020863	Luc7l3	LUC7-like 3 (S. cerevisiae)
mmu-miR-149-5p	ENSMUST00000021239	152	-20.72	ENSMUSG00000020869	Lrrc59	leucine rich repeat containing 59
mmu-miR-149-5p	ENSMUST00000021246	154	-30.24	ENSMUSG00000020876	Snx11	sorting nexin 11
mmu-miR-149-5p	ENSMUST00000021259	156	-18.62	ENSMUSG00000020890	Gucy2e	guanylate cyclase 2e
mmu-miR-149-5p	ENSMUST00000021307	152	-15.07	ENSMUSG00000020930	Ccdc103	coiled-coil domain containing 103
mmu-miR-149-5p	ENSMUST00000021346	169	-26.14	ENSMUSG00000020963	Tshr	thyroid stimulating hormone receptor
mmu-miR-149-5p	ENSMUST00000021458	156	-18.82	ENSMUSG00000021061	Sptb	spectrin beta, erythrocytic
mmu-miR-149-5p	ENSMUST00000021495	152	-24.18	ENSMUSG00000041550	Serpina5	serine (or cysteine) peptidase inhibitor, clade A, member 5
mmu-miR-149-5p	ENSMUST00000021519	161	-20.54	ENSMUSG00000021099	Six6	sine oculis-related homeobox 6
mmu-miR-149-5p	ENSMUST00000021603	151	-25.55	ENSMUSG00000021186	Fbln5	fibulin 5
mmu-miR-149-5p	ENSMUST00000021607	173	-28.59	ENSMUSG00000021190	Lgmn	legumain
mmu-miR-149-5p	ENSMUST00000021685	153	-22.39	ENSMUSG00000021260	Hhipl1	hedgehog interacting protein-like 1
mmu-miR-149-5p	ENSMUST00000021706	159	-24.62	ENSMUSG00000021277	Traf3	TNF receptor-associated factor 3
mmu-miR-149-5p	ENSMUST00000021796	151	-26.14	ENSMUSG00000021367	Edn1	endothelin 1
mmu-miR-149-5p	ENSMUST00000021810	153	-19.92	ENSMUSG00000021379	Id4	inhibitor of DNA binding 4
mmu-miR-149-5p	ENSMUST00000021940	157	-23.38	ENSMUSG00000021484	Lman2	lectin, mannose-binding 2
mmu-miR-149-5p	ENSMUST00000021968	156	-21.7	ENSMUSG00000021506	Pitx1	paired-like homeodomain transcription factor 1
mmu-miR-149-5p	ENSMUST00000022039	150	-14.89	ENSMUSG00000021556	Golm1	golgi membrane protein 1
mmu-miR-149-5p	ENSMUST00000022057	151	-29.4	ENSMUSG00000021573	Tppp	tubulin polymerization promoting protein
mmu-miR-149-5p	ENSMUST00000022062	152	-16.92	ENSMUSG00000021577	Sdha	succinate dehydrogenase complex, subunit A, flavoprotein (Fp)
mmu-miR-149-5p	ENSMUST00000022063	150	-19.85	ENSMUSG00000021578	Ccdc127	coiled-coil domain containing 127
mmu-miR-149-5p	ENSMUST00000022064	151	-24.57	ENSMUSG00000021579	Lrrc14b	leucine rich repeat containing 14B
mmu-miR-149-5p	ENSMUST00000022089	152	-17.59	ENSMUSG00000021598	Med10	mediator complex subunit 10
mmu-miR-149-5p	ENSMUST00000022098	156	-19.55	ENSMUSG00000021607	Mrpl36	mitochondrial ribosomal protein L36
mmu-miR-149-5p	ENSMUST00000022204	159	-23.55	ENSMUSG00000021693	Kif2a	kinesin family member 2A
mmu-miR-149-5p	ENSMUST00000022218	159	-22.84	ENSMUSG00000021707	Dhfr	dihydrofolate reductase
mmu-miR-149-5p	ENSMUST00000022222	150	-29.73	ENSMUSG00000021709	Erbb2ip	Erbb2 interacting protein
mmu-miR-149-5p	ENSMUST00000022294	153	-24.94	ENSMUSG00000021772	Nkiras1	NFKB inhibitor interacting Ras-like protein 1
mmu-miR-149-5p	ENSMUST00000022322	150	-20.93	ENSMUSG00000021794	Glud1	glutamate dehydrogenase 1
mmu-miR-149-5p	ENSMUST00000022460	150	-13.88	ENSMUSG00000021903	Galnt15	UDP-N-acetyl-alpha-D-galactosamine:polypeptide N-acetylgalactosaminyltransferase 15
mmu-miR-149-5p	ENSMUST00000022469	152	-23.05	ENSMUSG00000021910	Nisch	nischarin
mmu-miR-149-5p	ENSMUST00000022494	158	-28.53	ENSMUSG00000021928	Ebpl	emopamil binding protein-like
mmu-miR-149-5p	ENSMUST00000022535	150	-25.39	ENSMUSG00000021962	Dcp1a	decapping mRNA 1A
mmu-miR-149-5p	ENSMUST00000022543	158	-24.84	ENSMUSG00000021973	Micu2	mitochondrial calcium uptake 2
mmu-miR-149-5p	ENSMUST00000022563	155	-26.14	ENSMUSG00000021987	Mtmr6	myotubularin related protein 6
mmu-miR-149-5p	ENSMUST00000022585	150	-21.7	ENSMUSG00000022008	Gpalpp1	GPALPP motifs containing 1
mmu-miR-149-5p	ENSMUST00000022614	150	-16.25	ENSMUSG00000022035	Ccdc25	coiled-coil domain containing 25
mmu-miR-149-5p	ENSMUST00000022622	153	-19.62	ENSMUSG00000059456	Ptk2b	PTK2 protein tyrosine kinase 2 beta
mmu-miR-149-5p	ENSMUST00000022629	151	-21.85	ENSMUSG00000022048	Dpysl2	dihydropyrimidinase-like 2
mmu-miR-149-5p	ENSMUST00000022634	151	-23.14	ENSMUSG00000022051	Bnip3l	BCL2/adenovirus E1B interacting protein 3-like
mmu-miR-149-5p	ENSMUST00000022663	152	-23.03	ENSMUSG00000022074	Tnfrsf10b	tumor necrosis factor receptor superfamily, member 10b
mmu-miR-149-5p	ENSMUST00000022665	156	-32.94	ENSMUSG00000022075	Rhobtb2	Rho-related BTB domain containing 2
mmu-miR-149-5p	ENSMUST00000022696	157	-21.58	ENSMUSG00000022100	Xpo7	exportin 7
mmu-miR-149-5p	ENSMUST00000022697	171	-37.36	ENSMUSG00000022101	Fgf17	fibroblast growth factor 17
mmu-miR-149-5p	ENSMUST00000022705	163	-22.6	ENSMUSG00000022109	Med4	mediator complex subunit 4
mmu-miR-149-5p	ENSMUST00000022720	164	-28.48	ENSMUSG00000022124	Fbxl3	F-box and leucine-rich repeat protein 3
mmu-miR-149-5p	ENSMUST00000022734	152	-15.63	ENSMUSG00000022136	Dnajc3	DnaJ heat shock protein family (Hsp40) member C3
mmu-miR-149-5p	ENSMUST00000022782	154	-20.75	ENSMUSG00000022175	Lrp10	low-density lipoprotein receptor-related protein 10
mmu-miR-149-5p	ENSMUST00000022806	156	-18.01	ENSMUSG00000089682	Bcl2l2	BCL2-like 2
mmu-miR-149-5p	ENSMUST00000022855	156	-25.69	ENSMUSG00000022247	Brix1	BRX1, biogenesis of ribosomes
mmu-miR-149-5p	ENSMUST00000022895	160	-27.58	ENSMUSG00000022286	Grhl2	grainyhead-like 2 (Drosophila)
mmu-miR-149-5p	ENSMUST00000022901	166	-26.09	ENSMUSG00000022292	Rrm2b	ribonucleotide reductase M2 B (TP53 inducible)
mmu-miR-149-5p	ENSMUST00000023029	154	-28.38	ENSMUSG00000022394	L3mbtl2	l(3)mbt-like 2 (Drosophila)
mmu-miR-149-5p	ENSMUST00000023036	168	-30.07	ENSMUSG00000022400	Rbx1	ring-box 1
mmu-miR-149-5p	ENSMUST00000023044	162	-23.35	ENSMUSG00000022408	Fam83f	family with sequence similarity 83, member F
mmu-miR-149-5p	ENSMUST00000023050	153	-26.98	ENSMUSG00000022414	Tab1	TGF-beta activated kinase 1/MAP3K7 binding protein 1
mmu-miR-149-5p	ENSMUST00000023076	161	-21.88	ENSMUSG00000058099	Nfam1	Nfat activating molecule with ITAM motif 1
mmu-miR-149-5p	ENSMUST00000023087	151	-18.51	ENSMUSG00000022451	Twf1	twinfilin, actin-binding protein, homolog 1 (Drosophila)
mmu-miR-149-5p	ENSMUST00000023095	152	-21.97	ENSMUSG00000022456	2018-09-03	septin 3
mmu-miR-149-5p	ENSMUST00000023099	150	-28.97	ENSMUSG00000022462	Slc38a2	solute carrier family 38, member 2
mmu-miR-149-5p	ENSMUST00000023105	155	-21.7	ENSMUSG00000022468	Endou	endonuclease, polyU-specific
mmu-miR-149-5p	ENSMUST00000023128	159	-25.2	ENSMUSG00000000555	Itga5	integrin alpha 5 (fibronectin receptor alpha)
mmu-miR-149-5p	ENSMUST00000023161	163	-23.88	ENSMUSG00000022519	Srl	sarcalumenin
mmu-miR-149-5p	ENSMUST00000023265	150	-19.77	ENSMUSG00000022598	Psca	prostate stem cell antigen
mmu-miR-149-5p	ENSMUST00000023268	164	-23.7	ENSMUSG00000022602	Arc	activity regulated cytoskeletal-associated protein
mmu-miR-149-5p	ENSMUST00000023282	152	-17.07	ENSMUSG00000022613	Miox	myo-inositol oxygenase
mmu-miR-149-5p	ENSMUST00000023283	172	-30.2	ENSMUSG00000022614	Lmf2	lipase maturation factor 2
mmu-miR-149-5p	ENSMUST00000023291	150	-21.97	ENSMUSG00000022619	Mapk8ip2	mitogen-activated protein kinase 8 interacting protein 2
mmu-miR-149-5p	ENSMUST00000023359	150	-19.17	ENSMUSG00000022678	Nde1	nuclear distribution gene E homolog 1 (A nidulans)
mmu-miR-149-5p	ENSMUST00000023361	152	-21.52	ENSMUSG00000022680	Pdxdc1	pyridoxal-dependent decarboxylase domain containing 1
mmu-miR-149-5p	ENSMUST00000023407	152	-23.12	ENSMUSG00000022724	Mina	myc induced nuclear antigen
mmu-miR-149-5p	ENSMUST00000023449	152	-22.45	ENSMUSG00000022765	Snap29	synaptosomal-associated protein 29
mmu-miR-149-5p	ENSMUST00000023478	164	-29.17	ENSMUSG00000022790	Igsf11	immunoglobulin superfamily, member 11
mmu-miR-149-5p	ENSMUST00000023497	168	-24.25	ENSMUSG00000022802	Lmln	leishmanolysin-like (metallopeptidase M8 family)
mmu-miR-149-5p	ENSMUST00000023509	155	-17.95	ENSMUSG00000062901	Klhl24	kelch-like 24
mmu-miR-149-5p	ENSMUST00000023572	152	-19.41	ENSMUSG00000022865	Cxadr	coxsackie virus and adenovirus receptor
mmu-miR-149-5p	ENSMUST00000023612	154	-22.61	ENSMUSG00000022895	Ets2	E26 avian leukemia oncogene 2, 3' domain
mmu-miR-149-5p	ENSMUST00000023614	169	-26.87	ENSMUSG00000022897	Dyrk1a	dual-specificity tyrosine-(Y)-phosphorylation regulated kinase 1a
mmu-miR-149-5p	ENSMUST00000023673	152	-24.08	ENSMUSG00000022952	Runx1	runt related transcription factor 1
mmu-miR-149-5p	ENSMUST00000023714	155	-18.54	ENSMUSG00000048699	4732456N10Rik	RIKEN cDNA 4732456N10 gene
mmu-miR-149-5p	ENSMUST00000023718	158	-24.19	ENSMUSG00000067613	5430421N21Rik	RIKEN cDNA 5430421N21 gene
mmu-miR-149-5p	ENSMUST00000023720	156	-22.9	ENSMUSG00000044294	Krt84	keratin 84
mmu-miR-149-5p	ENSMUST00000023722	169	-33.13	ENSMUSG00000022987	Zfp641	zinc finger protein 641
mmu-miR-149-5p	ENSMUST00000023741	153	-19.35	ENSMUSG00000048154	Kmt2d	lysine (K)-specific methyltransferase 2D
mmu-miR-149-5p	ENSMUST00000023750	151	-21.55	ENSMUSG00000023011	Faim2	Fas apoptotic inhibitory molecule 2
mmu-miR-149-5p	ENSMUST00000023758	154	-25.15	ENSMUSG00000023017	Asic1	acid-sensing (proton-gated) ion channel 1
mmu-miR-149-5p	ENSMUST00000023776	152	-19.01	ENSMUSG00000023032	Slc4a8	solute carrier family 4 (anion exchanger), member 8
mmu-miR-149-5p	ENSMUST00000023806	153	-16.24	ENSMUSG00000023045	Soat2	sterol O-acyltransferase 2
mmu-miR-149-5p	ENSMUST00000023829	158	-21.83	ENSMUSG00000023067	Cdkn1a	cyclin-dependent kinase inhibitor 1A (P21)
mmu-miR-149-5p	ENSMUST00000023835	156	-23.71	ENSMUSG00000023073	Slc10a2	solute carrier family 10, member 2
mmu-miR-149-5p	ENSMUST00000023846	151	-23.37	ENSMUSG00000023084	Lrrc71	leucine rich repeat containing 71
mmu-miR-149-5p	ENSMUST00000023867	165	-26.72	ENSMUSG00000023104	Rfc2	replication factor C (activator 1) 2
mmu-miR-149-5p	ENSMUST00000023869	158	-31.6	ENSMUSG00000023106	Denr	density-regulated protein
mmu-miR-149-5p	ENSMUST00000023913	150	-16.75	ENSMUSG00000023147	Wrb	tryptophan rich basic protein
mmu-miR-149-5p	ENSMUST00000023958	154	-22.69	ENSMUSG00000023191	P3h3	prolyl 3-hydroxylase 3
mmu-miR-149-5p	ENSMUST00000023959	152	-22.68	ENSMUSG00000023192	Grm2	glutamate receptor, metabotropic 2
mmu-miR-149-5p	ENSMUST00000024011	162	-26.19	ENSMUSG00000023243	Kcnk5	potassium channel, subfamily K, member 5
mmu-miR-149-5p	ENSMUST00000024639	161	-25.02	ENSMUSG00000015222	Map2	microtubule-associated protein 2
mmu-miR-149-5p	ENSMUST00000024698	156	-19.75	ENSMUSG00000023905	Tnfrsf12a	tumor necrosis factor receptor superfamily, member 12a
mmu-miR-149-5p	ENSMUST00000024757	151	-21.01	ENSMUSG00000023961	Enpp4	ectonucleotide pyrophosphatase/phosphodiesterase 4
mmu-miR-149-5p	ENSMUST00000024773	159	-20.42	ENSMUSG00000023978	Prph2	peripherin 2
mmu-miR-149-5p	ENSMUST00000024816	151	-23.73	ENSMUSG00000024019	Cmtr1	cap methyltransferase 1
mmu-miR-149-5p	ENSMUST00000024827	150	-21.28	ENSMUSG00000024029	Tff3	trefoil factor 3, intestinal
mmu-miR-149-5p	ENSMUST00000024840	152	-21.78	ENSMUSG00000024043	Arhgap28	Rho GTPase activating protein 28
mmu-miR-149-5p	ENSMUST00000024963	152	-22.01	ENSMUSG00000024150	Mcfd2	multiple coagulation factor deficiency 2
mmu-miR-149-5p	ENSMUST00000024987	151	-24.82	ENSMUSG00000024170	Telo2	TEL2, telomere maintenance 2, homolog (S. cerevisiae)
mmu-miR-149-5p	ENSMUST00000025058	150	-24.18	ENSMUSG00000024219	Anks1	ankyrin repeat and SAM domain containing 1
mmu-miR-149-5p	ENSMUST00000025065	156	-21.21	ENSMUSG00000024228	Nudt12	nudix (nucleoside diphosphate linked moiety X)-type motif 12
mmu-miR-149-5p	ENSMUST00000025202	168	-29.11	ENSMUSG00000058975	Kcnc1	potassium voltage gated channel, Shaw-related subfamily, member 1
mmu-miR-149-5p	ENSMUST00000025217	158	-27.9	ENSMUSG00000024359	Hspa9	heat shock protein 9
mmu-miR-149-5p	ENSMUST00000025218	159	-29.35	ENSMUSG00000024360	Etf1	eukaryotic translation termination factor 1
mmu-miR-149-5p	ENSMUST00000025263	152	-16.93	ENSMUSG00000024401	Tnf	tumor necrosis factor
mmu-miR-149-5p	ENSMUST00000025295	161	-33.63	ENSMUSG00000024427	Spry4	sprouty homolog 4 (Drosophila)
mmu-miR-149-5p	ENSMUST00000025314	166	-26.5	ENSMUSG00000024442	0610009O20Rik	RIKEN cDNA 0610009O20 gene
mmu-miR-149-5p	ENSMUST00000025329	152	-24.82	ENSMUSG00000050747	Trim15	tripartite motif-containing 15
mmu-miR-149-5p	ENSMUST00000025338	151	-27.3	ENSMUSG00000024462	Gabbr1	gamma-aminobutyric acid (GABA) B receptor, 1
mmu-miR-149-5p	ENSMUST00000025399	153	-26.51	ENSMUSG00000024521	Pmaip1	phorbol-12-myristate-13-acetate-induced protein 1
mmu-miR-149-5p	ENSMUST00000025409	160	-20.01	ENSMUSG00000024529	Lox	lysyl oxidase
mmu-miR-149-5p	ENSMUST00000025474	163	-20.47	ENSMUSG00000024581	Napg	N-ethylmaleimide sensitive fusion protein attachment protein gamma
mmu-miR-149-5p	ENSMUST00000025505	156	-24.08	ENSMUSG00000024603	Dctn4	dynactin 4
mmu-miR-149-5p	ENSMUST00000025519	156	-22.99	ENSMUSG00000024617	Camk2a	calcium/calmodulin-dependent protein kinase II alpha
mmu-miR-149-5p	ENSMUST00000025520	156	-27.45	ENSMUSG00000052026	Slc6a7	solute carrier family 6 (neurotransmitter transporter, L-proline), member 7
mmu-miR-149-5p	ENSMUST00000025642	155	-21.55	ENSMUSG00000024735	Prpf19	PRP19/PSO4 pre-mRNA processing factor 19 homolog (S. cerevisiae)
mmu-miR-149-5p	ENSMUST00000025675	161	-25.52	ENSMUSG00000024764	Naa40	N(alpha)-acetyltransferase 40, NatD catalytic subunit, homolog (S. cerevisiae)
mmu-miR-149-5p	ENSMUST00000025760	165	-31.42	ENSMUSG00000024843	Chka	choline kinase alpha
mmu-miR-149-5p	ENSMUST00000025764	162	-24.2	ENSMUSG00000024846	Cst6	cystatin E/M
mmu-miR-149-5p	ENSMUST00000025823	150	-23.97	ENSMUSG00000024889	Rce1	RCE1 homolog, prenyl protein peptidase (S. cerevisiae)
mmu-miR-149-5p	ENSMUST00000025850	150	-14.86	ENSMUSG00000024912	Fosl1	fos-like antigen 1
mmu-miR-149-5p	ENSMUST00000025851	151	-22.3	ENSMUSG00000063904	Dpp3	dipeptidylpeptidase 3
mmu-miR-149-5p	ENSMUST00000025861	152	-32.16	ENSMUSG00000024922	Ovol1	OVO homolog-like 1 (Drosophila)
mmu-miR-149-5p	ENSMUST00000025866	154	-20.94	ENSMUSG00000024924	Vldlr	very low density lipoprotein receptor
mmu-miR-149-5p	ENSMUST00000025867	150	-26.32	ENSMUSG00000024927	Rela	v-rel reticuloendotheliosis viral oncogene homolog A (avian)
mmu-miR-149-5p	ENSMUST00000025925	163	-35.79	ENSMUSG00000060675	Pla2g16	phospholipase A2, group XVI
mmu-miR-149-5p	ENSMUST00000026011	157	-22.15	ENSMUSG00000025036	Sfxn2	sideroflexin 2
mmu-miR-149-5p	ENSMUST00000026062	156	-24.3	ENSMUSG00000025076	Casp7	caspase 7
mmu-miR-149-5p	ENSMUST00000026096	150	-32.48	ENSMUSG00000025105	Bnc1	basonuclin 1
mmu-miR-149-5p	ENSMUST00000026119	159	-24.71	ENSMUSG00000025127	Gcgr	glucagon receptor
mmu-miR-149-5p	ENSMUST00000026120	150	-15.81	ENSMUSG00000025128	Bhlhe22	basic helix-loop-helix family, member e22
mmu-miR-149-5p	ENSMUST00000026128	162	-26.56	ENSMUSG00000025135	Anapc11	anaphase promoting complex subunit 11
mmu-miR-149-5p	ENSMUST00000026220	168	-29.39	ENSMUSG00000025202	Scd3	stearoyl-coenzyme A desaturase 3
mmu-miR-149-5p	ENSMUST00000026221	152	-26.99	ENSMUSG00000025203	Scd2	stearoyl-Coenzyme A desaturase 2
mmu-miR-149-5p	ENSMUST00000026225	152	-14.36	ENSMUSG00000025207	Sema4g	sema domain, immunoglobulin domain (Ig), transmembrane domain (TM) and short cytoplasmic domain, (semaphorin) 4G
mmu-miR-149-5p	ENSMUST00000026254	151	-21.6	ENSMUSG00000025224	Gbf1	golgi-specific brefeldin A-resistance factor 1
mmu-miR-149-5p	ENSMUST00000026269	176	-37.68	ENSMUSG00000025239	Limd1	LIM domains containing 1
mmu-miR-149-5p	ENSMUST00000026411	161	-22.47	ENSMUSG00000025355	Mmp19	matrix metallopeptidase 19
mmu-miR-149-5p	ENSMUST00000026415	150	-19.86	ENSMUSG00000025358	Cdk2	cyclin-dependent kinase 2
mmu-miR-149-5p	ENSMUST00000026416	150	-19.86	ENSMUSG00000025358	Shmt2	serine hydroxymethyltransferase 2 (mitochondrial)
mmu-miR-149-5p	ENSMUST00000026470	154	-21.54	ENSMUSG00000025403	Bet1l	Bet1 golgi vesicular membrane trafficking protein like
mmu-miR-149-5p	ENSMUST00000026557	156	-26.46	ENSMUSG00000025484	Hras	Harvey rat sarcoma virus oncogene
mmu-miR-149-5p	ENSMUST00000026572	155	-29.19	ENSMUSG00000025499	Tmem80	transmembrane protein 80
mmu-miR-149-5p	ENSMUST00000026578	168	-36.1	ENSMUSG00000025505	Chid1	chitinase domain containing 1
mmu-miR-149-5p	ENSMUST00000026586	153	-33.76	ENSMUSG00000025512	Syngr2	synaptogyrin 2
mmu-miR-149-5p	ENSMUST00000026649	152	-19.23	ENSMUSG00000048277	Rptor	regulatory associated protein of MTOR, complex 1
mmu-miR-149-5p	ENSMUST00000026671	154	-16.66	ENSMUSG00000025583	Podxl	podocalyxin-like
mmu-miR-149-5p	ENSMUST00000026698	161	-26.81	ENSMUSG00000025608	Map3k7cl	Map3k7 C-terminal like
mmu-miR-149-5p	ENSMUST00000026700	155	-21.18	ENSMUSG00000025610	Bach1	BTB and CNC homology 1, basic leucine zipper transcription factor 1
mmu-miR-149-5p	ENSMUST00000026703	152	-23.23	ENSMUSG00000025612	Prps2	phosphoribosyl pyrophosphate synthetase 2
mmu-miR-149-5p	ENSMUST00000026839	152	-20.01	ENSMUSG00000025742	Tyms	thymidylate synthase
mmu-miR-149-5p	ENSMUST00000026846	152	-22.94	ENSMUSG00000025747	Itih5	inter-alpha (globulin) inhibitor H5
mmu-miR-149-5p	ENSMUST00000026886	164	-30.06	ENSMUSG00000025780	Tgm4	transglutaminase 4 (prostate)
mmu-miR-149-5p	ENSMUST00000026893	160	-27.15	ENSMUSG00000025787	Slco3a1	solute carrier organic anion transporter family, member 3a1
mmu-miR-149-5p	ENSMUST00000026897	156	-15.07	ENSMUSG00000025790	Rassf3	Ras association (RalGDS/AF-6) domain family member 3
mmu-miR-149-5p	ENSMUST00000026902	160	-25.09	ENSMUSG00000025795	Cyp4v3	cytochrome P450, family 4, subfamily v, polypeptide 3
mmu-miR-149-5p	ENSMUST00000026907	155	-24.88	ENSMUSG00000079057	Nudt5	nudix (nucleoside diphosphate linked moiety X)-type motif 5
mmu-miR-149-5p	ENSMUST00000026927	151	-19.51	ENSMUSG00000025817	Prkar1b	protein kinase, cAMP dependent regulatory, type I beta
mmu-miR-149-5p	ENSMUST00000026973	161	-29.53	ENSMUSG00000025855	Nop16	NOP16 nucleolar protein
mmu-miR-149-5p	ENSMUST00000026987	160	-24.73	ENSMUSG00000025869	Thoc3	THO complex 3
mmu-miR-149-5p	ENSMUST00000026990	150	-17.92	ENSMUSG00000025872	9430016H08Rik	RIKEN cDNA 9430016H08 gene
mmu-miR-149-5p	ENSMUST00000027114	180	-28.18	ENSMUSG00000025971	Wdr12	WD repeat domain 12
mmu-miR-149-5p	ENSMUST00000027173	151	-19.31	ENSMUSG00000026019	Trak2	trafficking protein, kinesin binding 2
mmu-miR-149-5p	ENSMUST00000027186	150	-17.72	ENSMUSG00000026028	Il1r1	interleukin 1 receptor, type I
mmu-miR-149-5p	ENSMUST00000027241	157	-20.95	ENSMUSG00000026072	Inpp4a	inositol polyphosphate-4-phosphatase, type I
mmu-miR-149-5p	ENSMUST00000027287	152	-26.08	ENSMUSG00000026113	Ogfrl1	opioid growth factor receptor-like 1
mmu-miR-149-5p	ENSMUST00000027343	155	-28.41	ENSMUSG00000026158	Plcd4	phospholipase C, delta 4
mmu-miR-149-5p	ENSMUST00000027362	154	-14.46	ENSMUSG00000026173	Ppm1f	protein phosphatase 1F (PP2C domain containing)
mmu-miR-149-5p	ENSMUST00000027373	158	-22.41	ENSMUSG00000026181	Igfbp5	insulin-like growth factor binding protein 5
mmu-miR-149-5p	ENSMUST00000027377	161	-21.12	ENSMUSG00000026185	Armc9	armadillo repeat containing 9
mmu-miR-149-5p	ENSMUST00000027434	154	-22.22	ENSMUSG00000062590	Epha4	Eph receptor A4
mmu-miR-149-5p	ENSMUST00000027451	163	-20.51	ENSMUSG00000026235	Serpine2	serine (or cysteine) peptidase inhibitor, clade E, member 2
mmu-miR-149-5p	ENSMUST00000027467	156	-29.98	ENSMUSG00000026249	Gpr35	G protein-coupled receptor 35
mmu-miR-149-5p	ENSMUST00000027489	151	-26.85	ENSMUSG00000026271	Agxt	alanine-glyoxylate aminotransferase
mmu-miR-149-5p	ENSMUST00000027491	162	-21.14	ENSMUSG00000026272	Ppp1r7	protein phosphatase 1, regulatory (inhibitor) subunit 7
mmu-miR-149-5p	ENSMUST00000027494	157	-24.64	ENSMUSG00000026275	Mlph	melanophilin
mmu-miR-149-5p	ENSMUST00000027528	151	-18.17	ENSMUSG00000026303	Rab17	RAB17, member RAS oncogene family
mmu-miR-149-5p	ENSMUST00000027529	164	-23.76	ENSMUSG00000026304	Klhl30	kelch-like 30
mmu-miR-149-5p	ENSMUST00000027533	153	-18.21	ENSMUSG00000026308	Gpr39	G protein-coupled receptor 39
mmu-miR-149-5p	ENSMUST00000027581	151	-28.28	ENSMUSG00000026343	Lypd1	Ly6/Plaur domain containing 1
mmu-miR-149-5p	ENSMUST00000027582	152	-22.64	ENSMUSG00000026344	Slc45a3	solute carrier family 45, member 3
mmu-miR-149-5p	ENSMUST00000027695	157	-23.64	ENSMUSG00000026435	Cdk18	cyclin-dependent kinase 18
mmu-miR-149-5p	ENSMUST00000027697	151	-22.56	ENSMUSG00000026437	Lhx4	LIM homeobox protein 4
mmu-miR-149-5p	ENSMUST00000027740	159	-23.53	ENSMUSG00000026468	Xpr1	xenotropic and polytropic retrovirus receptor 1
mmu-miR-149-5p	ENSMUST00000027741	162	-21.04	ENSMUSG00000026469	Stx6	syntaxin 6
mmu-miR-149-5p	ENSMUST00000027743	157	-25.93	ENSMUSG00000026470	Rgs16	regulator of G-protein signaling 16
mmu-miR-149-5p	ENSMUST00000027748	164	-26.15	ENSMUSG00000026475	Rgl1	ral guanine nucleotide dissociation stimulator,-like 1
mmu-miR-149-5p	ENSMUST00000027760	150	-19.79	ENSMUSG00000026482	Plxna2	plexin A2
mmu-miR-149-5p	ENSMUST00000027952	152	-22.12	ENSMUSG00000026640	Suv39h2	suppressor of variegation 3-9 homolog 2 (Drosophila)
mmu-miR-149-5p	ENSMUST00000027956	151	-20.84	ENSMUSG00000026646	Dnajc1	DnaJ heat shock protein family (Hsp40) member C1
mmu-miR-149-5p	ENSMUST00000028072	153	-22.52	ENSMUSG00000026740	Il2ra	interleukin 2 receptor, alpha chain
mmu-miR-149-5p	ENSMUST00000028111	160	-22.62	ENSMUSG00000026770	Lrsam1	leucine rich repeat and sterile alpha motif containing 1
mmu-miR-149-5p	ENSMUST00000028132	160	-27.56	ENSMUSG00000026792	Ptges2	prostaglandin E synthase 2
mmu-miR-149-5p	ENSMUST00000028162	154	-27.85	ENSMUSG00000026820	Cytip	cytohesin 1 interacting protein
mmu-miR-149-5p	ENSMUST00000028175	170	-30.35	ENSMUSG00000026832	Crat	carnitine acetyltransferase
mmu-miR-149-5p	ENSMUST00000028207	156	-21.59	ENSMUSG00000026853	Stom	stomatin
mmu-miR-149-5p	ENSMUST00000028241	155	-25.85	ENSMUSG00000026880	Strbp	spermatid perinuclear RNA binding protein
mmu-miR-149-5p	ENSMUST00000028279	160	-20.68	ENSMUSG00000026915	Col5a1	collagen, type V, alpha 1
mmu-miR-149-5p	ENSMUST00000028280	152	-22.01	ENSMUSG00000026837	Sdccag3	serologically defined colon cancer antigen 3
mmu-miR-149-5p	ENSMUST00000028293	161	-26.99	ENSMUSG00000026927	Dnlz	DNL-type zinc finger
mmu-miR-149-5p	ENSMUST00000028295	151	-19.27	ENSMUSG00000075467	Rbms1	RNA binding motif, single stranded interacting protein 1
mmu-miR-149-5p	ENSMUST00000028347	153	-21.24	ENSMUSG00000026970	Zmynd19	zinc finger, MYND domain containing 19
mmu-miR-149-5p	ENSMUST00000028350	155	-23.94	ENSMUSG00000026974	Chrna1	cholinergic receptor, nicotinic, alpha polypeptide 1 (muscle)
mmu-miR-149-5p	ENSMUST00000028515	159	-26.26	ENSMUSG00000027107	Elf5	E74-like factor 5
mmu-miR-149-5p	ENSMUST00000028609	157	-23.1	ENSMUSG00000027186	Lrp4	low density lipoprotein receptor-related protein 4
mmu-miR-149-5p	ENSMUST00000028689	159	-20.96	ENSMUSG00000027253	Haus2	HAUS augmin-like complex, subunit 2
mmu-miR-149-5p	ENSMUST00000028741	157	-23.49	ENSMUSG00000027285	Vps39	vacuolar protein sorting 39 (yeast)
mmu-miR-149-5p	ENSMUST00000028752	151	-23.16	ENSMUSG00000027291	Ehd4	EH-domain containing 4
mmu-miR-149-5p	ENSMUST00000028755	151	-22.6	ENSMUSG00000027293	Tyro3	TYRO3 protein tyrosine kinase 3
mmu-miR-149-5p	ENSMUST00000028763	151	-22.28	ENSMUSG00000027298	Atrn	attractin
mmu-miR-149-5p	ENSMUST00000028781	151	-18.22	ENSMUSG00000027312	Spint1	serine protease inhibitor, Kunitz type 1
mmu-miR-149-5p	ENSMUST00000028783	150	-17.31	ENSMUSG00000027315	Cdc25b	cell division cycle 25B
mmu-miR-149-5p	ENSMUST00000028804	163	-24.39	ENSMUSG00000027330	Rassf2	Ras association (RalGDS/AF-6) domain family member 2
mmu-miR-149-5p	ENSMUST00000028814	160	-22.57	ENSMUSG00000027339	Tmem230	transmembrane protein 230
mmu-miR-149-5p	ENSMUST00000028816	156	-23.6	ENSMUSG00000027341	Prom2	prominin 2
mmu-miR-149-5p	ENSMUST00000028855	162	-26.56	ENSMUSG00000027376	Snx5	sorting nexin 5
mmu-miR-149-5p	ENSMUST00000028909	151	-21.23	ENSMUSG00000027423	Angpt4	angiopoietin 4
mmu-miR-149-5p	ENSMUST00000028955	163	-24.26	ENSMUSG00000027460	Tbc1d20	TBC1 domain family, member 20
mmu-miR-149-5p	ENSMUST00000028963	151	-17.7	ENSMUSG00000027465	Mapre1	microtubule-associated protein, RP/EB family, member 1
mmu-miR-149-5p	ENSMUST00000028981	158	-24.98	ENSMUSG00000027479	Fam210b	family with sequence similarity 210, member B
mmu-miR-149-5p	ENSMUST00000028995	161	-25.67	ENSMUSG00000027495	Rbm38	RNA binding motif protein 38
mmu-miR-149-5p	ENSMUST00000029014	152	-20.14	ENSMUSG00000027510	Rab22a	RAB22A, member RAS oncogene family
mmu-miR-149-5p	ENSMUST00000029024	160	-24.57	ENSMUSG00000027519	Zdbf2	zinc finger, DBF-type containing 2
mmu-miR-149-5p	ENSMUST00000029025	164	-20.7	ENSMUSG00000027520	Edn3	endothelin 3
mmu-miR-149-5p	ENSMUST00000029030	160	-27.68	ENSMUSG00000027524	Ptpn1	protein tyrosine phosphatase, non-receptor type 1
mmu-miR-149-5p	ENSMUST00000029053	150	-26.45	ENSMUSG00000027540	Ntsr1	neurotensin receptor 1
mmu-miR-149-5p	ENSMUST00000029084	169	-27.91	ENSMUSG00000027568	Mtfr1	mitochondrial fission regulator 1
mmu-miR-149-5p	ENSMUST00000029129	155	-23.53	ENSMUSG00000027601	Fam83c	family with sequence similarity 83, member C
mmu-miR-149-5p	ENSMUST00000029143	152	-25.01	ENSMUSG00000074647	Epb41l1	erythrocyte membrane protein band 4.1 like 1
mmu-miR-149-5p	ENSMUST00000029155	154	-17.65	ENSMUSG00000027624	Src	Rous sarcoma oncogene
mmu-miR-149-5p	ENSMUST00000029175	162	-22.56	ENSMUSG00000027646	Ctnnbl1	catenin, beta like 1
mmu-miR-149-5p	ENSMUST00000029178	153	-27.43	ENSMUSG00000027649	Ocstamp	osteoclast stimulatory transmembrane protein
mmu-miR-149-5p	ENSMUST00000029213	175	-28.49	ENSMUSG00000027670	Slc7a11	solute carrier family 7 (cationic amino acid transporter, y+ system), member 11
mmu-miR-149-5p	ENSMUST00000029297	173	-31.52	ENSMUSG00000027737	Smad9	SMAD family member 9
mmu-miR-149-5p	ENSMUST00000029371	153	-25.26	ENSMUSG00000027796	Wwtr1	WW domain containing transcription regulator 1
mmu-miR-149-5p	ENSMUST00000029380	156	-21.28	ENSMUSG00000027803	Serp1	stress-associated endoplasmic reticulum protein 1
mmu-miR-149-5p	ENSMUST00000029385	163	-29.35	ENSMUSG00000027808	Ssr3	signal sequence receptor, gamma
mmu-miR-149-5p	ENSMUST00000029414	153	-26.19	ENSMUSG00000027828	Veph1	ventricular zone expressed PH domain-containing 1
mmu-miR-149-5p	ENSMUST00000029419	150	-19.45	ENSMUSG00000027831	Dclre1b	DNA cross-link repair 1B
mmu-miR-149-5p	ENSMUST00000029435	165	-30.81	ENSMUSG00000027845	Olfml3	olfactomedin-like 3
mmu-miR-149-5p	ENSMUST00000029440	150	-21.4	ENSMUSG00000027848	Sike1	suppressor of IKBKE 1
mmu-miR-149-5p	ENSMUST00000029447	150	-24.1	ENSMUSG00000027854	Sec22b	SEC22 homolog B, vesicle trafficking protein
mmu-miR-149-5p	ENSMUST00000029476	152	-22.62	ENSMUSG00000027879	Slc6a17	solute carrier family 6 (neurotransmitter transporter), member 17
mmu-miR-149-5p	ENSMUST00000029499	153	-21.35	ENSMUSG00000027894	Crtc2	CREB regulated transcription coactivator 2
mmu-miR-149-5p	ENSMUST00000029545	154	-20.74	ENSMUSG00000027936	Hcn3	hyperpolarization-activated, cyclic nucleotide-gated K+ 3
mmu-miR-149-5p	ENSMUST00000029686	150	-24.59	ENSMUSG00000028051	2810403A07Rik	RIKEN cDNA 2810403A07 gene
mmu-miR-149-5p	ENSMUST00000029696	150	-29.02	ENSMUSG00000028060	Sema4a	sema domain, immunoglobulin domain (Ig), transmembrane domain (TM) and short cytoplasmic domain, (semaphorin) 4A
mmu-miR-149-5p	ENSMUST00000029700	151	-21.64	ENSMUSG00000028064	Gpr89	G protein-coupled receptor 89
mmu-miR-149-5p	ENSMUST00000029738	164	-26.68	ENSMUSG00000028096	Itga10	integrin, alpha 10
mmu-miR-149-5p	ENSMUST00000029744	152	-21.74	ENSMUSG00000090210	Fcgr1	Fc receptor, IgG, high affinity I
mmu-miR-149-5p	ENSMUST00000029748	153	-23.06	ENSMUSG00000015947	Gclm	glutamate-cysteine ligase, modifier subunit
mmu-miR-149-5p	ENSMUST00000029769	151	-20.07	ENSMUSG00000028124	Snx27	sorting nexin family member 27
mmu-miR-149-5p	ENSMUST00000029783	162	-23.38	ENSMUSG00000028136	Cisd2	CDGSH iron sulfur domain 2
mmu-miR-149-5p	ENSMUST00000029815	153	-22.97	ENSMUSG00000028165	Tacr3	tachykinin receptor 3
mmu-miR-149-5p	ENSMUST00000029822	156	-13.88	ENSMUSG00000028172	Ddah1	dimethylarginine dimethylaminohydrolase 1
mmu-miR-149-5p	ENSMUST00000029845	160	-26.88	ENSMUSG00000028194	Cpne3	copine III
mmu-miR-149-5p	ENSMUST00000029885	153	-18.57	ENSMUSG00000028228	Rmdn1	regulator of microtubule dynamics 1
mmu-miR-149-5p	ENSMUST00000029888	151	-29.75	ENSMUSG00000028229	Sdcbp	syndecan binding protein
mmu-miR-149-5p	ENSMUST00000029912	157	-26.49	ENSMUSG00000028249	Snx30	sorting nexin family member 30
mmu-miR-149-5p	ENSMUST00000030080	155	-21.45	ENSMUSG00000028385	Rad23b	RAD23b homolog (S. cerevisiae)
mmu-miR-149-5p	ENSMUST00000030134	157	-38.59	ENSMUSG00000028426	Nol6	nucleolar protein family 6 (RNA-associated)
mmu-miR-149-5p	ENSMUST00000030138	171	-27.5	ENSMUSG00000028430	Cd72	CD72 antigen
mmu-miR-149-5p	ENSMUST00000030179	169	-30.48	ENSMUSG00000028459	Tpm2	tropomyosin 2, beta
mmu-miR-149-5p	ENSMUST00000030184	153	-31.87	ENSMUSG00000028464	Pde4b	phosphodiesterase 4B, cAMP specific
mmu-miR-149-5p	ENSMUST00000030251	150	-22.37	ENSMUSG00000028525	St3gal3	ST3 beta-galactoside alpha-2,3-sialyltransferase 3
mmu-miR-149-5p	ENSMUST00000030263	150	-22.27	ENSMUSG00000028538	Dph2	DPH2 homolog
mmu-miR-149-5p	ENSMUST00000030265	155	-24.19	ENSMUSG00000028540	Rnf11	ring finger protein 11
mmu-miR-149-5p	ENSMUST00000030284	156	-19.28	ENSMUSG00000028557	Cyp2j13	cytochrome P450, family 2, subfamily j, polypeptide 13
mmu-miR-149-5p	ENSMUST00000030305	151	-23.98	ENSMUSG00000028571	Lrp8	low density lipoprotein receptor-related protein 8, apolipoprotein e receptor
mmu-miR-149-5p	ENSMUST00000030356	153	-17.99	ENSMUSG00000028613	Cyb5rl	cytochrome b5 reductase-like
mmu-miR-149-5p	ENSMUST00000030364	155	-35.03	ENSMUSG00000028621	Ssbp3	single-stranded DNA binding protein 3
mmu-miR-149-5p	ENSMUST00000030367	159	-24.13	ENSMUSG00000061887	Lurap1	leucine rich adaptor protein 1
mmu-miR-149-5p	ENSMUST00000030469	156	-19.76	ENSMUSG00000028701	Ebna1bp2	EBNA1 binding protein 2
mmu-miR-149-5p	ENSMUST00000030501	153	-18.66	ENSMUSG00000028729	Pax7	paired box 7
mmu-miR-149-5p	ENSMUST00000030508	159	-30.24	ENSMUSG00000028736	Pla2g2f	phospholipase A2, group IIF
mmu-miR-149-5p	ENSMUST00000030526	152	-22.81	ENSMUSG00000028749	Pla2g2d	phospholipase A2, group IID
mmu-miR-149-5p	ENSMUST00000030528	166	-28.7	ENSMUSG00000041202	Vwa5b1	von Willebrand factor A domain containing 5B1
mmu-miR-149-5p	ENSMUST00000030533	151	-18.98	ENSMUSG00000028753	Rcan3	regulator of calcineurin 3
mmu-miR-149-5p	ENSMUST00000030606	168	-30.73	ENSMUSG00000059713	Sesn2	sestrin 2
mmu-miR-149-5p	ENSMUST00000030724	152	-28.94	ENSMUSG00000028893	Epb41	erythrocyte membrane protein band 4.1
mmu-miR-149-5p	ENSMUST00000030739	158	-22.29	ENSMUSG00000028906	Padi2	peptidyl arginine deiminase, type II
mmu-miR-149-5p	ENSMUST00000030765	160	-27.6	ENSMUSG00000028927	Hes2	hairy and enhancer of split 2 (Drosophila)
mmu-miR-149-5p	ENSMUST00000030775	152	-30.47	ENSMUSG00000005045	H6pd	hexose-6-phosphate dehydrogenase (glucose 1-dehydrogenase)
mmu-miR-149-5p	ENSMUST00000030782	160	-26.82	ENSMUSG00000028940	Angptl7	angiopoietin-like 7
mmu-miR-149-5p	ENSMUST00000030830	163	-27.96	ENSMUSG00000028980	Draxin	dorsal inhibitory axon guidance protein
mmu-miR-149-5p	ENSMUST00000030840	156	-22.36	ENSMUSG00000028989	Megf6	multiple EGF-like-domains 6
mmu-miR-149-5p	ENSMUST00000030862	150	-36	ENSMUSG00000029005	Prdm16	PR domain containing 16
mmu-miR-149-5p	ENSMUST00000030897	154	-24.83	ENSMUSG00000057751	Morn1	MORN repeat containing 1
mmu-miR-149-5p	ENSMUST00000030902	162	-26.28	ENSMUSG00000039410	Fam213b	family with sequence similarity 213, member B
mmu-miR-149-5p	ENSMUST00000030915	157	-21.51	ENSMUSG00000029049	Cd38	CD38 antigen
mmu-miR-149-5p	ENSMUST00000030935	175	-28.03	ENSMUSG00000029059	Nelfa	negative elongation factor complex member A, Whsc2
mmu-miR-149-5p	ENSMUST00000030964	153	-16.24	ENSMUSG00000029084	Fosl2	fos-like antigen 2
mmu-miR-149-5p	ENSMUST00000030993	150	-25.54	ENSMUSG00000029111	Cwh43	cell wall biogenesis 43 C-terminal homolog
mmu-miR-149-5p	ENSMUST00000031017	167	-30.39	ENSMUSG00000029135	Tada2b	transcriptional adaptor 2B
mmu-miR-149-5p	ENSMUST00000031040	160	-26.09	ENSMUSG00000029154	Grpel1	GrpE-like 1, mitochondrial
mmu-miR-149-5p	ENSMUST00000031097	150	-20.7	ENSMUSG00000029196	Rhoh	ras homolog gene family, member H
mmu-miR-149-5p	ENSMUST00000031099	151	-22.93	ENSMUSG00000029198	Gabrb1	gamma-aminobutyric acid (GABA) A receptor, subunit beta 1
mmu-miR-149-5p	ENSMUST00000031106	157	-21.72	ENSMUSG00000029204	Gfi1	growth factor independent 1
mmu-miR-149-5p	ENSMUST00000031122	157	-20.13	ENSMUSG00000029212	Abcg3	ATP-binding cassette, sub-family G (WHITE), member 3
mmu-miR-149-5p	ENSMUST00000031205	156	-25.96	ENSMUSG00000029275	Sparcl1	SPARC-like 1
mmu-miR-149-5p	ENSMUST00000031239	151	-22.26	ENSMUSG00000029299	Cds1	CDP-diacylglycerol synthase 1
mmu-miR-149-5p	ENSMUST00000031249	154	-20.49	ENSMUSG00000029309	Asphd2	aspartate beta-hydroxylase domain containing 2
mmu-miR-149-5p	ENSMUST00000031273	160	-23.16	ENSMUSG00000029330	Dck	deoxycytidine kinase
mmu-miR-149-5p	ENSMUST00000031291	165	-23.2	ENSMUSG00000029348	Ereg	epiregulin
mmu-miR-149-5p	ENSMUST00000031311	151	-19.06	ENSMUSG00000029366	Mphosph9	M-phase phosphoprotein 9
mmu-miR-149-5p	ENSMUST00000031324	159	-23.57	ENSMUSG00000029377	Stx2	syntaxin 2
mmu-miR-149-5p	ENSMUST00000031344	169	-31.28	ENSMUSG00000038126	Bcl7a	B cell CLL/lymphoma 7A
mmu-miR-149-5p	ENSMUST00000031378	154	-25.72	ENSMUSG00000029428	Atp2a2	ATPase, Ca++ transporting, cardiac muscle, slow twitch 2
mmu-miR-149-5p	ENSMUST00000031391	155	-19.84	ENSMUSG00000029438	Ankle2	ankyrin repeat and LEM domain containing 2
mmu-miR-149-5p	ENSMUST00000031423	155	-17.71	ENSMUSG00000029467	Cabp1	calcium binding protein 1
mmu-miR-149-5p	ENSMUST00000031474	155	-18.89	ENSMUSG00000029501	Gm4951	predicted gene 4951
mmu-miR-149-5p	ENSMUST00000031519	151	-27.5	ENSMUSG00000029544	Usp30	ubiquitin specific peptidase 30
mmu-miR-149-5p	ENSMUST00000031549	152	-31.46	ENSMUSG00000073555	Rasal1	RAS protein activator like 1 (GAP1 like)
mmu-miR-149-5p	ENSMUST00000031588	168	-27.99	ENSMUSG00000029592	Ptcd1	pentatricopeptide repeat domain 1
mmu-miR-149-5p	ENSMUST00000031606	151	-17.68	ENSMUSG00000029602	Cdx2	caudal type homeobox 2
mmu-miR-149-5p	ENSMUST00000031628	157	-20.04	ENSMUSG00000029624	Flt1	FMS-like tyrosine kinase 1
mmu-miR-149-5p	ENSMUST00000031650	155	-20.66	ENSMUSG00000029646	Avl9	AVL9 homolog (S. cerevisiase)
mmu-miR-149-5p	ENSMUST00000031653	151	-20.31	ENSMUSG00000029648	Krba1	KRAB-A domain containing 1
mmu-miR-149-5p	ENSMUST00000031805	162	-23.52	ENSMUSG00000029787	Igf2bp3	insulin-like growth factor 2 mRNA binding protein 3
mmu-miR-149-5p	ENSMUST00000031815	153	-17.68	ENSMUSG00000042810	4921507P07Rik	RIKEN cDNA 4921507P07 gene
mmu-miR-149-5p	ENSMUST00000031838	150	-27.61	ENSMUSG00000029814	Cbx3	chromobox 3
mmu-miR-149-5p	ENSMUST00000031852	151	-16.58	ENSMUSG00000029828	Prickle2	prickle homolog 2 (Drosophila)
mmu-miR-149-5p	ENSMUST00000031862	152	-24.38	ENSMUSG00000029836	Gkn1	gastrokine 1
mmu-miR-149-5p	ENSMUST00000032093	154	-26.69	ENSMUSG00000030020	Gxylt2	glucoside xylosyltransferase 2
mmu-miR-149-5p	ENSMUST00000032129	153	-20.12	ENSMUSG00000030050	Slc6a6	solute carrier family 6 (neurotransmitter transporter, taurine), member 6
mmu-miR-149-5p	ENSMUST00000032157	157	-28.12	ENSMUSG00000030074	Cops7a	COP9 signalosome subunit 7A
mmu-miR-149-5p	ENSMUST00000032185	157	-19.71	ENSMUSG00000030096	Adipor2	adiponectin receptor 2
mmu-miR-149-5p	ENSMUST00000032220	154	-21.13	ENSMUSG00000030127	Erc1	ELKS/RAB6-interacting/CAST family member 1
mmu-miR-149-5p	ENSMUST00000032272	154	-24.76	ENSMUSG00000030168	Ybx3	Y box protein 3
mmu-miR-149-5p	ENSMUST00000032279	164	-27.53	ENSMUSG00000030172	Emp1	epithelial membrane protein 1
mmu-miR-149-5p	ENSMUST00000032309	152	-19.37	ENSMUSG00000030189	Sspn	sarcospan
mmu-miR-149-5p	ENSMUST00000032330	150	-20	ENSMUSG00000030208	Bcat1	branched chain aminotransferase 1, cytosolic
mmu-miR-149-5p	ENSMUST00000032383	164	-22.74	ENSMUSG00000030255	Slc6a1	solute carrier family 6 (neurotransmitter transporter, GABA), member 1
mmu-miR-149-5p	ENSMUST00000032402	160	-20.02	ENSMUSG00000030268	Atg7	autophagy related 7
mmu-miR-149-5p	ENSMUST00000032454	150	-19.09	ENSMUSG00000030310	Mrpl51	mitochondrial ribosomal protein L51
mmu-miR-149-5p	ENSMUST00000032457	152	-17.92	ENSMUSG00000030314	Tnfrsf1a	tumor necrosis factor receptor superfamily, member 1a
mmu-miR-149-5p	ENSMUST00000032485	159	-30.81	ENSMUSG00000030335	Qpctl	glutaminyl-peptide cyclotransferase-like
mmu-miR-149-5p	ENSMUST00000032491	152	-21.16	ENSMUSG00000030341	Nova2	neuro-oncological ventral antigen 2
mmu-miR-149-5p	ENSMUST00000032566	152	-23.73	ENSMUSG00000030407	A430033K04Rik	RIKEN cDNA A430033K04 gene
mmu-miR-149-5p	ENSMUST00000032571	156	-22.25	ENSMUSG00000030411	Zfp12	zinc finger protein 12
mmu-miR-149-5p	ENSMUST00000032590	150	-22.68	ENSMUSG00000056014	Prmt3	protein arginine N-methyltransferase 3
mmu-miR-149-5p	ENSMUST00000032591	153	-19.47	ENSMUSG00000029587	Dbx1	developing brain homeobox 1
mmu-miR-149-5p	ENSMUST00000032715	157	-19.31	ENSMUSG00000030505	Nr2f2	nuclear receptor subfamily 2, group F, member 2
mmu-miR-149-5p	ENSMUST00000032717	152	-21.3	ENSMUSG00000030507	Rasgrp4	RAS guanyl releasing protein 4
mmu-miR-149-5p	ENSMUST00000032768	154	-21.8	ENSMUSG00000030551	Qprt	quinolinate phosphoribosyltransferase
mmu-miR-149-5p	ENSMUST00000032811	158	-17.91	ENSMUSG00000030589	Maz	MYC-associated zinc finger protein (purine-binding transcription factor)
mmu-miR-149-5p	ENSMUST00000032912	167	-28.66	ENSMUSG00000030674	Cdipt	CDP-diacylglycerol--inositol 3-phosphatidyltransferase (phosphatidylinositol synthase)
mmu-miR-149-5p	ENSMUST00000032916	164	-28.54	ENSMUSG00000030678	Klk7	kallikrein related-peptidase 7 (chymotryptic, stratum corneum)
mmu-miR-149-5p	ENSMUST00000032920	154	-29.57	ENSMUSG00000030682	Il4ra	interleukin 4 receptor, alpha
mmu-miR-149-5p	ENSMUST00000032955	150	-16.81	ENSMUSG00000030713	Prkrir	protein-kinase, interferon-inducible double stranded RNA dependent inhibitor, repressor of (P58 repressor)
mmu-miR-149-5p	ENSMUST00000033004	156	-30.45	ENSMUSG00000030748	Pycard	PYD and CARD domain containing
mmu-miR-149-5p	ENSMUST00000033009	155	-15.39	ENSMUSG00000030753	Cpxm2	carboxypeptidase X 2 (M14 family)
mmu-miR-149-5p	ENSMUST00000033056	151	-14.49	ENSMUSG00000030793	Ndufab1	NADH dehydrogenase (ubiquinone) 1, alpha/beta subcomplex, 1
mmu-miR-149-5p	ENSMUST00000033149	156	-30.21	ENSMUSG00000030862	Arfip2	ADP-ribosylation factor interacting protein 2
mmu-miR-149-5p	ENSMUST00000033157	156	-23.75	ENSMUSG00000030869	Art1	ADP-ribosyltransferase 1
mmu-miR-149-5p	ENSMUST00000033171	153	-26.48	ENSMUSG00000030881	Eif3f	eukaryotic translation initiation factor 3, subunit F
mmu-miR-149-5p	ENSMUST00000033300	154	-23.44	ENSMUSG00000030996	Ccdc120	coiled-coil domain containing 120
mmu-miR-149-5p	ENSMUST00000033342	170	-27.3	ENSMUSG00000031029	Ebp	phenylalkylamine Ca2+ antagonist (emopamil) binding protein
mmu-miR-149-5p	ENSMUST00000033490	151	-17.37	ENSMUSG00000031150	Gla	galactosidase, alpha
mmu-miR-149-5p	ENSMUST00000033509	156	-29.8	ENSMUSG00000031168	Pak3	p21 protein (Cdc42/Rac)-activated kinase 3
mmu-miR-149-5p	ENSMUST00000033621	152	-16.93	ENSMUSG00000031266	Il13ra2	interleukin 13 receptor, alpha 2
mmu-miR-149-5p	ENSMUST00000033640	163	-23.17	ENSMUSG00000031284	Rs1	retinoschisis (X-linked, juvenile) 1 (human)
mmu-miR-149-5p	ENSMUST00000033646	158	-19.1	ENSMUSG00000031289	Slc6a8	solute carrier family 6 (neurotransmitter transporter, creatine), member 8
mmu-miR-149-5p	ENSMUST00000033650	150	-20.04	ENSMUSG00000031293	Irak1	interleukin-1 receptor-associated kinase 1
mmu-miR-149-5p	ENSMUST00000033752	157	-19.34	ENSMUSG00000019558	Grk1	G protein-coupled receptor kinase 1
mmu-miR-149-5p	ENSMUST00000033769	150	-21.45	ENSMUSG00000031392	Rab11fip1	RAB11 family interacting protein 1 (class I)
mmu-miR-149-5p	ENSMUST00000033827	152	-22.46	ENSMUSG00000031450	Slit2	slit homolog 2 (Drosophila)
mmu-miR-149-5p	ENSMUST00000033878	162	-29.71	ENSMUSG00000031488	Star	steroidogenic acute regulatory protein
mmu-miR-149-5p	ENSMUST00000033967	151	-22.09	ENSMUSG00000031558	N4bp1	NEDD4 binding protein 1
mmu-miR-149-5p	ENSMUST00000033979	157	-24.49	ENSMUSG00000031574	Gins3	GINS complex subunit 3 (Psf3 homolog)
mmu-miR-149-5p	ENSMUST00000034074	169	-30.96	ENSMUSG00000031652	Gpt2	glutamic pyruvate transaminase (alanine aminotransferase) 2
mmu-miR-149-5p	ENSMUST00000034094	155	-24.67	ENSMUSG00000031669	Gab1	growth factor receptor bound protein 2-associated protein 1
mmu-miR-149-5p	ENSMUST00000034136	162	-31.93	ENSMUSG00000031700	B3gnt3	UDP-GlcNAc:betaGal beta-1,3-N-acetylglucosaminyltransferase 3
mmu-miR-149-5p	ENSMUST00000034150	166	-24.03	ENSMUSG00000031714	Gse1	genetic suppressor element 1
mmu-miR-149-5p	ENSMUST00000034260	158	-21.87	ENSMUSG00000031803	6430548M08Rik	RIKEN cDNA 6430548M08 gene
mmu-miR-149-5p	ENSMUST00000034279	155	-24.09	ENSMUSG00000031822	Tradd	TNFRSF1A-associated via death domain
mmu-miR-149-5p	ENSMUST00000034281	153	-23.71	ENSMUSG00000031824	Nip7	nuclear import 7 homolog (S. cerevisiae)
mmu-miR-149-5p	ENSMUST00000034359	162	-22.9	ENSMUSG00000031887	Wdr59	WD repeat domain 59
mmu-miR-149-5p	ENSMUST00000034392	154	-24.11	ENSMUSG00000031917	Pvrl1	poliovirus receptor-related 1
mmu-miR-149-5p	ENSMUST00000034437	150	-19.52	ENSMUSG00000031959	Trim29	tripartite motif-containing 29
mmu-miR-149-5p	ENSMUST00000034510	150	-24.91	ENSMUSG00000032012	Grik4	glutamate receptor, ionotropic, kainate 4
mmu-miR-149-5p	ENSMUST00000034511	150	-20.48	ENSMUSG00000032013	Rpusd4	RNA pseudouridylate synthase domain containing 4
mmu-miR-149-5p	ENSMUST00000034515	171	-31.26	ENSMUSG00000032017	Acat1	acetyl-Coenzyme A acetyltransferase 1
mmu-miR-149-5p	ENSMUST00000034543	152	-19.99	ENSMUSG00000032044	Il10ra	interleukin 10 receptor, alpha
mmu-miR-149-5p	ENSMUST00000034547	155	-25.6	ENSMUSG00000032047	Ddx25	DEAD (Asp-Glu-Ala-Asp) box polypeptide 25
mmu-miR-149-5p	ENSMUST00000034594	157	-23.03	ENSMUSG00000032089	Mfrp	membrane frizzled-related protein
mmu-miR-149-5p	ENSMUST00000034612	154	-20.63	ENSMUSG00000032101	Smarca4	SWI/SNF related, matrix associated, actin dependent regulator of chromatin, subfamily a, member 4
mmu-miR-149-5p	ENSMUST00000034654	150	-22.81	ENSMUSG00000034739	Fam81a	family with sequence similarity 81, member A
mmu-miR-149-5p	ENSMUST00000034707	150	-26.9	ENSMUSG00000032187	Rora	RAR-related orphan receptor alpha
mmu-miR-149-5p	ENSMUST00000034749	153	-22.84	ENSMUSG00000032224	Cln6	ceroid-lipofuscinosis, neuronal 6
mmu-miR-149-5p	ENSMUST00000034766	156	-19.42	ENSMUSG00000032238	Cyp19a1	cytochrome P450, family 19, subfamily a, polypeptide 1
mmu-miR-149-5p	ENSMUST00000034776	152	-21.53	ENSMUSG00000032245	Hmg20a	high mobility group 20A
mmu-miR-149-5p	ENSMUST00000034811	152	-24.38	ENSMUSG00000032274	Stoml1	stomatin-like 1
mmu-miR-149-5p	ENSMUST00000034879	150	-24.46	ENSMUSG00000032329	Elovl5	ELOVL family member 5, elongation of long chain fatty acids (yeast)
mmu-miR-149-5p	ENSMUST00000034883	157	-31.89	ENSMUSG00000032333	Csnk1g1	casein kinase 1, gamma 1
mmu-miR-149-5p	ENSMUST00000034904	157	-19.17	ENSMUSG00000032349	Tbx18	T-box18
mmu-miR-149-5p	ENSMUST00000034949	164	-28.42	ENSMUSG00000032384	Cmtm6	CKLF-like MARVEL transmembrane domain containing 6
mmu-miR-149-5p	ENSMUST00000034991	159	-23.35	ENSMUSG00000032419	Clstn2	calsyntenin 2
mmu-miR-149-5p	ENSMUST00000035007	151	-23.6	ENSMUSG00000032434	Cldn18	claudin 18
mmu-miR-149-5p	ENSMUST00000035027	155	-28.81	ENSMUSG00000032452	Map4	microtubule-associated protein 4
mmu-miR-149-5p	ENSMUST00000035048	155	-22.18	ENSMUSG00000032473	Myd88	myeloid differentiation primary response gene 88
mmu-miR-149-5p	ENSMUST00000035055	151	-25.77	ENSMUSG00000032479	Csrnp1	cysteine-serine-rich nuclear protein 1
mmu-miR-149-5p	ENSMUST00000035092	163	-28.74	ENSMUSG00000032508	Amotl2	angiomotin-like 2
mmu-miR-149-5p	ENSMUST00000035101	157	-19.56	ENSMUSG00000032515	Ephb1	Eph receptor B1
mmu-miR-149-5p	ENSMUST00000035121	151	-17.23	ENSMUSG00000032531	Slco2a1	solute carrier organic anion transporter family, member 2a1
mmu-miR-149-5p	ENSMUST00000035129	153	-25.27	ENSMUSG00000032537	1110059G10Rik	RIKEN cDNA 1110059G10 gene
mmu-miR-149-5p	ENSMUST00000035148	151	-22.89	ENSMUSG00000032548	Nphp3	nephronophthisis 3 (adolescent)
mmu-miR-149-5p	ENSMUST00000035154	155	-19.87	ENSMUSG00000032551	Hemk1	HemK methyltransferase family member 1
mmu-miR-149-5p	ENSMUST00000035167	156	-19.77	ENSMUSG00000032558	Bsn	bassoon
mmu-miR-149-5p	ENSMUST00000035196	155	-18.49	ENSMUSG00000032579	Nckipsd	NCK interacting protein with SH3 domain
mmu-miR-149-5p	ENSMUST00000035208	150	-23.54	ENSMUSG00000032589	Prkar2a	protein kinase, cAMP dependent regulatory, type II alpha
mmu-miR-149-5p	ENSMUST00000035218	161	-28.91	ENSMUSG00000032598	Spert	spermatid associated
mmu-miR-149-5p	ENSMUST00000035220	159	-25.99	ENSMUSG00000032601	Il17rd	interleukin 17 receptor D
mmu-miR-149-5p	ENSMUST00000035243	150	-26.18	ENSMUSG00000034913	Nol4l	nucleolar protein 4-like
mmu-miR-149-5p	ENSMUST00000035336	154	-20.57	ENSMUSG00000040717	Chrm1	cholinergic receptor, muscarinic 1, CNS
mmu-miR-149-5p	ENSMUST00000035346	150	-27.01	ENSMUSG00000061411	Phf2	PHD finger protein 2
mmu-miR-149-5p	ENSMUST00000035444	155	-24	ENSMUSG00000032773	Acbd6	acyl-Coenzyme A binding domain containing 6
mmu-miR-149-5p	ENSMUST00000035540	154	-26.82	ENSMUSG00000038025	Wdr93	WD repeat domain 93
mmu-miR-149-5p	ENSMUST00000035560	155	-22.44	ENSMUSG00000033701	Bmp2k	BMP2 inducible kinase
mmu-miR-149-5p	ENSMUST00000035622	159	-25.57	ENSMUSG00000039099	Ypel1	yippee-like 1 (Drosophila)
mmu-miR-149-5p	ENSMUST00000035635	150	-22.32	ENSMUSG00000034663	Rasgrp2	RAS, guanyl releasing protein 2
mmu-miR-149-5p	ENSMUST00000035682	150	-18.8	ENSMUSG00000022773	Cd2bp2	CD2 antigen (cytoplasmic tail) binding protein 2
mmu-miR-149-5p	ENSMUST00000035716	171	-27.98	ENSMUSG00000032946	Ttl	tubulin tyrosine ligase
mmu-miR-149-5p	ENSMUST00000035771	153	-18.87	ENSMUSG00000042502	Bloc1s5	biogenesis of lysosomal organelles complex-1, subunit 5, muted
mmu-miR-149-5p	ENSMUST00000035812	153	-23.14	ENSMUSG00000027394	BC034090	cDNA sequence BC034090
mmu-miR-149-5p	ENSMUST00000035899	157	-28.89	ENSMUSG00000038982	Fbxl18	F-box and leucine-rich repeat protein 18
mmu-miR-149-5p	ENSMUST00000035914	156	-22.47	ENSMUSG00000033722	Map3k9	mitogen-activated protein kinase kinase kinase 9
mmu-miR-149-5p	ENSMUST00000035985	159	-25.5	ENSMUSG00000066640	Hnrnpa1	heterogeneous nuclear ribonucleoprotein A1
mmu-miR-149-5p	ENSMUST00000035987	158	-21	ENSMUSG00000042724	Fras1	Fraser extracellular matrix complex subunit 1
mmu-miR-149-5p	ENSMUST00000036004	151	-22.44	ENSMUSG00000046434	Ccdc93	coiled-coil domain containing 93
mmu-miR-149-5p	ENSMUST00000036019	161	-26.98	ENSMUSG00000034687	Mrps35	mitochondrial ribosomal protein S35
mmu-miR-149-5p	ENSMUST00000036025	155	-30.43	ENSMUSG00000026339	Ccdc92	coiled-coil domain containing 92
mmu-miR-149-5p	ENSMUST00000036111	150	-32.95	ENSMUSG00000040112	Foxj1	forkhead box J1
mmu-miR-149-5p	ENSMUST00000036206	151	-26.68	ENSMUSG00000037979	Htr5a	5-hydroxytryptamine (serotonin) receptor 5A
mmu-miR-149-5p	ENSMUST00000036215	151	-27.59	ENSMUSG00000034227	Lrrc24	leucine rich repeat containing 24
mmu-miR-149-5p	ENSMUST00000036227	165	-26.01	ENSMUSG00000039106	Pmepa1	prostate transmembrane protein, androgen induced 1
mmu-miR-149-5p	ENSMUST00000036247	170	-31.16	ENSMUSG00000033707	Spcs2	signal peptidase complex subunit 2 homolog (S. cerevisiae)
mmu-miR-149-5p	ENSMUST00000036248	152	-20.71	ENSMUSG00000038400	Neu3	neuraminidase 3
mmu-miR-149-5p	ENSMUST00000036274	166	-25.26	ENSMUSG00000035227	Chmp7	charged multivesicular body protein 7
mmu-miR-149-5p	ENSMUST00000036331	160	-25.36	ENSMUSG00000035239	Glyctk	glycerate kinase
mmu-miR-149-5p	ENSMUST00000036381	151	-24.05	ENSMUSG00000034190	Ccdc32	coiled-coil domain containing 32
mmu-miR-149-5p	ENSMUST00000036382	160	-23.44	ENSMUSG00000020258	Bahd1	bromo adjacent homology domain containing 1
mmu-miR-149-5p	ENSMUST00000036470	159	-22.26	ENSMUSG00000039983	Dusp26	dual specificity phosphatase 26 (putative)
mmu-miR-149-5p	ENSMUST00000036578	160	-25.18	ENSMUSG00000040007	Pxk	PX domain containing serine/threonine kinase
mmu-miR-149-5p	ENSMUST00000036579	159	-28.88	ENSMUSG00000020220	Adra2a	adrenergic receptor, alpha 2a
mmu-miR-149-5p	ENSMUST00000036631	161	-30.41	ENSMUSG00000039661	BC016579	cDNA sequence, BC016579
mmu-miR-149-5p	ENSMUST00000036682	152	-19.87	ENSMUSG00000033885	Sncb	synuclein, beta
mmu-miR-149-5p	ENSMUST00000036700	153	-20.69	ENSMUSG00000033717	Dennd2a	DENN/MADD domain containing 2A
mmu-miR-149-5p	ENSMUST00000036732	152	-19.51	ENSMUSG00000033187	BC022687	cDNA sequence BC022687
mmu-miR-149-5p	ENSMUST00000036825	151	-19.6	ENSMUSG00000034891	Mmd2	monocyte to macrophage differentiation-associated 2
mmu-miR-149-5p	ENSMUST00000036877	156	-21.78	ENSMUSG00000038456	Setd7	SET domain containing (lysine methyltransferase) 7
mmu-miR-149-5p	ENSMUST00000037014	156	-20.8	ENSMUSG00000037594	Trim45	tripartite motif-containing 45
mmu-miR-149-5p	ENSMUST00000037048	159	-22.08	ENSMUSG00000039533	Cacna2d4	calcium channel, voltage-dependent, alpha 2/delta subunit 4
mmu-miR-149-5p	ENSMUST00000037141	159	-19.98	ENSMUSG00000037111	Mon2	MON2 homolog (yeast)
mmu-miR-149-5p	ENSMUST00000037409	151	-17.59	ENSMUSG00000033233	Map3k7	mitogen-activated protein kinase kinase kinase 7
mmu-miR-149-5p	ENSMUST00000037434	163	-22.75	ENSMUSG00000041460	Cbl	Casitas B-lineage lymphoma
mmu-miR-149-5p	ENSMUST00000037557	152	-20.55	ENSMUSG00000034602	Ythdc2	YTH domain containing 2
mmu-miR-149-5p	ENSMUST00000037607	152	-19.65	ENSMUSG00000028284	Pomt2	protein-O-mannosyltransferase 2
mmu-miR-149-5p	ENSMUST00000037644	156	-22.49	ENSMUSG00000034342	Apob	apolipoprotein B
mmu-miR-149-5p	ENSMUST00000037763	150	-18.8	ENSMUSG00000034653	Ldlrap1	low density lipoprotein receptor adaptor protein 1
mmu-miR-149-5p	ENSMUST00000037788	152	-21.86	ENSMUSG00000034126	Atp6v0a2	ATPase, H+ transporting, lysosomal V0 subunit A2
mmu-miR-149-5p	ENSMUST00000037811	152	-18.71	ENSMUSG00000020609	Rbm24	RNA binding motif protein 24
mmu-miR-149-5p	ENSMUST00000037828	150	-25.84	ENSMUSG00000037295	Lpp	LIM domain containing preferred translocation partner in lipoma
mmu-miR-149-5p	ENSMUST00000037865	163	-29.39	ENSMUSG00000038023	Hrh2	histamine receptor H2
mmu-miR-149-5p	ENSMUST00000037923	157	-28.04	ENSMUSG00000038132	Agmat	agmatine ureohydrolase (agmatinase)
mmu-miR-149-5p	ENSMUST00000038053	155	-36.58	ENSMUSG00000033306	Dhx57	DEAH (Asp-Glu-Ala-Asp/His) box polypeptide 57
mmu-miR-149-5p	ENSMUST00000038101	153	-24.63	ENSMUSG00000034987	Mrap	melanocortin 2 receptor accessory protein
mmu-miR-149-5p	ENSMUST00000038161	155	-20.91	ENSMUSG00000040706	Slco4a1	solute carrier organic anion transporter family, member 4a1
mmu-miR-149-5p	ENSMUST00000038166	152	-21.78	ENSMUSG00000035051	Mylip	myosin regulatory light chain interacting protein
mmu-miR-149-5p	ENSMUST00000038193	150	-19.52	ENSMUSG00000031959	Fermt1	fermitin family member 1
mmu-miR-149-5p	ENSMUST00000038197	161	-20.95	ENSMUSG00000039956	Mgat5	mannoside acetylglucosaminyltransferase 5
mmu-miR-149-5p	ENSMUST00000038225	161	-28.27	ENSMUSG00000038963	Cpsf7	cleavage and polyadenylation specific factor 7
mmu-miR-149-5p	ENSMUST00000038259	161	-28.27	ENSMUSG00000038963	Raver2	ribonucleoprotein, PTB-binding 2
mmu-miR-149-5p	ENSMUST00000038275	162	-24.41	ENSMUSG00000038175	Exosc2	exosome component 2
mmu-miR-149-5p	ENSMUST00000038280	157	-24.65	ENSMUSG00000027356	Wtip	WT1-interacting protein
mmu-miR-149-5p	ENSMUST00000038361	152	-19	ENSMUSG00000036155	Ppp1r21	protein phosphatase 1, regulatory subunit 21
mmu-miR-149-5p	ENSMUST00000038379	172	-28.01	ENSMUSG00000034820	Klf16	Kruppel-like factor 16
mmu-miR-149-5p	ENSMUST00000038463	163	-24.35	ENSMUSG00000035275	Idi2	isopentenyl-diphosphate delta isomerase 2
mmu-miR-149-5p	ENSMUST00000038474	168	-31.35	ENSMUSG00000039356	Kcna2	potassium voltage-gated channel, shaker-related subfamily, member 2
mmu-miR-149-5p	ENSMUST00000038537	161	-22.4	ENSMUSG00000036459	Rtp1	receptor transporter protein 1
mmu-miR-149-5p	ENSMUST00000038551	154	-21.65	ENSMUSG00000034709	Inhbb	inhibin beta-B
mmu-miR-149-5p	ENSMUST00000038558	153	-26.78	ENSMUSG00000035397	Gde1	glycerophosphodiester phosphodiesterase 1
mmu-miR-149-5p	ENSMUST00000038598	152	-16.58	ENSMUSG00000033520	Pik3cd	phosphatidylinositol 3-kinase catalytic delta polypeptide
mmu-miR-149-5p	ENSMUST00000038695	163	-26.4	ENSMUSG00000040724	Pbxip1	pre B cell leukemia transcription factor interacting protein 1
mmu-miR-149-5p	ENSMUST00000038730	156	-22.91	ENSMUSG00000033383	Psd3	pleckstrin and Sec7 domain containing 3
mmu-miR-149-5p	ENSMUST00000038765	152	-21.18	ENSMUSG00000037035	Trrap	transformation/transcription domain-associated protein
mmu-miR-149-5p	ENSMUST00000038791	150	-22.2	ENSMUSG00000033917	Abca3	ATP-binding cassette, sub-family A (ABC1), member 3
mmu-miR-149-5p	ENSMUST00000038859	153	-20.87	ENSMUSG00000039936	Agap2	ArfGAP with GTPase domain, ankyrin repeat and PH domain 2
mmu-miR-149-5p	ENSMUST00000038942	155	-30.66	ENSMUSG00000042613	Pdpr	pyruvate dehydrogenase phosphatase regulatory subunit
mmu-miR-149-5p	ENSMUST00000038959	157	-24.28	ENSMUSG00000030465	Kcnh8	potassium voltage-gated channel, subfamily H (eag-related), member 8
mmu-miR-149-5p	ENSMUST00000038980	151	-25.89	ENSMUSG00000045482	Ntrk3	neurotrophic tyrosine kinase, receptor, type 3
mmu-miR-149-5p	ENSMUST00000039013	152	-23.41	ENSMUSG00000024130	Mcoln3	mucolipin 3
mmu-miR-149-5p	ENSMUST00000039259	160	-20.96	ENSMUSG00000025422	Wdr38	WD repeat domain 38
mmu-miR-149-5p	ENSMUST00000039333	159	-26.43	ENSMUSG00000033624	Tubgcp4	tubulin, gamma complex associated protein 4
mmu-miR-149-5p	ENSMUST00000039366	157	-32.44	ENSMUSG00000035580	Klf8	Kruppel-like factor 8
mmu-miR-149-5p	ENSMUST00000039413	159	-26.93	ENSMUSG00000032177	Polr3k	polymerase (RNA) III (DNA directed) polypeptide K
mmu-miR-149-5p	ENSMUST00000039431	154	-21.39	ENSMUSG00000059146	Thbs1	thrombospondin 1
mmu-miR-149-5p	ENSMUST00000039438	161	-27.39	ENSMUSG00000059146	Tmem106a	transmembrane protein 106A
mmu-miR-149-5p	ENSMUST00000039450	150	-22.28	ENSMUSG00000036853	Clec18a	C-type lectin domain family 18, member A
mmu-miR-149-5p	ENSMUST00000039535	155	-18.25	ENSMUSG00000035295	Lgi2	leucine-rich repeat LGI family, member 2
mmu-miR-149-5p	ENSMUST00000039541	164	-20.32	ENSMUSG00000027263	Slc16a8	solute carrier family 16 (monocarboxylic acid transporters), member 8
mmu-miR-149-5p	ENSMUST00000039545	151	-22.65	ENSMUSG00000041649	Aff3	AF4/FMR2 family, member 3
mmu-miR-149-5p	ENSMUST00000039551	151	-22.19	ENSMUSG00000038628	Prorsd1	prolyl-tRNA synthetase domain containing 1
mmu-miR-149-5p	ENSMUST00000039559	152	-19.05	ENSMUSG00000040152	Tigar	Trp53 induced glycolysis repulatory phosphatase
mmu-miR-149-5p	ENSMUST00000039581	162	-23.09	ENSMUSG00000034947	Plekhh1	pleckstrin homology domain containing, family H (with MyTH4 domain) member 1
mmu-miR-149-5p	ENSMUST00000039597	150	-16.24	ENSMUSG00000033633	Sox10	SRY (sex determining region Y)-box 10
mmu-miR-149-5p	ENSMUST00000039750	152	-18.35	ENSMUSG00000039252	Iffo2	intermediate filament family orphan 2
mmu-miR-149-5p	ENSMUST00000039752	153	-21.55	ENSMUSG00000032988	Specc1l	sperm antigen with calponin homology and coiled-coil domains 1-like
mmu-miR-149-5p	ENSMUST00000039827	152	-18.24	ENSMUSG00000037138	Chst11	carbohydrate sulfotransferase 11
mmu-miR-149-5p	ENSMUST00000039900	160	-22.61	ENSMUSG00000032673	Crocc	ciliary rootlet coiled-coil, rootletin
mmu-miR-149-5p	ENSMUST00000039904	156	-22.99	ENSMUSG00000024617	Ncoa5	nuclear receptor coactivator 5
mmu-miR-149-5p	ENSMUST00000039913	159	-27.04	ENSMUSG00000038028	Vat1	vesicle amine transport protein 1 homolog (T californica)
mmu-miR-149-5p	ENSMUST00000039928	158	-20.76	ENSMUSG00000060716	Tbcc	tubulin-specific chaperone C
mmu-miR-149-5p	ENSMUST00000040019	155	-22.81	ENSMUSG00000033006	Bmp8a	bone morphogenetic protein 8a
mmu-miR-149-5p	ENSMUST00000040023	163	-23.76	ENSMUSG00000041025	Adamts2	a disintegrin-like and metallopeptidase (reprolysin type) with thrombospondin type 1 motif, 2
mmu-miR-149-5p	ENSMUST00000040105	159	-32.77	ENSMUSG00000033444	Zc3h10	zinc finger CCCH type containing 10
mmu-miR-149-5p	ENSMUST00000040110	165	-25.38	ENSMUSG00000034612	Parm1	prostate androgen-regulated mucin-like protein 1
mmu-miR-149-5p	ENSMUST00000040222	151	-20.57	ENSMUSG00000040860	Rnmtl1	RNA methyltransferase like 1
mmu-miR-149-5p	ENSMUST00000040381	152	-21.38	ENSMUSG00000039804	Kctd7	potassium channel tetramerisation domain containing 7
mmu-miR-149-5p	ENSMUST00000040430	151	-27.19	ENSMUSG00000034993	Fgf1	fibroblast growth factor 1
mmu-miR-149-5p	ENSMUST00000040434	151	-21.91	ENSMUSG00000036430	Kcna6	potassium voltage-gated channel, shaker-related, subfamily, member 6
mmu-miR-149-5p	ENSMUST00000040496	156	-17.82	ENSMUSG00000032726	Heyl	hairy/enhancer-of-split related with YRPW motif-like
mmu-miR-149-5p	ENSMUST00000040523	152	-21.91	ENSMUSG00000036545	Sdhaf3	succinate dehydrogenase complex assembly factor 3
mmu-miR-149-5p	ENSMUST00000040572	159	-34.04	ENSMUSG00000039810	Oxsr1	oxidative-stress responsive 1
mmu-miR-149-5p	ENSMUST00000040576	160	-22.88	ENSMUSG00000034981	Rubcn	RUN domain and cysteine-rich domain containing, Beclin 1-interacting protein
mmu-miR-149-5p	ENSMUST00000040577	171	-30.13	ENSMUSG00000038046	Lace1	lactation elevated 1
mmu-miR-149-5p	ENSMUST00000040616	152	-23.34	ENSMUSG00000034110	Trpc4ap	transient receptor potential cation channel, subfamily C, member 4 associated protein
mmu-miR-149-5p	ENSMUST00000040647	152	-24.74	ENSMUSG00000036585	Zfp704	zinc finger protein 704
mmu-miR-149-5p	ENSMUST00000040751	153	-31.55	ENSMUSG00000038077	Plekhm1	pleckstrin homology domain containing, family M (with RUN domain) member 1
mmu-miR-149-5p	ENSMUST00000040821	176	-31.79	ENSMUSG00000032744	Scd1	stearoyl-Coenzyme A desaturase 1
mmu-miR-149-5p	ENSMUST00000040826	153	-21.8	ENSMUSG00000042505	Manea	mannosidase, endo-alpha
mmu-miR-149-5p	ENSMUST00000040853	159	-27.58	ENSMUSG00000036737	Ranbp10	RAN binding protein 10
mmu-miR-149-5p	ENSMUST00000040986	154	-19.64	ENSMUSG00000035629	Becn1	beclin 1, autophagy related
mmu-miR-149-5p	ENSMUST00000041024	161	-26.69	ENSMUSG00000038302	Mvb12b	multivesicular body subunit 12B
mmu-miR-149-5p	ENSMUST00000041059	161	-28.04	ENSMUSG00000038324	Gga1	golgi associated, gamma adaptin ear containing, ARF binding protein 1
mmu-miR-149-5p	ENSMUST00000041124	158	-23.45	ENSMUSG00000040209	Gas7	growth arrest specific 7
mmu-miR-149-5p	ENSMUST00000041272	153	-19.08	ENSMUSG00000034247	Pcif1	PDX1 C-terminal inhibiting factor 1
mmu-miR-149-5p	ENSMUST00000041331	158	-19.56	ENSMUSG00000037071	Hdac11	histone deacetylase 11
mmu-miR-149-5p	ENSMUST00000041374	154	-22.26	ENSMUSG00000040520	Rgs8	regulator of G-protein signaling 8
mmu-miR-149-5p	ENSMUST00000041400	159	-20.07	ENSMUSG00000037415	Tulp1	tubby like protein 1
mmu-miR-149-5p	ENSMUST00000041403	156	-30.27	ENSMUSG00000035086	Gmds	GDP-mannose 4, 6-dehydratase
mmu-miR-149-5p	ENSMUST00000041555	157	-22.25	ENSMUSG00000038740	Gdpd4	glycerophosphodiester phosphodiesterase domain containing 4
mmu-miR-149-5p	ENSMUST00000041587	155	-18.1	ENSMUSG00000033128	Brwd3	bromodomain and WD repeat domain containing 3
mmu-miR-149-5p	ENSMUST00000041611	167	-27.36	ENSMUSG00000033066	Wdr19	WD repeat domain 19
mmu-miR-149-5p	ENSMUST00000041643	164	-24.77	ENSMUSG00000039849	Dicer1	dicer 1, ribonuclease type III
mmu-miR-149-5p	ENSMUST00000041736	163	-27.79	ENSMUSG00000034245	Antxr1	anthrax toxin receptor 1
mmu-miR-149-5p	ENSMUST00000041776	150	-18.73	ENSMUSG00000042671	Adgrb1	adhesion G protein-coupled receptor B1
mmu-miR-149-5p	ENSMUST00000041819	159	-23.51	ENSMUSG00000037446	Midn	midnolin
mmu-miR-149-5p	ENSMUST00000041859	160	-21.68	ENSMUSG00000038372	Alx4	aristaless-like homeobox 4
mmu-miR-149-5p	ENSMUST00000041860	157	-27.21	ENSMUSG00000035582	Emc1	ER membrane protein complex subunit 1
mmu-miR-149-5p	ENSMUST00000041866	152	-21.46	ENSMUSG00000063663	Mrps17	mitochondrial ribosomal protein S17
mmu-miR-149-5p	ENSMUST00000041892	162	-26.87	ENSMUSG00000037890	Slc2a12	solute carrier family 2 (facilitated glucose transporter), member 12
mmu-miR-149-5p	ENSMUST00000041987	150	-29.25	ENSMUSG00000041415	Pogz	pogo transposable element with ZNF domain
mmu-miR-149-5p	ENSMUST00000042025	155	-22.31	ENSMUSG00000033420	Ppip5k2	diphosphoinositol pentakisphosphate kinase 2
mmu-miR-149-5p	ENSMUST00000042035	153	-23.1	ENSMUSG00000034730	Slc43a2	solute carrier family 43, member 2
mmu-miR-149-5p	ENSMUST00000042057	152	-17.54	ENSMUSG00000035621	Gm15800	predicted gene 15800
mmu-miR-149-5p	ENSMUST00000042078	162	-25.4	ENSMUSG00000040310	Slc39a11	solute carrier family 39 (metal ion transporter), member 11
mmu-miR-149-5p	ENSMUST00000042096	151	-27.66	ENSMUSG00000078517	Ttyh3	tweety homolog 3 (Drosophila)
mmu-miR-149-5p	ENSMUST00000042191	153	-25.15	ENSMUSG00000034211	Parp14	poly (ADP-ribose) polymerase family, member 14
mmu-miR-149-5p	ENSMUST00000042261	151	-24.34	ENSMUSG00000037490	Slc39a5	solute carrier family 39 (metal ion transporter), member 5
mmu-miR-149-5p	ENSMUST00000042402	153	-26.53	ENSMUSG00000038902	Tex2	testis expressed gene 2
mmu-miR-149-5p	ENSMUST00000042509	160	-19.17	ENSMUSG00000040648	Cep19	centrosomal protein 19
mmu-miR-149-5p	ENSMUST00000042561	156	-26.39	ENSMUSG00000038178	Tmem30b	transmembrane protein 30B
mmu-miR-149-5p	ENSMUST00000042614	158	-18.92	ENSMUSG00000042744	Serbp1	serpine1 mRNA binding protein 1
mmu-miR-149-5p	ENSMUST00000042657	150	-16.85	ENSMUSG00000041654	Chst12	carbohydrate sulfotransferase 12
mmu-miR-149-5p	ENSMUST00000042661	158	-24.22	ENSMUSG00000036565	Cyth4	cytohesin 4
mmu-miR-149-5p	ENSMUST00000042665	151	-22.06	ENSMUSG00000034422	Fbxo33	F-box protein 33
mmu-miR-149-5p	ENSMUST00000042666	157	-30.19	ENSMUSG00000039878	Rac2	RAS-related C3 botulinum substrate 2
mmu-miR-149-5p	ENSMUST00000042780	156	-30.07	ENSMUSG00000040548	Git2	G protein-coupled receptor kinase-interactor 2
mmu-miR-149-5p	ENSMUST00000042869	154	-24.86	ENSMUSG00000035790	Asb4	ankyrin repeat and SOCS box-containing 4
mmu-miR-149-5p	ENSMUST00000042975	150	-17.47	ENSMUSG00000034435	Fchsd1	FCH and double SH3 domains 1
mmu-miR-149-5p	ENSMUST00000042990	153	-24.21	ENSMUSG00000036371	Scube1	signal peptide, CUB domain, EGF-like 1
mmu-miR-149-5p	ENSMUST00000043050	155	-23.04	ENSMUSG00000036599	Gna15	guanine nucleotide binding protein, alpha 15
mmu-miR-149-5p	ENSMUST00000043069	159	-26.25	ENSMUSG00000018008	Serpina12	serine (or cysteine) peptidase inhibitor, clade A (alpha-1 antiproteinase, antitrypsin), member 12
mmu-miR-149-5p	ENSMUST00000043204	150	-20.77	ENSMUSG00000035329	Acat3	acetyl-Coenzyme A acetyltransferase 3
mmu-miR-149-5p	ENSMUST00000043214	150	-19.65	ENSMUSG00000033220	Actr1b	ARP1 actin-related protein 1B, centractin beta
mmu-miR-149-5p	ENSMUST00000043283	155	-27.72	ENSMUSG00000041890	Mrpl47	mitochondrial ribosomal protein L47
mmu-miR-149-5p	ENSMUST00000043294	166	-19.99	ENSMUSG00000042607	Edc3	enhancer of mRNA decapping 3
mmu-miR-149-5p	ENSMUST00000043437	162	-29.42	ENSMUSG00000038524	Itga9	integrin alpha 9
mmu-miR-149-5p	ENSMUST00000043634	164	-28.42	ENSMUSG00000016763	Sart1	squamous cell carcinoma antigen recognized by T cells 1
mmu-miR-149-5p	ENSMUST00000043709	151	-30.54	ENSMUSG00000034792	St6galnac5	ST6 (alpha-N-acetyl-neuraminyl-2,3-beta-galactosyl-1,3)-N-acetylgalactosaminide alpha-2,6-sialyltransferase 5
mmu-miR-149-5p	ENSMUST00000043915	156	-28.84	ENSMUSG00000041567	Ankrd33b	ankyrin repeat domain 33B
mmu-miR-149-5p	ENSMUST00000043923	154	-24.45	ENSMUSG00000062480	Rfxap	regulatory factor X-associated protein
mmu-miR-149-5p	ENSMUST00000043951	160	-30.99	ENSMUSG00000037351	Dock3	dedicator of cyto-kinesis 3
mmu-miR-149-5p	ENSMUST00000043966	152	-15.07	ENSMUSG00000037531	Crybg3	beta-gamma crystallin domain containing 3
mmu-miR-149-5p	ENSMUST00000043990	157	-26.5	ENSMUSG00000038957	Slc25a21	solute carrier family 25 (mitochondrial oxodicarboxylate carrier), member 21
mmu-miR-149-5p	ENSMUST00000044165	168	-29.69	ENSMUSG00000039115	Vstm2b	V-set and transmembrane domain containing 2B
mmu-miR-149-5p	ENSMUST00000044207	161	-21.71	ENSMUSG00000039148	Snx22	sorting nexin 22
mmu-miR-149-5p	ENSMUST00000044278	154	-29.05	ENSMUSG00000039037	Rims4	regulating synaptic membrane exocytosis 4
mmu-miR-149-5p	ENSMUST00000044324	155	-24.16	ENSMUSG00000022237	Lgr6	leucine-rich repeat-containing G protein-coupled receptor 6
mmu-miR-149-5p	ENSMUST00000044373	160	-20.09	ENSMUSG00000036615	Mfsd12	major facilitator superfamily domain containing 12
mmu-miR-149-5p	ENSMUST00000044532	165	-35.18	ENSMUSG00000039716	Trappc5	trafficking protein particle complex 5
mmu-miR-149-5p	ENSMUST00000044604	153	-21.22	ENSMUSG00000022723	Ccdc151	coiled-coil domain containing 151
mmu-miR-149-5p	ENSMUST00000044634	159	-19.6	ENSMUSG00000035472	Mgat3	mannoside acetylglucosaminyltransferase 3
mmu-miR-149-5p	ENSMUST00000044705	154	-24	ENSMUSG00000039257	Slc25a16	solute carrier family 25 (mitochondrial carrier, Graves disease autoantigen), member 16
mmu-miR-149-5p	ENSMUST00000044711	151	-25.71	ENSMUSG00000039452	Bahcc1	BAH domain and coiled-coil containing 1
mmu-miR-149-5p	ENSMUST00000044734	164	-24.4	ENSMUSG00000035226	Cplx3	complexin 3
mmu-miR-149-5p	ENSMUST00000044828	150	-26.83	ENSMUSG00000042793	Dstyk	dual serine/threonine and tyrosine protein kinase
mmu-miR-149-5p	ENSMUST00000044844	165	-34.09	ENSMUSG00000034854	Cd300a	CD300A antigen
mmu-miR-149-5p	ENSMUST00000044857	157	-22.21	ENSMUSG00000040236	Cbfa2t2	core-binding factor, runt domain, alpha subunit 2, translocated to, 2 (human)
mmu-miR-149-5p	ENSMUST00000044926	169	-28.62	ENSMUSG00000039632	Fam206a	family with sequence similarity 206, member A
mmu-miR-149-5p	ENSMUST00000044970	152	-27.45	ENSMUSG00000042428	Socs7	suppressor of cytokine signaling 7
mmu-miR-149-5p	ENSMUST00000044977	158	-18.84	ENSMUSG00000071253	Xkr8	X Kell blood group precursor related family member 8 homolog
mmu-miR-149-5p	ENSMUST00000044985	156	-19.91	ENSMUSG00000039741	Cox15	cytochrome c oxidase assembly protein 15
mmu-miR-149-5p	ENSMUST00000045068	157	-22.07	ENSMUSG00000039714	Daglb	diacylglycerol lipase, beta
mmu-miR-149-5p	ENSMUST00000045110	154	-23.61	ENSMUSG00000042046	Ppp1r12b	protein phosphatase 1, regulatory (inhibitor) subunit 12B
mmu-miR-149-5p	ENSMUST00000045151	154	-22.49	ENSMUSG00000034652	Fbxl16	F-box and leucine-rich repeat protein 16
mmu-miR-149-5p	ENSMUST00000045270	163	-24.58	ENSMUSG00000038533	Smyd5	SET and MYND domain containing 5
mmu-miR-149-5p	ENSMUST00000045368	157	-21.67	ENSMUSG00000038827	Ambra1	autophagy/beclin 1 regulator 1
mmu-miR-149-5p	ENSMUST00000045540	168	-35.11	ENSMUSG00000038485	Wnt4	wingless-type MMTV integration site family, member 4
mmu-miR-149-5p	ENSMUST00000045550	153	-20.75	ENSMUSG00000037752	Tsr1	TSR1 20S rRNA accumulation
mmu-miR-149-5p	ENSMUST00000045562	151	-35.98	ENSMUSG00000040018	Sfxn5	sideroflexin 5
mmu-miR-149-5p	ENSMUST00000045593	150	-18.72	ENSMUSG00000039206	Gpc1	glypican 1
mmu-miR-149-5p	ENSMUST00000045665	169	-30.25	ENSMUSG00000073557	Strip2	striatin interacting protein 2
mmu-miR-149-5p	ENSMUST00000045692	156	-27.75	ENSMUSG00000025738	Klhdc8a	kelch domain containing 8A
mmu-miR-149-5p	ENSMUST00000045693	151	-21.9	ENSMUSG00000033706	Fndc3b	fibronectin type III domain containing 3B
mmu-miR-149-5p	ENSMUST00000045699	175	-35.85	ENSMUSG00000040506	Mpped1	metallophosphoesterase domain containing 1
mmu-miR-149-5p	ENSMUST00000045705	175	-35.85	ENSMUSG00000040506	Lrfn2	leucine rich repeat and fibronectin type III domain containing 2
mmu-miR-149-5p	ENSMUST00000045747	164	-34.88	ENSMUSG00000036856	Dok4	docking protein 4
mmu-miR-149-5p	ENSMUST00000045788	150	-17.91	ENSMUSG00000015937	Rad54l2	RAD54 like 2 (S. cerevisiae)
mmu-miR-149-5p	ENSMUST00000045807	157	-26.49	ENSMUSG00000038335	Btnl9	butyrophilin-like 9
mmu-miR-149-5p	ENSMUST00000045846	155	-27.54	ENSMUSG00000033720	Scamp5	secretory carrier membrane protein 5
mmu-miR-149-5p	ENSMUST00000045970	164	-30.03	ENSMUSG00000034220	Spon1	spondin 1, (f-spondin) extracellular matrix protein
mmu-miR-149-5p	ENSMUST00000046028	163	-28.86	ENSMUSG00000039629	Tex264	testis expressed gene 264
mmu-miR-149-5p	ENSMUST00000046071	152	-19.65	ENSMUSG00000042115	Slc16a9	solute carrier family 16 (monocarboxylic acid transporters), member 9
mmu-miR-149-5p	ENSMUST00000046157	157	-23.72	ENSMUSG00000039286	Rassf7	Ras association (RalGDS/AF-6) domain family (N-terminal) member 7
mmu-miR-149-5p	ENSMUST00000046168	158	-22.29	ENSMUSG00000041708	Smpd1	sphingomyelin phosphodiesterase 1, acid lysosomal
mmu-miR-149-5p	ENSMUST00000046254	153	-29.76	ENSMUSG00000040490	Otoa	otoancorin
mmu-miR-149-5p	ENSMUST00000046461	156	-27.7	ENSMUSG00000040631	Lgalsl	lectin, galactoside binding-like
mmu-miR-149-5p	ENSMUST00000046502	158	-23.7	ENSMUSG00000040661	Dpcd	deleted in primary ciliary dyskinesia
mmu-miR-149-5p	ENSMUST00000046522	150	-18.4	ENSMUSG00000040283	Tbc1d17	TBC1 domain family, member 17
mmu-miR-149-5p	ENSMUST00000046587	156	-34.79	ENSMUSG00000040722	Pif1	PIF1 5'-to-3' DNA helicase homolog (S. cerevisiae)
mmu-miR-149-5p	ENSMUST00000046687	154	-18.26	ENSMUSG00000038156	5031439G07Rik	RIKEN cDNA 5031439G07 gene
mmu-miR-149-5p	ENSMUST00000046735	151	-24.93	ENSMUSG00000040813	Igsf6	immunoglobulin superfamily, member 6
mmu-miR-149-5p	ENSMUST00000046807	156	-21.43	ENSMUSG00000037762	Agps	alkylglycerone phosphate synthase
mmu-miR-149-5p	ENSMUST00000046890	165	-25.82	ENSMUSG00000038618	Traf3ip1	TRAF3 interacting protein 1
mmu-miR-149-5p	ENSMUST00000046983	154	-23.44	ENSMUSG00000037049	Katnal1	katanin p60 subunit A-like 1
mmu-miR-149-5p	ENSMUST00000047025	151	-26.71	ENSMUSG00000034990	Bace2	beta-site APP-cleaving enzyme 2
mmu-miR-149-5p	ENSMUST00000047028	152	-19.94	ENSMUSG00000042363	Mthfsd	methenyltetrahydrofolate synthetase domain containing
mmu-miR-149-5p	ENSMUST00000047057	154	-22.88	ENSMUSG00000041035	Usp28	ubiquitin specific peptidase 28
mmu-miR-149-5p	ENSMUST00000047085	163	-25.94	ENSMUSG00000038520	Atf5	activating transcription factor 5
mmu-miR-149-5p	ENSMUST00000047099	150	-27.64	ENSMUSG00000041064	Adgrf1	adhesion G protein-coupled receptor F1
mmu-miR-149-5p	ENSMUST00000047144	152	-25.08	ENSMUSG00000036046	Pcdhac2	protocadherin alpha subfamily C, 2
mmu-miR-149-5p	ENSMUST00000047194	151	-23.29	ENSMUSG00000035004	Cep104	centrosomal protein 104
mmu-miR-149-5p	ENSMUST00000047232	158	-27.74	ENSMUSG00000042410	Cercam	cerebral endothelial cell adhesion molecule
mmu-miR-149-5p	ENSMUST00000047242	150	-20.83	ENSMUSG00000034292	Thada	thyroid adenoma associated
mmu-miR-149-5p	ENSMUST00000047257	151	-18.74	ENSMUSG00000041298	Asap3	ArfGAP with SH3 domain, ankyrin repeat and PH domain 3
mmu-miR-149-5p	ENSMUST00000047275	154	-26.83	ENSMUSG00000040605	Pcdha12	protocadherin alpha 12
mmu-miR-149-5p	ENSMUST00000047282	151	-21.43	ENSMUSG00000031816	Tspan14	tetraspanin 14
mmu-miR-149-5p	ENSMUST00000047349	167	-28.26	ENSMUSG00000032267	Ccdc18	coiled-coil domain containing 18
mmu-miR-149-5p	ENSMUST00000047356	167	-26.85	ENSMUSG00000038539	Kdm5b	lysine (K)-specific demethylase 5B
mmu-miR-149-5p	ENSMUST00000047399	155	-29.93	ENSMUSG00000041293	Ptchd2	patched domain containing 2
mmu-miR-149-5p	ENSMUST00000047479	158	-20.21	ENSMUSG00000102697	Mbp	myelin basic protein
mmu-miR-149-5p	ENSMUST00000047497	151	-26.6	ENSMUSG00000039523	Eef2k	eukaryotic elongation factor-2 kinase
mmu-miR-149-5p	ENSMUST00000047521	150	-15.07	ENSMUSG00000039787	Kdm2a	lysine (K)-specific demethylase 2A
mmu-miR-149-5p	ENSMUST00000047524	152	-20.15	ENSMUSG00000024251	Hoxd4	homeobox D4
mmu-miR-149-5p	ENSMUST00000047526	155	-23.42	ENSMUSG00000036995	Dhcr24	24-dehydrocholesterol reductase
mmu-miR-149-5p	ENSMUST00000047614	158	-20.21	ENSMUSG00000103310	Fut11	fucosyltransferase 11
mmu-miR-149-5p	ENSMUST00000047645	154	-20.94	ENSMUSG00000024924	Greb1	gene regulated by estrogen in breast cancer protein
mmu-miR-149-5p	ENSMUST00000047652	158	-21.98	ENSMUSG00000037824	Tmem194	transmembrane protein 194
mmu-miR-149-5p	ENSMUST00000047677	153	-21.97	ENSMUSG00000056531	Sgsm1	small G protein signaling modulator 1
mmu-miR-149-5p	ENSMUST00000047714	160	-19.93	ENSMUSG00000042207	Slc7a1	solute carrier family 7 (cationic amino acid transporter, y+ system), member 1
mmu-miR-149-5p	ENSMUST00000047720	154	-22.77	ENSMUSG00000041544	Pdcd7	programmed cell death 7
mmu-miR-149-5p	ENSMUST00000047865	154	-23.29	ENSMUSG00000041607	Ppp1r14a	protein phosphatase 1, regulatory (inhibitor) subunit 14A
mmu-miR-149-5p	ENSMUST00000047875	157	-27.74	ENSMUSG00000035064	Phf20l1	PHD finger protein 20-like 1
mmu-miR-149-5p	ENSMUST00000047898	150	-23.83	ENSMUSG00000054611	C130074G19Rik	RIKEN cDNA C130074G19 gene
mmu-miR-149-5p	ENSMUST00000047904	161	-24.56	ENSMUSG00000101174	Olfr750	olfactory receptor 750
mmu-miR-149-5p	ENSMUST00000047973	158	-30.77	ENSMUSG00000034926	Snx13	sorting nexin 13
mmu-miR-149-5p	ENSMUST00000048016	153	-24.84	ENSMUSG00000039357	Il5	interleukin 5
mmu-miR-149-5p	ENSMUST00000048064	165	-25.1	ENSMUSG00000036523	Sec24c	Sec24 related gene family, member C (S. cerevisiae)
mmu-miR-149-5p	ENSMUST00000048099	155	-35.66	ENSMUSG00000040195	Lss	lanosterol synthase
mmu-miR-149-5p	ENSMUST00000048112	156	-22.36	ENSMUSG00000042216	Trem1	triggering receptor expressed on myeloid cells 1
mmu-miR-149-5p	ENSMUST00000048116	150	-18.49	ENSMUSG00000041313	Prrg3	proline rich Gla (G-carboxyglutamic acid) 3 (transmembrane)
mmu-miR-149-5p	ENSMUST00000048184	156	-21.52	ENSMUSG00000041837	Mreg	melanoregulin
mmu-miR-149-5p	ENSMUST00000048187	150	-24.66	ENSMUSG00000037166	Spred3	sprouty-related, EVH1 domain containing 3
mmu-miR-149-5p	ENSMUST00000048188	151	-16.62	ENSMUSG00000072501	Atp2b4	ATPase, Ca++ transporting, plasma membrane 4
mmu-miR-149-5p	ENSMUST00000048308	158	-25.38	ENSMUSG00000039349	Kif4	kinesin family member 4
mmu-miR-149-5p	ENSMUST00000048478	152	-20.14	ENSMUSG00000035932	Prickle1	prickle homolog 1 (Drosophila)
mmu-miR-149-5p	ENSMUST00000048519	158	-19.87	ENSMUSG00000020590	Anpep	alanyl (membrane) aminopeptidase
mmu-miR-149-5p	ENSMUST00000048605	151	-21.01	ENSMUSG00000036117	Zfp532	zinc finger protein 532
mmu-miR-149-5p	ENSMUST00000048657	152	-16.93	ENSMUSG00000039367	Irgq	immunity-related GTPase family, Q
mmu-miR-149-5p	ENSMUST00000048678	161	-25.18	ENSMUSG00000033105	Gmeb2	glucocorticoid modulatory element binding protein 2
mmu-miR-149-5p	ENSMUST00000048782	166	-30.85	ENSMUSG00000042265	Bri3bp	Bri3 binding protein
mmu-miR-149-5p	ENSMUST00000048790	151	-24.75	ENSMUSG00000033361	Fam168a	family with sequence similarity 168, member A
mmu-miR-149-5p	ENSMUST00000048860	150	-19.11	ENSMUSG00000039395	Fam171a2	family with sequence similarity 171, member A2
mmu-miR-149-5p	ENSMUST00000048923	165	-37.27	ENSMUSG00000037239	Pphln1	periphilin 1
mmu-miR-149-5p	ENSMUST00000048953	155	-23.77	ENSMUSG00000026463	Sin3a	transcriptional regulator, SIN3A (yeast)
mmu-miR-149-5p	ENSMUST00000048962	152	-20.76	ENSMUSG00000034311	Ybey	ybeY metallopeptidase
mmu-miR-149-5p	ENSMUST00000048982	155	-24.64	ENSMUSG00000036158	Hfe2	hemochromatosis type 2 (juvenile)
mmu-miR-149-5p	ENSMUST00000049004	150	-19.82	ENSMUSG00000039062	Ddx52	DEAD (Asp-Glu-Ala-Asp) box polypeptide 52
mmu-miR-149-5p	ENSMUST00000049016	151	-31.36	ENSMUSG00000042439	Fam53c	family with sequence similarity 53, member C
mmu-miR-149-5p	ENSMUST00000049020	152	-18.87	ENSMUSG00000041037	Ehbp1l1	EH domain binding protein 1-like 1
mmu-miR-149-5p	ENSMUST00000049032	160	-18.33	ENSMUSG00000038705	Csgalnact2	chondroitin sulfate N-acetylgalactosaminyltransferase 2
mmu-miR-149-5p	ENSMUST00000049040	154	-27.62	ENSMUSG00000037905	Ptpn7	protein tyrosine phosphatase, non-receptor type 7
mmu-miR-149-5p	ENSMUST00000049053	151	-30.33	ENSMUSG00000029461	Exoc1	exocyst complex component 1
mmu-miR-149-5p	ENSMUST00000049057	155	-30.12	ENSMUSG00000034685	Eml4	echinoderm microtubule associated protein like 4
mmu-miR-149-5p	ENSMUST00000049122	155	-21.89	ENSMUSG00000036167	Zbtb40	zinc finger and BTB domain containing 40
mmu-miR-149-5p	ENSMUST00000049169	163	-28.41	ENSMUSG00000042557	Zfp710	zinc finger protein 710
mmu-miR-149-5p	ENSMUST00000049185	160	-33.61	ENSMUSG00000033126	Mplkip	M-phase specific PLK1 intereacting protein
mmu-miR-149-5p	ENSMUST00000049208	153	-19.4	ENSMUSG00000038403	Rimkla	ribosomal modification protein rimK-like family member A
mmu-miR-149-5p	ENSMUST00000049257	151	-17.95	ENSMUSG00000020677	2900026A02Rik	RIKEN cDNA 2900026A02 gene
mmu-miR-149-5p	ENSMUST00000049281	151	-19.91	ENSMUSG00000034300	Fam109b	family with sequence similarity 109, member B
mmu-miR-149-5p	ENSMUST00000049295	159	-23.93	ENSMUSG00000024937	Tssk6	testis-specific serine kinase 6
mmu-miR-149-5p	ENSMUST00000049344	157	-16.89	ENSMUSG00000042042	Zfp646	zinc finger protein 646
mmu-miR-149-5p	ENSMUST00000049449	155	-21.37	ENSMUSG00000031506	Flad1	flavin adenine dinucleotide synthetase 1
mmu-miR-149-5p	ENSMUST00000049469	150	-28.49	ENSMUSG00000036435	She	src homology 2 domain-containing transforming protein E
mmu-miR-149-5p	ENSMUST00000049503	151	-24.87	ENSMUSG00000032624	Zfp454	zinc finger protein 454
mmu-miR-149-5p	ENSMUST00000049583	152	-17.73	ENSMUSG00000060862	Jdp2	Jun dimerization protein 2
mmu-miR-149-5p	ENSMUST00000049680	154	-22.06	ENSMUSG00000048897	Nfib	nuclear factor I/B
mmu-miR-149-5p	ENSMUST00000049744	151	-22.43	ENSMUSG00000012429	Neu4	sialidase 4
mmu-miR-149-5p	ENSMUST00000049994	159	-24.7	ENSMUSG00000048899	Ubtd2	ubiquitin domain containing 2
mmu-miR-149-5p	ENSMUST00000050125	164	-28.77	ENSMUSG00000051339	Lrrc75b	leucine rich repeat containing 75B
mmu-miR-149-5p	ENSMUST00000050349	151	-19.62	ENSMUSG00000049687	Edrf1	erythroid differentiation regulatory factor 1
mmu-miR-149-5p	ENSMUST00000050373	163	-24	ENSMUSG00000047654	Pura	purine rich element binding protein A
mmu-miR-149-5p	ENSMUST00000050383	153	-17.36	ENSMUSG00000049739	Akt2	thymoma viral proto-oncogene 2
mmu-miR-149-5p	ENSMUST00000050398	152	-22.41	ENSMUSG00000042642	Dpy19l3	dpy-19-like 3 (C. elegans)
mmu-miR-149-5p	ENSMUST00000050401	156	-24.16	ENSMUSG00000046280	Soat1	sterol O-acyltransferase 1
mmu-miR-149-5p	ENSMUST00000050595	160	-26.84	ENSMUSG00000048728	Ulk4	unc-51-like kinase 4
mmu-miR-149-5p	ENSMUST00000050687	164	-25.49	ENSMUSG00000034271	Npy4r	neuropeptide Y receptor Y4
mmu-miR-149-5p	ENSMUST00000050872	150	-24.12	ENSMUSG00000008575	Mis18bp1	MIS18 binding protein 1
mmu-miR-149-5p	ENSMUST00000050890	153	-20.48	ENSMUSG00000034000	Abi2	abl-interactor 2
mmu-miR-149-5p	ENSMUST00000051053	164	-17.87	ENSMUSG00000044949	Pgbd5	piggyBac transposable element derived 5
mmu-miR-149-5p	ENSMUST00000051129	156	-27.73	ENSMUSG00000046807	Erp29	endoplasmic reticulum protein 29
mmu-miR-149-5p	ENSMUST00000051169	153	-14.19	ENSMUSG00000039990	C77080	expressed sequence C77080
mmu-miR-149-5p	ENSMUST00000051301	154	-22.55	ENSMUSG00000043991	Ceacam19	carcinoembryonic antigen-related cell adhesion molecule 19
mmu-miR-149-5p	ENSMUST00000051356	151	-26.7	ENSMUSG00000004056	Hoxb8	homeobox B8
mmu-miR-149-5p	ENSMUST00000051377	161	-23.29	ENSMUSG00000043671	Ffar1	free fatty acid receptor 1
mmu-miR-149-5p	ENSMUST00000051396	150	-14.25	ENSMUSG00000026600	Nhlrc1	NHL repeat containing 1
mmu-miR-149-5p	ENSMUST00000051565	154	-24.03	ENSMUSG00000040936	Neurl1b	neuralized E3 ubiquitin protein ligase 1B
mmu-miR-149-5p	ENSMUST00000052164	155	-29.03	ENSMUSG00000048337	Zbtb8b	zinc finger and BTB domain containing 8b
mmu-miR-149-5p	ENSMUST00000052201	153	-27.61	ENSMUSG00000047534	Fam188b	family with sequence similarity 188, member B
mmu-miR-149-5p	ENSMUST00000052332	152	-17.47	ENSMUSG00000026782	Lrrc49	leucine rich repeat containing 49
mmu-miR-149-5p	ENSMUST00000052580	158	-16.24	ENSMUSG00000050751	Sstr3	somatostatin receptor 3
mmu-miR-149-5p	ENSMUST00000052590	158	-21.15	ENSMUSG00000029616	Itpr2	inositol 1,4,5-triphosphate receptor 2
mmu-miR-149-5p	ENSMUST00000052602	153	-20.94	ENSMUSG00000050390	Cdr2l	cerebellar degeneration-related protein 2-like
mmu-miR-149-5p	ENSMUST00000052605	152	-24.96	ENSMUSG00000049848	2510009E07Rik	RIKEN cDNA 2510009E07 gene
mmu-miR-149-5p	ENSMUST00000052650	152	-23.72	ENSMUSG00000056648	Pyurf	Pigy upstream reading frame
mmu-miR-149-5p	ENSMUST00000052700	162	-25.31	ENSMUSG00000044453	Ccdc171	coiled-coil domain containing 171
mmu-miR-149-5p	ENSMUST00000052747	152	-23.75	ENSMUSG00000044231	Urgcp	upregulator of cell proliferation
mmu-miR-149-5p	ENSMUST00000052836	159	-20.48	ENSMUSG00000029106	2018-09-06	septin 6
mmu-miR-149-5p	ENSMUST00000053020	156	-23.51	ENSMUSG00000034413	Bbs1	Bardet-Biedl syndrome 1 (human)
mmu-miR-149-5p	ENSMUST00000053042	163	-22.77	ENSMUSG00000048485	Lingo1	leucine rich repeat and Ig domain containing 1
mmu-miR-149-5p	ENSMUST00000053094	155	-20.43	ENSMUSG00000038022	S1pr4	sphingosine-1-phosphate receptor 4
mmu-miR-149-5p	ENSMUST00000053171	160	-20.31	ENSMUSG00000047766	Epha5	Eph receptor A5
mmu-miR-149-5p	ENSMUST00000053239	151	-21.97	ENSMUSG00000044933	Ddit4l	DNA-damage-inducible transcript 4-like
mmu-miR-149-5p	ENSMUST00000053273	151	-18.67	ENSMUSG00000030287	Grin2b	glutamate receptor, ionotropic, NMDA2B (epsilon 2)
mmu-miR-149-5p	ENSMUST00000053288	156	-20.66	ENSMUSG00000050910	Dgkq	diacylglycerol kinase, theta
mmu-miR-149-5p	ENSMUST00000053336	154	-22.62	ENSMUSG00000043391	Ccny	cyclin Y
mmu-miR-149-5p	ENSMUST00000053386	150	-18.74	ENSMUSG00000043162	Pick1	protein interacting with C kinase 1
mmu-miR-149-5p	ENSMUST00000053414	153	-20.58	ENSMUSG00000052407	Lingo3	leucine rich repeat and Ig domain containing 3
mmu-miR-149-5p	ENSMUST00000053427	152	-22.32	ENSMUSG00000049680	Slc35g1	solute carrier family 35, member G1
mmu-miR-149-5p	ENSMUST00000053456	150	-19.54	ENSMUSG00000050379	Sfmbt1	Scm-like with four mbt domains 1
mmu-miR-149-5p	ENSMUST00000053506	150	-22.8	ENSMUSG00000006464	Nek6	NIMA (never in mitosis gene a)-related expressed kinase 6
mmu-miR-149-5p	ENSMUST00000053568	162	-26.6	ENSMUSG00000049556	Dbx2	developing brain homeobox 2
mmu-miR-149-5p	ENSMUST00000053646	160	-27.13	ENSMUSG00000044199	Lhfpl2	lipoma HMGIC fusion partner-like 2
mmu-miR-149-5p	ENSMUST00000053733	154	-24.13	ENSMUSG00000029245	Zbtb39	zinc finger and BTB domain containing 39
mmu-miR-149-5p	ENSMUST00000053855	150	-32.6	ENSMUSG00000046818	Trim56	tripartite motif-containing 56
mmu-miR-149-5p	ENSMUST00000053880	152	-24.38	ENSMUSG00000030209	Rtn4ip1	reticulon 4 interacting protein 1
mmu-miR-149-5p	ENSMUST00000053913	164	-26.29	ENSMUSG00000004815	N6amt1	N-6 adenine-specific DNA methyltransferase 1 (putative)
mmu-miR-149-5p	ENSMUST00000053917	158	-25.7	ENSMUSG00000024286	Iba57	IBA57 homolog, iron-sulfur cluster assembly
mmu-miR-149-5p	ENSMUST00000053926	152	-19.94	ENSMUSG00000068206	Ptpn11	protein tyrosine phosphatase, non-receptor type 11
mmu-miR-149-5p	ENSMUST00000053927	150	-29.73	ENSMUSG00000021709	Ablim2	actin-binding LIM protein 2
mmu-miR-149-5p	ENSMUST00000053986	153	-30.25	ENSMUSG00000051067	Pla2g4f	phospholipase A2, group IVF
mmu-miR-149-5p	ENSMUST00000054098	153	-19.01	ENSMUSG00000044026	Yipf6	Yip1 domain family, member 6
mmu-miR-149-5p	ENSMUST00000054212	162	-29.71	ENSMUSG00000031488	Hrk	harakiri, BCL2 interacting protein (contains only BH3 domain)
mmu-miR-149-5p	ENSMUST00000054230	150	-22.68	ENSMUSG00000006527	Fam110b	family with sequence similarity 110, member B
mmu-miR-149-5p	ENSMUST00000054234	157	-20.07	ENSMUSG00000026749	Cfap69	cilia and flagella associated protein 69
mmu-miR-149-5p	ENSMUST00000054244	154	-19.52	ENSMUSG00000045608	Prr33	proline rich 33
mmu-miR-149-5p	ENSMUST00000054274	150	-21.51	ENSMUSG00000045312	Eml1	echinoderm microtubule associated protein like 1
mmu-miR-149-5p	ENSMUST00000054287	152	-23.02	ENSMUSG00000044617	Fdft1	farnesyl diphosphate farnesyl transferase 1
mmu-miR-149-5p	ENSMUST00000054384	163	-30.27	ENSMUSG00000043279	Lpar1	lysophosphatidic acid receptor 1
mmu-miR-149-5p	ENSMUST00000054418	155	-24.01	ENSMUSG00000019864	Ttc17	tetratricopeptide repeat domain 17
mmu-miR-149-5p	ENSMUST00000054442	156	-19.82	ENSMUSG00000044442	Usp48	ubiquitin specific peptidase 48
mmu-miR-149-5p	ENSMUST00000054523	151	-24.77	ENSMUSG00000049287	Arl11	ADP-ribosylation factor-like 11
mmu-miR-149-5p	ENSMUST00000054547	151	-24.41	ENSMUSG00000043733	Lmbr1	limb region 1
mmu-miR-149-5p	ENSMUST00000054598	165	-26.07	ENSMUSG00000029095	Gfod1	glucose-fructose oxidoreductase domain containing 1
mmu-miR-149-5p	ENSMUST00000054651	152	-25.94	ENSMUSG00000046971	Fam120b	family with sequence similarity 120, member B
mmu-miR-149-5p	ENSMUST00000054697	155	-26.59	ENSMUSG00000047694	Spsb4	splA/ryanodine receptor domain and SOCS box containing 4
mmu-miR-149-5p	ENSMUST00000054836	178	-32.96	ENSMUSG00000046607	Ppm1e	protein phosphatase 1E (PP2C domain containing)
mmu-miR-149-5p	ENSMUST00000054857	152	-22.08	ENSMUSG00000049119	Lsm14b	LSM14 homolog B (SCD6, S. cerevisiae)
mmu-miR-149-5p	ENSMUST00000054865	151	-19.79	ENSMUSG00000040473	Pik3r1	phosphatidylinositol 3-kinase, regulatory subunit, polypeptide 1 (p85 alpha)
mmu-miR-149-5p	ENSMUST00000054910	153	-28.16	ENSMUSG00000043795	Prtg	protogenin homolog (Gallus gallus)
mmu-miR-149-5p	ENSMUST00000054917	158	-22.29	ENSMUSG00000028906	Gimap5	GTPase, IMAP family member 5
mmu-miR-149-5p	ENSMUST00000054955	151	-19.04	ENSMUSG00000058070	Fasn	fatty acid synthase
mmu-miR-149-5p	ENSMUST00000054963	150	-23.26	ENSMUSG00000021273	Lrtm1	leucine-rich repeats and transmembrane domains 1
mmu-miR-149-5p	ENSMUST00000055018	163	-29.46	ENSMUSG00000038668	Catsper4	cation channel, sperm associated 4
mmu-miR-149-5p	ENSMUST00000055081	164	-18.29	ENSMUSG00000027194	Ric3	resistance to inhibitors of cholinesterase 3 homolog (C. elegans)
mmu-miR-149-5p	ENSMUST00000055131	150	-24.36	ENSMUSG00000043411	Themis	thymocyte selection associated
mmu-miR-149-5p	ENSMUST00000055159	158	-26	ENSMUSG00000043157	Kcnj10	potassium inwardly-rectifying channel, subfamily J, member 10
mmu-miR-149-5p	ENSMUST00000055195	155	-18.39	ENSMUSG00000010721	Fads6	fatty acid desaturase domain family, member 6
mmu-miR-149-5p	ENSMUST00000055341	161	-27.32	ENSMUSG00000051335	Pacsin2	protein kinase C and casein kinase substrate in neurons 2
mmu-miR-149-5p	ENSMUST00000055352	158	-31.64	ENSMUSG00000014763	Zfp553	zinc finger protein 553
mmu-miR-149-5p	ENSMUST00000055433	175	-29.68	ENSMUSG00000046997	Fam78a	family with sequence similarity 78, member A
mmu-miR-149-5p	ENSMUST00000055438	158	-22.39	ENSMUSG00000046442	Gpr107	G protein-coupled receptor 107
mmu-miR-149-5p	ENSMUST00000055485	164	-25.93	ENSMUSG00000039108	Slc6a5	solute carrier family 6 (neurotransmitter transporter, glycine), member 5
mmu-miR-149-5p	ENSMUST00000055518	166	-26.38	ENSMUSG00000041417	Nlgn2	neuroligin 2
mmu-miR-149-5p	ENSMUST00000055535	160	-23.07	ENSMUSG00000036030	Fam131a	family with sequence similarity 131, member A
mmu-miR-149-5p	ENSMUST00000055558	162	-22.26	ENSMUSG00000043505	Tmem72	transmembrane protein 72
mmu-miR-149-5p	ENSMUST00000055655	158	-28.77	ENSMUSG00000025153	Gm5065	predicted gene 5065
mmu-miR-149-5p	ENSMUST00000055662	151	-22.53	ENSMUSG00000045776	Psd4	pleckstrin and Sec7 domain containing 4
mmu-miR-149-5p	ENSMUST00000055892	150	-22.19	ENSMUSG00000048003	Fam109a	family with sequence similarity 109, member A
mmu-miR-149-5p	ENSMUST00000055993	156	-22.81	ENSMUSG00000048330	Kcnv2	potassium channel, subfamily V, member 2
mmu-miR-149-5p	ENSMUST00000056097	156	-26.02	ENSMUSG00000049109	Gldn	gliomedin
mmu-miR-149-5p	ENSMUST00000056136	162	-26.9	ENSMUSG00000044708	Acot6	acyl-CoA thioesterase 6
mmu-miR-149-5p	ENSMUST00000056153	161	-27.07	ENSMUSG00000044788	Plagl2	pleiomorphic adenoma gene-like 2
mmu-miR-149-5p	ENSMUST00000056177	153	-24.42	ENSMUSG00000016664	Spesp1	sperm equatorial segment protein 1
mmu-miR-149-5p	ENSMUST00000056232	161	-26.52	ENSMUSG00000045598	P4ha3	procollagen-proline, 2-oxoglutarate 4-dioxygenase (proline 4-hydroxylase), alpha polypeptide III
mmu-miR-149-5p	ENSMUST00000056406	153	-28.3	ENSMUSG00000050592	Synpo2l	synaptopodin 2-like
mmu-miR-149-5p	ENSMUST00000056433	151	-18.21	ENSMUSG00000000194	Ghsr	growth hormone secretagogue receptor
mmu-miR-149-5p	ENSMUST00000056442	151	-22.43	ENSMUSG00000039728	6030458C11Rik	RIKEN cDNA 6030458C11 gene
mmu-miR-149-5p	ENSMUST00000056484	151	-30.61	ENSMUSG00000051790	Rab11b	RAB11B, member RAS oncogene family
mmu-miR-149-5p	ENSMUST00000056518	159	-35.28	ENSMUSG00000050821	Plpp7	phospholipid phosphatase 7 (inactive)
mmu-miR-149-5p	ENSMUST00000056623	157	-27.26	ENSMUSG00000048108	Lenep	lens epithelial protein
mmu-miR-149-5p	ENSMUST00000056639	152	-20.38	ENSMUSG00000048398	A530016L24Rik	RIKEN cDNA A530016L24 gene
mmu-miR-149-5p	ENSMUST00000056641	150	-20.98	ENSMUSG00000026979	Daam2	dishevelled associated activator of morphogenesis 2
mmu-miR-149-5p	ENSMUST00000056654	152	-22.17	ENSMUSG00000044134	Gdf6	growth differentiation factor 6
mmu-miR-149-5p	ENSMUST00000056708	152	-21.73	ENSMUSG00000047298	Lmnb2	lamin B2
mmu-miR-149-5p	ENSMUST00000056740	150	-22.6	ENSMUSG00000046167	Arf2	ADP-ribosylation factor 2
mmu-miR-149-5p	ENSMUST00000056822	154	-19.9	ENSMUSG00000043487	Slc25a44	solute carrier family 25, member 44
mmu-miR-149-5p	ENSMUST00000056924	161	-22.6	ENSMUSG00000051413	Mrgprg	MAS-related GPR, member G
mmu-miR-149-5p	ENSMUST00000056949	151	-27.58	ENSMUSG00000046846	Ticam1	toll-like receptor adaptor molecule 1
mmu-miR-149-5p	ENSMUST00000057023	150	-19.84	ENSMUSG00000051048	Mafg	v-maf musculoaponeurotic fibrosarcoma oncogene family, protein G (avian)
mmu-miR-149-5p	ENSMUST00000057090	155	-24.08	ENSMUSG00000039376	Ugt1a7c	UDP glucuronosyltransferase 1 family, polypeptide A7C
mmu-miR-149-5p	ENSMUST00000057186	163	-34.07	ENSMUSG00000051136	Paip2b	poly(A) binding protein interacting protein 2B
mmu-miR-149-5p	ENSMUST00000057209	156	-22.36	ENSMUSG00000042216	Dcaf7	DDB1 and CUL4 associated factor 7
mmu-miR-149-5p	ENSMUST00000057256	159	-23.59	ENSMUSG00000022195	Zc3hav1l	zinc finger CCCH-type, antiviral 1-like
mmu-miR-149-5p	ENSMUST00000057373	158	-23.22	ENSMUSG00000077450	Ccni	cyclin I
mmu-miR-149-5p	ENSMUST00000057423	151	-22.83	ENSMUSG00000051373	Pgrmc2	progesterone receptor membrane component 2
mmu-miR-149-5p	ENSMUST00000057431	159	-23.5	ENSMUSG00000078173	Lao1	L-amino acid oxidase 1
mmu-miR-149-5p	ENSMUST00000057465	153	-24.49	ENSMUSG00000043122	Rnf152	ring finger protein 152
mmu-miR-149-5p	ENSMUST00000057610	166	-29.73	ENSMUSG00000040260	Pdzk1	PDZ domain containing 1
mmu-miR-149-5p	ENSMUST00000057613	153	-29.6	ENSMUSG00000051279	Fbxo31	F-box protein 31
mmu-miR-149-5p	ENSMUST00000057623	152	-20.68	ENSMUSG00000062075	Abi3	ABI gene family, member 3
mmu-miR-149-5p	ENSMUST00000057921	159	-26.99	ENSMUSG00000062421	Fam118b	family with sequence similarity 118, member B
mmu-miR-149-5p	ENSMUST00000057935	160	-24.09	ENSMUSG00000050144	Ifitm10	interferon induced transmembrane protein 10
mmu-miR-149-5p	ENSMUST00000058092	156	-34.27	ENSMUSG00000050276	Rnf24	ring finger protein 24
mmu-miR-149-5p	ENSMUST00000058136	152	-30.87	ENSMUSG00000047123	2310057M21Rik	RIKEN cDNA 2310057M21 gene
mmu-miR-149-5p	ENSMUST00000058162	153	-21.23	ENSMUSG00000051510	Sppl2c	signal peptide peptidase 2C
mmu-miR-149-5p	ENSMUST00000058237	152	-26.05	ENSMUSG00000090124	Setd8	SET domain containing (lysine methyltransferase) 8
mmu-miR-149-5p	ENSMUST00000058383	160	-25.88	ENSMUSG00000045896	Pdp2	pyruvate dehyrogenase phosphatase catalytic subunit 2
mmu-miR-149-5p	ENSMUST00000058438	156	-18.61	ENSMUSG00000049354	Prkca	protein kinase C, alpha
mmu-miR-149-5p	ENSMUST00000058524	165	-30.82	ENSMUSG00000047749	Rbm33	RNA binding motif protein 33
mmu-miR-149-5p	ENSMUST00000058550	153	-20.01	ENSMUSG00000063015	Astl	astacin-like metalloendopeptidase (M12 family)
mmu-miR-149-5p	ENSMUST00000058578	151	-18.87	ENSMUSG00000049940	Cnpy3	canopy FGF signaling regulator 3
mmu-miR-149-5p	ENSMUST00000058651	152	-21.36	ENSMUSG00000024903	Tmtc1	transmembrane and tetratricopeptide repeat containing 1
mmu-miR-149-5p	ENSMUST00000058688	152	-24.38	ENSMUSG00000047496	Gpr4	G protein-coupled receptor 4
mmu-miR-149-5p	ENSMUST00000058764	164	-25.93	ENSMUSG00000039108	Fem1a	feminization 1 homolog a (C. elegans)
mmu-miR-149-5p	ENSMUST00000058865	159	-21.02	ENSMUSG00000038298	Pcdh19	protocadherin 19
mmu-miR-149-5p	ENSMUST00000059018	150	-21.41	ENSMUSG00000052934	Hip1	huntingtin interacting protein 1
mmu-miR-149-5p	ENSMUST00000059026	155	-20.43	ENSMUSG00000018381	Zfp36l2	zinc finger protein 36, C3H type-like 2
mmu-miR-149-5p	ENSMUST00000059057	157	-27.74	ENSMUSG00000050471	Rfx4	regulatory factor X, 4 (influences HLA class II expression)
mmu-miR-149-5p	ENSMUST00000059223	163	-23.31	ENSMUSG00000045777	Pik3r6	phosphoinositide-3-kinase, regulatory subunit 6
mmu-miR-149-5p	ENSMUST00000059372	156	-23.83	ENSMUSG00000048911	Dcaf12l1	DDB1 and CUL4 associated factor 12-like 1
mmu-miR-149-5p	ENSMUST00000059438	161	-21.71	ENSMUSG00000040177	Ogfod1	2-oxoglutarate and iron-dependent oxygenase domain containing 1
mmu-miR-149-5p	ENSMUST00000059448	159	-17.16	ENSMUSG00000049506	Nod1	nucleotide-binding oligomerization domain containing 1
mmu-miR-149-5p	ENSMUST00000059580	154	-29.56	ENSMUSG00000049327	Cntnap2	contactin associated protein-like 2
mmu-miR-149-5p	ENSMUST00000059588	153	-26.98	ENSMUSG00000048371	Slc30a10	solute carrier family 30, member 10
mmu-miR-149-5p	ENSMUST00000059595	152	-24.55	ENSMUSG00000050965	Ccbe1	collagen and calcium binding EGF domains 1
mmu-miR-149-5p	ENSMUST00000059644	156	-19.77	ENSMUSG00000048271	Marveld1	MARVEL (membrane-associating) domain containing 1
mmu-miR-149-5p	ENSMUST00000059839	155	-22.55	ENSMUSG00000050468	Kbtbd7	kelch repeat and BTB (POZ) domain containing 7
mmu-miR-149-5p	ENSMUST00000059844	155	-27.91	ENSMUSG00000023973	Crlf3	cytokine receptor-like factor 3
mmu-miR-149-5p	ENSMUST00000060095	156	-18.12	ENSMUSG00000030306	Adamts12	a disintegrin-like and metallopeptidase (reprolysin type) with thrombospondin type 1 motif, 12
mmu-miR-149-5p	ENSMUST00000060225	159	-25.55	ENSMUSG00000044317	Uqcrq	ubiquinol-cytochrome c reductase, complex III subunit VII
mmu-miR-149-5p	ENSMUST00000060253	157	-22.81	ENSMUSG00000043683	Fkrp	fukutin related protein
mmu-miR-149-5p	ENSMUST00000060274	159	-24.62	ENSMUSG00000021277	Csrnp2	cysteine-serine-rich nuclear protein 2
mmu-miR-149-5p	ENSMUST00000060309	161	-20.21	ENSMUSG00000051323	Slc36a4	solute carrier family 36 (proton/amino acid symporter), member 4
mmu-miR-149-5p	ENSMUST00000060311	152	-19.81	ENSMUSG00000039959	Zfp507	zinc finger protein 507
mmu-miR-149-5p	ENSMUST00000060366	150	-24.07	ENSMUSG00000045817	Ankrd34b	ankyrin repeat domain 34B
mmu-miR-149-5p	ENSMUST00000060397	163	-29.27	ENSMUSG00000020037	Rictor	RPTOR independent companion of MTOR, complex 2
mmu-miR-149-5p	ENSMUST00000060441	155	-23.78	ENSMUSG00000046207	Ermard	ER membrane associated RNA degradation
mmu-miR-149-5p	ENSMUST00000060481	156	-22.46	ENSMUSG00000045284	4930451I11Rik	RIKEN cDNA 4930451I11 gene
mmu-miR-149-5p	ENSMUST00000060632	155	-21.91	ENSMUSG00000033009	Loxl1	lysyl oxidase-like 1
mmu-miR-149-5p	ENSMUST00000060655	166	-22.79	ENSMUSG00000038058	Pomk	protein-O-mannose kinase
mmu-miR-149-5p	ENSMUST00000060839	150	-22.49	ENSMUSG00000039419	Gpam	glycerol-3-phosphate acyltransferase, mitochondrial
mmu-miR-149-5p	ENSMUST00000061093	162	-24.25	ENSMUSG00000026614	Foxo4	forkhead box O4
mmu-miR-149-5p	ENSMUST00000061103	150	-20.66	ENSMUSG00000046318	Rap2a	RAS related protein 2a
mmu-miR-149-5p	ENSMUST00000061111	154	-24.02	ENSMUSG00000044345	Cmya5	cardiomyopathy associated 5
mmu-miR-149-5p	ENSMUST00000061222	152	-30.5	ENSMUSG00000043881	Mrgprd	MAS-related GPR, member D
mmu-miR-149-5p	ENSMUST00000061283	152	-28.35	ENSMUSG00000017561	Sned1	sushi, nidogen and EGF-like domains 1
mmu-miR-149-5p	ENSMUST00000061318	152	-25.2	ENSMUSG00000047497	Tnfsf15	tumor necrosis factor (ligand) superfamily, member 15
mmu-miR-149-5p	ENSMUST00000061326	153	-19.26	ENSMUSG00000044894	Nucks1	nuclear casein kinase and cyclin-dependent kinase substrate 1
mmu-miR-149-5p	ENSMUST00000061390	158	-22.09	ENSMUSG00000048920	Tlr6	toll-like receptor 6
mmu-miR-149-5p	ENSMUST00000061457	164	-20.61	ENSMUSG00000044636	Marcksl1	MARCKS-like 1
mmu-miR-149-5p	ENSMUST00000061568	153	-19.63	ENSMUSG00000043885	Kcnj9	potassium inwardly-rectifying channel, subfamily J, member 9
mmu-miR-149-5p	ENSMUST00000061586	157	-36.79	ENSMUSG00000044452	Cdh20	cadherin 20
mmu-miR-149-5p	ENSMUST00000061594	159	-28.6	ENSMUSG00000045034	Klf17	Kruppel-like factor 17
mmu-miR-149-5p	ENSMUST00000061656	160	-21.69	ENSMUSG00000050310	Mier2	mesoderm induction early response 1, family member 2
mmu-miR-149-5p	ENSMUST00000061688	158	-33.71	ENSMUSG00000036552	Gdpgp1	GDP-D-glucose phosphorylase 1
mmu-miR-149-5p	ENSMUST00000061695	154	-24.5	ENSMUSG00000045989	Gja8	gap junction protein, alpha 8
mmu-miR-149-5p	ENSMUST00000061799	154	-19.24	ENSMUSG00000032334	Slc35f6	solute carrier family 35, member F6
mmu-miR-149-5p	ENSMUST00000061850	157	-20.83	ENSMUSG00000037251	Scml4	sex comb on midleg-like 4 (Drosophila)
mmu-miR-149-5p	ENSMUST00000061856	158	-21.83	ENSMUSG00000024978	Tmem150c	transmembrane protein 150C
mmu-miR-149-5p	ENSMUST00000062000	163	-33.9	ENSMUSG00000042903	9830107B12Rik	RIKEN cDNA 9830107B12 gene
mmu-miR-149-5p	ENSMUST00000062117	157	-19.65	ENSMUSG00000051615	5031410I06Rik	RIKEN cDNA 5031410I06 gene
mmu-miR-149-5p	ENSMUST00000062122	151	-19.36	ENSMUSG00000047419	Slc7a4	solute carrier family 7 (cationic amino acid transporter, y+ system), member 4
mmu-miR-149-5p	ENSMUST00000062163	163	-28.99	ENSMUSG00000051207	Btla	B and T lymphocyte associated
mmu-miR-149-5p	ENSMUST00000062202	151	-18.12	ENSMUSG00000047793	Zfp217	zinc finger protein 217
mmu-miR-149-5p	ENSMUST00000062246	156	-20.65	ENSMUSG00000050395	Rbm12b2	RNA binding motif protein 12 B2
mmu-miR-149-5p	ENSMUST00000062264	156	-17.52	ENSMUSG00000026434	Opa3	optic atrophy 3
mmu-miR-149-5p	ENSMUST00000062315	158	-20.16	ENSMUSG00000051498	Fzd5	frizzled class receptor 5
mmu-miR-149-5p	ENSMUST00000062356	150	-16	ENSMUSG00000047945	Syt1	synaptotagmin I
mmu-miR-149-5p	ENSMUST00000062387	153	-24.66	ENSMUSG00000038026	Rai1	retinoic acid induced 1
mmu-miR-149-5p	ENSMUST00000062446	154	-23.29	ENSMUSG00000041607	Zdhhc19	zinc finger, DHHC domain containing 19
mmu-miR-149-5p	ENSMUST00000062528	157	-37.83	ENSMUSG00000050840	Maneal	mannosidase, endo-alpha-like
mmu-miR-149-5p	ENSMUST00000062694	150	-20.64	ENSMUSG00000053436	Lrrc15	leucine rich repeat containing 15
mmu-miR-149-5p	ENSMUST00000062747	160	-24.11	ENSMUSG00000048626	Rap1b	RAS related protein 1b
mmu-miR-149-5p	ENSMUST00000062855	163	-25.45	ENSMUSG00000042570	Pkig	protein kinase inhibitor, gamma
mmu-miR-149-5p	ENSMUST00000062915	151	-20.15	ENSMUSG00000050973	BC004004	cDNA sequence BC004004
mmu-miR-149-5p	ENSMUST00000062944	155	-24.48	ENSMUSG00000049908	Gabre	gamma-aminobutyric acid (GABA) A receptor, subunit epsilon
mmu-miR-149-5p	ENSMUST00000062962	162	-17.08	ENSMUSG00000029175	1700030K09Rik	RIKEN cDNA 1700030K09 gene
mmu-miR-149-5p	ENSMUST00000063021	163	-23.57	ENSMUSG00000001089	Dab2ip	disabled 2 interacting protein
mmu-miR-149-5p	ENSMUST00000063063	163	-29.36	ENSMUSG00000044770	C2cd2l	C2 calcium-dependent domain containing 2-like
mmu-miR-149-5p	ENSMUST00000063192	150	-20.48	ENSMUSG00000050640	Glis3	GLIS family zinc finger 3
mmu-miR-149-5p	ENSMUST00000063347	159	-26.99	ENSMUSG00000062421	Adrbk2	adrenergic receptor kinase, beta 2
mmu-miR-149-5p	ENSMUST00000063481	158	-25.74	ENSMUSG00000073386	Gatad2a	GATA zinc finger domain containing 2A
mmu-miR-149-5p	ENSMUST00000063502	165	-30.81	ENSMUSG00000027845	Fam53b	family with sequence similarity 53, member B
mmu-miR-149-5p	ENSMUST00000063524	160	-22.89	ENSMUSG00000051940	Prx	periaxin
mmu-miR-149-5p	ENSMUST00000063544	154	-23.61	ENSMUSG00000022756	Zfp672	zinc finger protein 672
mmu-miR-149-5p	ENSMUST00000063654	161	-23.52	ENSMUSG00000052013	Kcnma1	potassium large conductance calcium-activated channel, subfamily M, alpha member 1
mmu-miR-149-5p	ENSMUST00000063710	151	-21.22	ENSMUSG00000052056	Nlgn3	neuroligin 3
mmu-miR-149-5p	ENSMUST00000063782	157	-27.74	ENSMUSG00000050471	Aplf	aprataxin and PNKP like factor
mmu-miR-149-5p	ENSMUST00000063839	151	-25.71	ENSMUSG00000052137	Shisa7	shisa family member 7
mmu-miR-149-5p	ENSMUST00000063976	157	-30.94	ENSMUSG00000052214	3110082I17Rik	RIKEN cDNA 3110082I17 gene
mmu-miR-149-5p	ENSMUST00000063982	161	-20.21	ENSMUSG00000045005	Gm9913	predicted gene 9913
mmu-miR-149-5p	ENSMUST00000064054	160	-20.91	ENSMUSG00000035864	Ech1	enoyl coenzyme A hydratase 1, peroxisomal
mmu-miR-149-5p	ENSMUST00000064167	156	-19.28	ENSMUSG00000028557	Kcnk3	potassium channel, subfamily K, member 3
mmu-miR-149-5p	ENSMUST00000064190	150	-29.23	ENSMUSG00000062115	Nudcd3	NudC domain containing 3
mmu-miR-149-5p	ENSMUST00000064192	161	-23.86	ENSMUSG00000052363	Tmem255a	transmembrane protein 255A
mmu-miR-149-5p	ENSMUST00000064407	159	-18.6	ENSMUSG00000004221	Npr3	natriuretic peptide receptor 3
mmu-miR-149-5p	ENSMUST00000064444	154	-25.32	ENSMUSG00000042763	Lipg	lipase, endothelial
mmu-miR-149-5p	ENSMUST00000064480	151	-26.85	ENSMUSG00000026271	Fpgt	fucose-1-phosphate guanylyltransferase
mmu-miR-149-5p	ENSMUST00000064606	154	-19.12	ENSMUSG00000052316	Mtif3	mitochondrial translational initiation factor 3
mmu-miR-149-5p	ENSMUST00000064642	153	-23.15	ENSMUSG00000025512	Pi4k2a	phosphatidylinositol 4-kinase type 2 alpha
mmu-miR-149-5p	ENSMUST00000064667	154	-13.26	ENSMUSG00000052681	Gpsm1	G-protein signalling modulator 1 (AGS3-like, C. elegans)
mmu-miR-149-5p	ENSMUST00000064703	150	-20.94	ENSMUSG00000035268	Galnt10	UDP-N-acetyl-alpha-D-galactosamine:polypeptide N-acetylgalactosaminyltransferase 10
mmu-miR-149-5p	ENSMUST00000064709	165	-28.26	ENSMUSG00000052712	Ffar4	free fatty acid receptor 4
mmu-miR-149-5p	ENSMUST00000064770	150	-24.12	ENSMUSG00000008575	Kcnj3	potassium inwardly-rectifying channel, subfamily J, member 3
mmu-miR-149-5p	ENSMUST00000064780	162	-24.58	ENSMUSG00000031340	Lpin1	lipin 1
mmu-miR-149-5p	ENSMUST00000064853	156	-24.78	ENSMUSG00000052794	Msi1	musashi RNA-binding protein 1
mmu-miR-149-5p	ENSMUST00000065001	155	-35.12	ENSMUSG00000026883	Bsx	brain specific homeobox
mmu-miR-149-5p	ENSMUST00000065080	161	-25.23	ENSMUSG00000032120	Fgfr1op2	FGFR1 oncogene partner 2
mmu-miR-149-5p	ENSMUST00000065113	160	-22.55	ENSMUSG00000052942	Slc30a7	solute carrier family 30 (zinc transporter), member 7
mmu-miR-149-5p	ENSMUST00000065167	163	-32.34	ENSMUSG00000042249	Tmem120b	transmembrane protein 120B
mmu-miR-149-5p	ENSMUST00000065169	151	-23.04	ENSMUSG00000036180	Vapb	vesicle-associated membrane protein, associated protein B and C
mmu-miR-149-5p	ENSMUST00000065371	162	-29.28	ENSMUSG00000030956	Chdh	choline dehydrogenase
mmu-miR-149-5p	ENSMUST00000065478	156	-25.96	ENSMUSG00000029275	Slc35c1	solute carrier family 35, member C1
mmu-miR-149-5p	ENSMUST00000065487	157	-23.58	ENSMUSG00000053198	Adam12	a disintegrin and metallopeptidase domain 12 (meltrin alpha)
mmu-miR-149-5p	ENSMUST00000065533	158	-23.83	ENSMUSG00000049755	Rad51c	RAD51 homolog C
mmu-miR-149-5p	ENSMUST00000065543	160	-26.09	ENSMUSG00000029154	Ccser2	coiled-coil serine rich 2
mmu-miR-149-5p	ENSMUST00000065788	164	-29.12	ENSMUSG00000063142	1600014C10Rik	RIKEN cDNA 1600014C10 gene
mmu-miR-149-5p	ENSMUST00000065858	150	-19.94	ENSMUSG00000031302	Adam10	a disintegrin and metallopeptidase domain 10
mmu-miR-149-5p	ENSMUST00000065997	157	-20.37	ENSMUSG00000030051	Cadm4	cell adhesion molecule 4
mmu-miR-149-5p	ENSMUST00000066041	158	-20.38	ENSMUSG00000053550	Top2a	topoisomerase (DNA) II alpha
mmu-miR-149-5p	ENSMUST00000066052	156	-22.67	ENSMUSG00000053553	Adamts8	a disintegrin-like and metallopeptidase (reprolysin type) with thrombospondin type 1 motif, 8
mmu-miR-149-5p	ENSMUST00000066127	154	-23.89	ENSMUSG00000003166	9130008F23Rik	RIKEN cDNA 9130008F23 gene
mmu-miR-149-5p	ENSMUST00000066157	152	-18.4	ENSMUSG00000053615	Slc8b1	solute carrier family 8 (sodium/lithium/calcium exchanger), member B1
mmu-miR-149-5p	ENSMUST00000066264	170	-35.23	ENSMUSG00000053898	Capn2	calpain 2
mmu-miR-149-5p	ENSMUST00000066295	156	-24.21	ENSMUSG00000049265	Neo1	neogenin
mmu-miR-149-5p	ENSMUST00000066496	160	-24.35	ENSMUSG00000053838	Chst3	carbohydrate (chondroitin 6/keratan) sulfotransferase 3
mmu-miR-149-5p	ENSMUST00000066498	152	-23.59	ENSMUSG00000036502	Tmem245	transmembrane protein 245
mmu-miR-149-5p	ENSMUST00000066529	160	-24.45	ENSMUSG00000022206	Lair1	leukocyte-associated Ig-like receptor 1
mmu-miR-149-5p	ENSMUST00000066532	154	-18.4	ENSMUSG00000053846	Krt7	keratin 7
mmu-miR-149-5p	ENSMUST00000066568	150	-22.88	ENSMUSG00000053870	Megf11	multiple EGF-like-domains 11
mmu-miR-149-5p	ENSMUST00000066675	154	-21.58	ENSMUSG00000016510	Fam49a	family with sequence similarity 49, member A
mmu-miR-149-5p	ENSMUST00000066778	153	-20.31	ENSMUSG00000025178	Maf	avian musculoaponeurotic fibrosarcoma (v-maf) AS42 oncogene homolog
mmu-miR-149-5p	ENSMUST00000066889	152	-18.58	ENSMUSG00000026930	Myo1c	myosin IC
mmu-miR-149-5p	ENSMUST00000066936	152	-18.58	ENSMUSG00000026930	Ago3	argonaute RISC catalytic subunit 3
mmu-miR-149-5p	ENSMUST00000066987	156	-19.9	ENSMUSG00000020520	Soga1	suppressor of glucose, autophagy associated 1
mmu-miR-149-5p	ENSMUST00000067098	158	-24	ENSMUSG00000054200	Cpsf6	cleavage and polyadenylation specific factor 6
mmu-miR-149-5p	ENSMUST00000067101	158	-17.55	ENSMUSG00000026824	Phf24	PHD finger protein 24
mmu-miR-149-5p	ENSMUST00000067124	157	-21.27	ENSMUSG00000020593	Mzf1	myeloid zinc finger 1
mmu-miR-149-5p	ENSMUST00000067168	168	-23.5	ENSMUSG00000054256	Zzef1	zinc finger, ZZ-type with EF hand domain 1
mmu-miR-149-5p	ENSMUST00000067327	153	-26.51	ENSMUSG00000003031	Cap1	CAP, adenylate cyclase-associated protein 1 (yeast)
mmu-miR-149-5p	ENSMUST00000067375	159	-34.33	ENSMUSG00000054360	Kat6b	K(lysine) acetyltransferase 6B
mmu-miR-149-5p	ENSMUST00000067404	153	-23.42	ENSMUSG00000040242	D430042O09Rik	RIKEN cDNA D430042O09 gene
mmu-miR-149-5p	ENSMUST00000067485	153	-18.13	ENSMUSG00000054414	Prr18	proline rich 18
mmu-miR-149-5p	ENSMUST00000067505	155	-29.13	ENSMUSG00000054434	Thsd1	thrombospondin, type I, domain 1
mmu-miR-149-5p	ENSMUST00000067530	151	-22.9	ENSMUSG00000054455	Impg2	interphotoreceptor matrix proteoglycan 2
mmu-miR-149-5p	ENSMUST00000067620	162	-22.69	ENSMUSG00000015970	Socs6	suppressor of cytokine signaling 6
mmu-miR-149-5p	ENSMUST00000067631	152	-21.31	ENSMUSG00000049922	Sertm1	serine rich and transmembrane domain containing 1
mmu-miR-149-5p	ENSMUST00000067680	164	-20.02	ENSMUSG00000054555	Sdc3	syndecan 3
mmu-miR-149-5p	ENSMUST00000067692	158	-23.21	ENSMUSG00000007646	Cpsf4	cleavage and polyadenylation specific factor 4
mmu-miR-149-5p	ENSMUST00000067700	158	-23.42	ENSMUSG00000058690	Haus6	HAUS augmin-like complex, subunit 6
mmu-miR-149-5p	ENSMUST00000067754	150	-20.69	ENSMUSG00000020732	Rab31	RAB31, member RAS oncogene family
mmu-miR-149-5p	ENSMUST00000067854	153	-29.65	ENSMUSG00000054676	Ptafr	platelet-activating factor receptor
mmu-miR-149-5p	ENSMUST00000067872	162	-23.77	ENSMUSG00000005107	Il6st	interleukin 6 signal transducer
mmu-miR-149-5p	ENSMUST00000067880	152	-22.11	ENSMUSG00000054693	Adcyap1r1	adenylate cyclase activating polypeptide 1 receptor 1
mmu-miR-149-5p	ENSMUST00000067886	162	-23.77	ENSMUSG00000005107	Pcdha1	protocadherin alpha 1
mmu-miR-149-5p	ENSMUST00000067916	154	-14.46	ENSMUSG00000026173	Chst13	carbohydrate (chondroitin 4) sulfotransferase 13
mmu-miR-149-5p	ENSMUST00000068023	153	-18	ENSMUSG00000054793	Them6	thioesterase superfamily member 6
mmu-miR-149-5p	ENSMUST00000068031	161	-32.89	ENSMUSG00000020914	Elovl6	ELOVL family member 6, elongation of long chain fatty acids (yeast)
mmu-miR-149-5p	ENSMUST00000068135	152	-21.38	ENSMUSG00000031994	Oprl1	opioid receptor-like 1
mmu-miR-149-5p	ENSMUST00000068258	153	-24.07	ENSMUSG00000054951	Camk2g	calcium/calmodulin-dependent protein kinase II gamma
mmu-miR-149-5p	ENSMUST00000068326	159	-18.8	ENSMUSG00000032754	Crb3	crumbs family member 3
mmu-miR-149-5p	ENSMUST00000068457	155	-21.89	ENSMUSG00000036167	Myo15	myosin XV
mmu-miR-149-5p	ENSMUST00000068505	155	-21.44	ENSMUSG00000026509	Myo9b	myosin IXb
mmu-miR-149-5p	ENSMUST00000068664	160	-22.57	ENSMUSG00000032340	Cfap57	cilia and flagella associated protein 57
mmu-miR-149-5p	ENSMUST00000068690	168	-33.45	ENSMUSG00000057337	Mprip	myosin phosphatase Rho interacting protein
mmu-miR-149-5p	ENSMUST00000068726	156	-32.61	ENSMUSG00000005506	Lrrc40	leucine rich repeat containing 40
mmu-miR-149-5p	ENSMUST00000068747	156	-32.61	ENSMUSG00000005506	Hk1	hexokinase 1
mmu-miR-149-5p	ENSMUST00000068792	152	-24.98	ENSMUSG00000055296	Prepl	prolyl endopeptidase-like
mmu-miR-149-5p	ENSMUST00000068865	152	-20.49	ENSMUSG00000055541	Gm10113	predicted gene 10113
mmu-miR-149-5p	ENSMUST00000068904	156	-20.55	ENSMUSG00000023039	Oas1h	2'-5' oligoadenylate synthetase 1H
mmu-miR-149-5p	ENSMUST00000068967	163	-25.37	ENSMUSG00000036466	Lmtk3	lemur tyrosine kinase 3
mmu-miR-149-5p	ENSMUST00000068981	159	-21.08	ENSMUSG00000020758	Hvcn1	hydrogen voltage-gated channel 1
mmu-miR-149-5p	ENSMUST00000069005	162	-26.49	ENSMUSG00000020589	4921528I07Rik	RIKEN cDNA 4921528I07 gene
mmu-miR-149-5p	ENSMUST00000069009	160	-25.3	ENSMUSG00000055435	Exoc3l4	exocyst complex component 3-like 4
mmu-miR-149-5p	ENSMUST00000069057	155	-25.56	ENSMUSG00000017774	Sox6	SRY (sex determining region Y)-box 6
mmu-miR-149-5p	ENSMUST00000069066	162	-26.49	ENSMUSG00000020589	Foxk1	forkhead box K1
mmu-miR-149-5p	ENSMUST00000069097	159	-18.79	ENSMUSG00000028842	Lrrc16a	leucine rich repeat containing 16A
mmu-miR-149-5p	ENSMUST00000069098	160	-22.94	ENSMUSG00000055485	Tmem40	transmembrane protein 40
mmu-miR-149-5p	ENSMUST00000069168	150	-18.14	ENSMUSG00000055531	Inpp5d	inositol polyphosphate-5-phosphatase D
mmu-miR-149-5p	ENSMUST00000069184	150	-23.19	ENSMUSG00000036062	Slc9a5	solute carrier family 9 (sodium/hydrogen exchanger), member 5
mmu-miR-149-5p	ENSMUST00000069289	156	-28.4	ENSMUSG00000030380	Cdh23	cadherin 23 (otocadherin)
mmu-miR-149-5p	ENSMUST00000069395	157	-24.14	ENSMUSG00000055670	Ccdc177	coiled-coil domain containing 177
mmu-miR-149-5p	ENSMUST00000069503	154	-29.58	ENSMUSG00000020513	Foxm1	forkhead box M1
mmu-miR-149-5p	ENSMUST00000069533	159	-28.43	ENSMUSG00000028656	Tgif2	TGFB-induced factor homeobox 2
mmu-miR-149-5p	ENSMUST00000069648	154	-17.53	ENSMUSG00000021767	Fnbp1	formin binding protein 1
mmu-miR-149-5p	ENSMUST00000069660	153	-22.52	ENSMUSG00000032743	Syt7	synaptotagmin VII
mmu-miR-149-5p	ENSMUST00000069742	158	-31.66	ENSMUSG00000055945	Gsg1l	GSG1-like
mmu-miR-149-5p	ENSMUST00000069828	157	-21.95	ENSMUSG00000031480	Ptpre	protein tyrosine phosphatase, receptor type, E
mmu-miR-149-5p	ENSMUST00000069870	157	-19.52	ENSMUSG00000017418	Ube3b	ubiquitin protein ligase E3B
mmu-miR-149-5p	ENSMUST00000069936	155	-25.13	ENSMUSG00000035270	Klf10	Kruppel-like factor 10
mmu-miR-149-5p	ENSMUST00000070116	156	-15.14	ENSMUSG00000056153	Gtf2ird1	general transcription factor II I repeat domain-containing 1
mmu-miR-149-5p	ENSMUST00000070313	162	-26.28	ENSMUSG00000039410	Vmn1r59	vomeronasal 1 receptor 59
mmu-miR-149-5p	ENSMUST00000070342	153	-25.27	ENSMUSG00000056306	Fam69b	family with sequence similarity 69, member B
mmu-miR-149-5p	ENSMUST00000070478	154	-31.42	ENSMUSG00000025743	Ifnlr1	interferon lambda receptor 1
mmu-miR-149-5p	ENSMUST00000070487	151	-20.43	ENSMUSG00000029625	Rffl	ring finger and FYVE like domain containing protein
mmu-miR-149-5p	ENSMUST00000070607	151	-28.25	ENSMUSG00000038047	Olfr121	olfactory receptor 121
mmu-miR-149-5p	ENSMUST00000070673	166	-30.09	ENSMUSG00000056515	Adgrg5	adhesion G protein-coupled receptor G5
mmu-miR-149-5p	ENSMUST00000070690	164	-34.37	ENSMUSG00000056529	Scimp	SLP adaptor and CSK interacting membrane protein
mmu-miR-149-5p	ENSMUST00000070731	154	-26.05	ENSMUSG00000021756	Lrrtm4	leucine rich repeat transmembrane neuronal 4
mmu-miR-149-5p	ENSMUST00000070736	151	-20.64	ENSMUSG00000029778	Tmem184b	transmembrane protein 184b
mmu-miR-149-5p	ENSMUST00000070756	151	-20.64	ENSMUSG00000029778	Dusp13	dual specificity phosphatase 13
mmu-miR-149-5p	ENSMUST00000070797	158	-20.21	ENSMUSG00000103442	Vmn1r63	vomeronasal 1 receptor 63
mmu-miR-149-5p	ENSMUST00000070890	152	-19.5	ENSMUSG00000056643	Baiap2	brain-specific angiogenesis inhibitor 1-associated protein 2
mmu-miR-149-5p	ENSMUST00000070923	157	-27.05	ENSMUSG00000056665	Plekha1	pleckstrin homology domain containing, family A (phosphoinositide binding specific) member 1
mmu-miR-149-5p	ENSMUST00000071402	156	-25.18	ENSMUSG00000041220	Pitpnm3	PITPNM family member 3
mmu-miR-149-5p	ENSMUST00000071539	150	-16.85	ENSMUSG00000041654	Olfr701	olfactory receptor 701
mmu-miR-149-5p	ENSMUST00000071585	153	-27.41	ENSMUSG00000027584	Chic2	cysteine-rich hydrophobic domain 2
mmu-miR-149-5p	ENSMUST00000071816	159	-22.75	ENSMUSG00000021820	Cav3	caveolin 3
mmu-miR-149-5p	ENSMUST00000071826	154	-21.61	ENSMUSG00000044279	Cacna1c	calcium channel, voltage-dependent, L type, alpha 1C subunit
mmu-miR-149-5p	ENSMUST00000071880	153	-22.25	ENSMUSG00000042678	Ap3s2	adaptor-related protein complex 3, sigma 2 subunit
mmu-miR-149-5p	ENSMUST00000071935	174	-31.46	ENSMUSG00000004677	Nfatc2ip	nuclear factor of activated T cells, cytoplasmic, calcineurin dependent 2 interacting protein
mmu-miR-149-5p	ENSMUST00000071972	160	-26.08	ENSMUSG00000028730	Frmd4a	FERM domain containing 4A
mmu-miR-149-5p	ENSMUST00000072031	159	-25.94	ENSMUSG00000005417	Arhgap35	Rho GTPase activating protein 35
mmu-miR-149-5p	ENSMUST00000072055	165	-31.42	ENSMUSG00000024843	Olfr1354	olfactory receptor 1354
mmu-miR-149-5p	ENSMUST00000072080	158	-24.14	ENSMUSG00000063052	Fbxo40	F-box protein 40
mmu-miR-149-5p	ENSMUST00000072357	152	-21.66	ENSMUSG00000037012	Psg29	pregnancy-specific glycoprotein 29
mmu-miR-149-5p	ENSMUST00000072406	162	-27.79	ENSMUSG00000024127	Cand2	cullin-associated and neddylation-dissociated 2 (putative)
mmu-miR-149-5p	ENSMUST00000072437	158	-25.47	ENSMUSG00000062282	Srrm4	serine/arginine repetitive matrix 4
mmu-miR-149-5p	ENSMUST00000072476	160	-28.3	ENSMUSG00000001168	Rabep1	rabaptin, RAB GTPase binding effector protein 1
mmu-miR-149-5p	ENSMUST00000072580	150	-23.65	ENSMUSG00000062044	Nr6a1	nuclear receptor subfamily 6, group A, member 1
mmu-miR-149-5p	ENSMUST00000072602	157	-23.22	ENSMUSG00000064267	AB124611	cDNA sequence AB124611
mmu-miR-149-5p	ENSMUST00000072612	150	-20.94	ENSMUSG00000064299	Sema6d	sema domain, transmembrane domain (TM), and cytoplasmic domain, (semaphorin) 6D
mmu-miR-149-5p	ENSMUST00000072646	150	-24.62	ENSMUSG00000021280	Gria3	glutamate receptor, ionotropic, AMPA3 (alpha 3)
mmu-miR-149-5p	ENSMUST00000072753	159	-24.13	ENSMUSG00000061887	Csn1s2a	casein alpha s2-like A
mmu-miR-149-5p	ENSMUST00000072804	151	-16.08	ENSMUSG00000051910	Ggt6	gamma-glutamyltransferase 6
mmu-miR-149-5p	ENSMUST00000072837	156	-19.58	ENSMUSG00000056493	Crtc1	CREB regulated transcription coactivator 1
mmu-miR-149-5p	ENSMUST00000072889	153	-21	ENSMUSG00000021338	Etaa1	Ewing tumor-associated antigen 1
mmu-miR-149-5p	ENSMUST00000072933	153	-18.75	ENSMUSG00000059900	Gpn1	GPN-loop GTPase 1
mmu-miR-149-5p	ENSMUST00000072999	150	-26.72	ENSMUSG00000026288	Spry3	sprouty homolog 3 (Drosophila)
mmu-miR-149-5p	ENSMUST00000073149	156	-25.38	ENSMUSG00000014786	Zdhhc8	zinc finger, DHHC domain containing 8
mmu-miR-149-5p	ENSMUST00000073242	161	-24.43	ENSMUSG00000012819	Pcbp2	poly(rC) binding protein 2
mmu-miR-149-5p	ENSMUST00000073251	153	-26.77	ENSMUSG00000062961	Ext1	exostoses (multiple) 1
mmu-miR-149-5p	ENSMUST00000073316	156	-18.41	ENSMUSG00000001517	Cttnbp2nl	CTTNBP2 N-terminal like
mmu-miR-149-5p	ENSMUST00000073352	159	-29.34	ENSMUSG00000062175	Atp10b	ATPase, class V, type 10B
mmu-miR-149-5p	ENSMUST00000073792	152	-20.55	ENSMUSG00000034602	Obp2a	odorant binding protein 2A
mmu-miR-149-5p	ENSMUST00000073879	166	-27.61	ENSMUSG00000075415	Cyp26b1	cytochrome P450, family 26, subfamily b, polypeptide 1
mmu-miR-149-5p	ENSMUST00000073899	152	-28.98	ENSMUSG00000024743	0610030E20Rik	RIKEN cDNA 0610030E20 gene
mmu-miR-149-5p	ENSMUST00000073935	152	-30.65	ENSMUSG00000046182	Osbpl6	oxysterol binding protein-like 6
mmu-miR-149-5p	ENSMUST00000073961	155	-24.66	ENSMUSG00000041836	Rasal2	RAS protein activator like 2
mmu-miR-149-5p	ENSMUST00000074002	152	-21.05	ENSMUSG00000029577	Pirb	paired Ig-like receptor B
mmu-miR-149-5p	ENSMUST00000074043	157	-23.22	ENSMUSG00000037465	Lrrc58	leucine rich repeat containing 58
mmu-miR-149-5p	ENSMUST00000074114	158	-21.69	ENSMUSG00000023079	Gpc6	glypican 6
mmu-miR-149-5p	ENSMUST00000074132	159	-18.48	ENSMUSG00000074401	Nkpd1	NTPase, KAP family P-loop domain containing 1
mmu-miR-149-5p	ENSMUST00000074240	150	-19.65	ENSMUSG00000036186	Dennd6b	DENN/MADD domain containing 6B
mmu-miR-149-5p	ENSMUST00000074408	157	-27.67	ENSMUSG00000062157	Tdrd9	tudor domain containing 9
mmu-miR-149-5p	ENSMUST00000074515	162	-24.1	ENSMUSG00000020696	Stox2	storkhead box 2
mmu-miR-149-5p	ENSMUST00000074555	151	-19.24	ENSMUSG00000060017	Mctp2	multiple C2 domains, transmembrane 2
mmu-miR-149-5p	ENSMUST00000074570	164	-28.64	ENSMUSG00000061577	Lin28b	lin-28 homolog B (C. elegans)
mmu-miR-149-5p	ENSMUST00000074572	152	-20.57	ENSMUSG00000057135	Fam57b	family with sequence similarity 57, member B
mmu-miR-149-5p	ENSMUST00000074662	168	-30.64	ENSMUSG00000052581	Kcnip2	Kv channel-interacting protein 2
mmu-miR-149-5p	ENSMUST00000074991	154	-18.87	ENSMUSG00000009035	Wdr90	WD repeat domain 90
mmu-miR-149-5p	ENSMUST00000075040	160	-25.89	ENSMUSG00000021768	Paqr9	progestin and adipoQ receptor family member IX
mmu-miR-149-5p	ENSMUST00000075085	162	-19.8	ENSMUSG00000058631	Cpeb3	cytoplasmic polyadenylation element binding protein 3
mmu-miR-149-5p	ENSMUST00000075180	150	-21.99	ENSMUSG00000025372	Pcyt1a	phosphate cytidylyltransferase 1, choline, alpha isoform
mmu-miR-149-5p	ENSMUST00000075181	169	-26.5	ENSMUSG00000040268	Ntrk2	neurotrophic tyrosine kinase, receptor, type 2
mmu-miR-149-5p	ENSMUST00000075258	157	-20.57	ENSMUSG00000040543	Btbd9	BTB (POZ) domain containing 9
mmu-miR-149-5p	ENSMUST00000075372	154	-23.29	ENSMUSG00000041607	Fip1l1	FIP1 like 1 (S. cerevisiae)
mmu-miR-149-5p	ENSMUST00000075414	156	-22.48	ENSMUSG00000036744	Nedd4l	neural precursor cell expressed, developmentally down-regulated gene 4-like
mmu-miR-149-5p	ENSMUST00000075452	155	-32.11	ENSMUSG00000029229	Opn1sw	opsin 1 (cone pigments), short-wave-sensitive (color blindness, tritan)
mmu-miR-149-5p	ENSMUST00000075477	152	-25.41	ENSMUSG00000062694	Rac1	RAS-related C3 botulinum substrate 1
mmu-miR-149-5p	ENSMUST00000075591	158	-25.11	ENSMUSG00000051331	1810041L15Rik	RIKEN cDNA 1810041L15 gene
mmu-miR-149-5p	ENSMUST00000075606	159	-23.93	ENSMUSG00000024937	Rnf169	ring finger protein 169
mmu-miR-149-5p	ENSMUST00000075657	159	-17.69	ENSMUSG00000063801	Dbp	D site albumin promoter binding protein
mmu-miR-149-5p	ENSMUST00000075671	150	-20.46	ENSMUSG00000030722	Os9	amplified in osteosarcoma
mmu-miR-149-5p	ENSMUST00000075767	160	-24.9	ENSMUSG00000026657	Entpd7	ectonucleoside triphosphate diphosphohydrolase 7
mmu-miR-149-5p	ENSMUST00000075845	156	-21.46	ENSMUSG00000058230	Apbb1	amyloid beta (A4) precursor protein-binding, family B, member 1
mmu-miR-149-5p	ENSMUST00000075859	171	-25.47	ENSMUSG00000094673	Sh3pxd2a	SH3 and PX domains 2A
mmu-miR-149-5p	ENSMUST00000075869	154	-20.22	ENSMUSG00000047746	Trabd	TraB domain containing
mmu-miR-149-5p	ENSMUST00000075916	153	-19.47	ENSMUSG00000029587	Gm5152	predicted gene 5152
mmu-miR-149-5p	ENSMUST00000075934	166	-25.66	ENSMUSG00000023159	Nmt2	N-myristoyltransferase 2
mmu-miR-149-5p	ENSMUST00000075995	155	-19.54	ENSMUSG00000030319	Erbb3	erb-b2 receptor tyrosine kinase 3
mmu-miR-149-5p	ENSMUST00000076051	159	-18.8	ENSMUSG00000032754	Mamld1	mastermind-like domain containing 1
mmu-miR-149-5p	ENSMUST00000076124	151	-17.63	ENSMUSG00000063919	Cyp2b9	cytochrome P450, family 2, subfamily b, polypeptide 9
mmu-miR-149-5p	ENSMUST00000076270	165	-23	ENSMUSG00000020817	Sephs2	selenophosphate synthetase 2
mmu-miR-149-5p	ENSMUST00000076275	170	-35.52	ENSMUSG00000063972	Gpx2	glutathione peroxidase 2
mmu-miR-149-5p	ENSMUST00000076326	160	-24.27	ENSMUSG00000057191	Dio2	deiodinase, iodothyronine, type II
mmu-miR-149-5p	ENSMUST00000076335	157	-23.19	ENSMUSG00000027200	Tacc1	transforming, acidic coiled-coil containing protein 1
mmu-miR-149-5p	ENSMUST00000076349	156	-18.96	ENSMUSG00000001986	Ank1	ankyrin 1, erythroid
mmu-miR-149-5p	ENSMUST00000076379	151	-19.68	ENSMUSG00000061937	Zdhhc18	zinc finger, DHHC domain containing 18
mmu-miR-149-5p	ENSMUST00000076443	151	-21.32	ENSMUSG00000040471	Wasf2	WAS protein family, member 2
mmu-miR-149-5p	ENSMUST00000076615	164	-28.19	ENSMUSG00000003575	Hivep3	human immunodeficiency virus type I enhancer binding protein 3
mmu-miR-149-5p	ENSMUST00000076661	152	-16.47	ENSMUSG00000016984	Kif19a	kinesin family member 19A
mmu-miR-149-5p	ENSMUST00000076949	162	-21.71	ENSMUSG00000064037	Bub3	BUB3 mitotic checkpoint protein
mmu-miR-149-5p	ENSMUST00000076951	167	-22.25	ENSMUSG00000061654	Wdr11	WD repeat domain 11
mmu-miR-149-5p	ENSMUST00000076957	152	-25.58	ENSMUSG00000060166	Gm10447	predicted gene 10447
mmu-miR-149-5p	ENSMUST00000076968	152	-28.98	ENSMUSG00000024743	Dnah17	dynein, axonemal, heavy chain 17
mmu-miR-149-5p	ENSMUST00000077037	156	-32.61	ENSMUSG00000056851	Cd47	CD47 antigen (Rh-related antigen, integrin-associated signal transducer)
mmu-miR-149-5p	ENSMUST00000077093	153	-17.68	ENSMUSG00000042810	Pacs2	phosphofurin acidic cluster sorting protein 2
mmu-miR-149-5p	ENSMUST00000077273	151	-21.36	ENSMUSG00000061731	Ppp2r5c	protein phosphatase 2, regulatory subunit B', gamma
mmu-miR-149-5p	ENSMUST00000077355	161	-25.02	ENSMUSG00000015222	Arnt2	aryl hydrocarbon receptor nuclear translocator 2
mmu-miR-149-5p	ENSMUST00000077485	153	-19.47	ENSMUSG00000029587	Cish	cytokine inducible SH2-containing protein
mmu-miR-149-5p	ENSMUST00000077548	160	-24.65	ENSMUSG00000062127	Rasl12	RAS-like, family 12
mmu-miR-149-5p	ENSMUST00000077659	150	-18.59	ENSMUSG00000055415	Pdx1	pancreatic and duodenal homeobox 1
mmu-miR-149-5p	ENSMUST00000077667	151	-18.06	ENSMUSG00000062061	Usp12	ubiquitin specific peptidase 12
mmu-miR-149-5p	ENSMUST00000077705	150	-21.35	ENSMUSG00000063415	Stat2	signal transducer and activator of transcription 2
mmu-miR-149-5p	ENSMUST00000077783	165	-23.37	ENSMUSG00000058706	Ncoa1	nuclear receptor coactivator 1
mmu-miR-149-5p	ENSMUST00000077847	157	-23.19	ENSMUSG00000027200	Kcnk6	potassium inwardly-rectifying channel, subfamily K, member 6
mmu-miR-149-5p	ENSMUST00000077972	160	-23.45	ENSMUSG00000042359	Zfp157	zinc finger protein 157
mmu-miR-149-5p	ENSMUST00000077983	161	-26.99	ENSMUSG00000026927	Atp1a2	ATPase, Na+/K+ transporting, alpha 2 polypeptide
mmu-miR-149-5p	ENSMUST00000078308	152	-31.84	ENSMUSG00000070565	Pitpnm2	phosphatidylinositol transfer protein, membrane-associated 2
mmu-miR-149-5p	ENSMUST00000078320	158	-25.11	ENSMUSG00000051331	Fam20b	family with sequence similarity 20, member B
mmu-miR-149-5p	ENSMUST00000078404	156	-32.61	ENSMUSG00000056851	Tmem150b	transmembrane protein 150B
mmu-miR-149-5p	ENSMUST00000078451	156	-21.02	ENSMUSG00000058818	C330021F23Rik	RIKEN cDNA C330021F23 gene
mmu-miR-149-5p	ENSMUST00000078616	152	-18.58	ENSMUSG00000026930	Elk4	ELK4, member of ETS oncogene family
mmu-miR-149-5p	ENSMUST00000078621	157	-23.19	ENSMUSG00000027200	Pkd2	polycystic kidney disease 2
mmu-miR-149-5p	ENSMUST00000078717	153	-19.86	ENSMUSG00000034158	Speg	SPEG complex locus
mmu-miR-149-5p	ENSMUST00000078849	160	-22.75	ENSMUSG00000058571	Gnl1	guanine nucleotide binding protein-like 1
mmu-miR-149-5p	ENSMUST00000078908	155	-25.36	ENSMUSG00000060621	Shisa3	shisa family member 3
mmu-miR-149-5p	ENSMUST00000078953	161	-25.73	ENSMUSG00000015377	Fbxl5	F-box and leucine-rich repeat protein 5
mmu-miR-149-5p	ENSMUST00000078988	155	-36.58	ENSMUSG00000033306	Plekha5	pleckstrin homology domain containing, family A member 5
mmu-miR-149-5p	ENSMUST00000079009	152	-21.36	ENSMUSG00000054003	Zfp952	zinc finger protein 952
mmu-miR-149-5p	ENSMUST00000079157	160	-29.34	ENSMUSG00000028886	Wiz	widely-interspaced zinc finger motifs
mmu-miR-149-5p	ENSMUST00000079195	151	-21.23	ENSMUSG00000038143	Uvssa	UV stimulated scaffold protein A
mmu-miR-149-5p	ENSMUST00000079323	150	-24.35	ENSMUSG00000032776	Depdc5	DEP domain containing 5
mmu-miR-149-5p	ENSMUST00000079390	150	-18.76	ENSMUSG00000063804	Hdac8	histone deacetylase 8
mmu-miR-149-5p	ENSMUST00000079423	164	-38.86	ENSMUSG00000058966	Hs6st1	heparan sulfate 6-O-sulfotransferase 1
mmu-miR-149-5p	ENSMUST00000079431	150	-15.88	ENSMUSG00000025221	Gm10220	predicted gene 10220
mmu-miR-149-5p	ENSMUST00000079461	156	-20.86	ENSMUSG00000073434	Chpf2	chondroitin polymerizing factor 2
mmu-miR-149-5p	ENSMUST00000079573	155	-22.21	ENSMUSG00000030287	Gbx1	gastrulation brain homeobox 1
mmu-miR-149-5p	ENSMUST00000079594	152	-23.41	ENSMUSG00000024130	Mapk8ip3	mitogen-activated protein kinase 8 interacting protein 3
mmu-miR-149-5p	ENSMUST00000079597	154	-20.23	ENSMUSG00000064225	Slc15a1	solute carrier family 15 (oligopeptide transporter), member 1
mmu-miR-149-5p	ENSMUST00000079754	156	-20.35	ENSMUSG00000039652	Slc38a1	solute carrier family 38, member 1
mmu-miR-149-5p	ENSMUST00000079791	156	-23.69	ENSMUSG00000005615	Elfn2	leucine rich repeat and fibronectin type III, extracellular 2
mmu-miR-149-5p	ENSMUST00000079828	159	-23.46	ENSMUSG00000055254	Gm6460	predicted gene 6460
mmu-miR-149-5p	ENSMUST00000079857	163	-24.39	ENSMUSG00000027330	Cpne8	copine VIII
mmu-miR-149-5p	ENSMUST00000079924	150	-22.01	ENSMUSG00000062202	4921511H03Rik	RIKEN cDNA 4921511H03 gene
mmu-miR-149-5p	ENSMUST00000080164	150	-17.81	ENSMUSG00000029227	Espnl	espin-like
mmu-miR-149-5p	ENSMUST00000080418	152	-18.22	ENSMUSG00000024589	Bpifb6	BPI fold containing family B, member 6
mmu-miR-149-5p	ENSMUST00000080428	156	-25.91	ENSMUSG00000058831	Lrch1	leucine-rich repeats and calponin homology (CH) domain containing 1
mmu-miR-149-5p	ENSMUST00000080440	159	-22.75	ENSMUSG00000021820	Hrh1	histamine receptor H1
mmu-miR-149-5p	ENSMUST00000080537	152	-21.19	ENSMUSG00000001847	Atp2b2	ATPase, Ca++ transporting, plasma membrane 2
mmu-miR-149-5p	ENSMUST00000080658	154	-23.29	ENSMUSG00000041607	Nudt18	nudix (nucleoside diphosphate linked moiety X)-type motif 18
mmu-miR-149-5p	ENSMUST00000080751	154	-28.38	ENSMUSG00000062760	Tcf15	transcription factor 15
mmu-miR-149-5p	ENSMUST00000080817	162	-20.62	ENSMUSG00000058761	Fgd5	FYVE, RhoGEF and PH domain containing 5
mmu-miR-149-5p	ENSMUST00000080885	161	-21.51	ENSMUSG00000059824	Lgals1	lectin, galactose binding, soluble 1
mmu-miR-149-5p	ENSMUST00000080933	152	-19.65	ENSMUSG00000028284	Mgll	monoglyceride lipase
mmu-miR-149-5p	ENSMUST00000080975	165	-28.11	ENSMUSG00000040462	Cds2	CDP-diacylglycerol synthase (phosphatidate cytidylyltransferase) 2
mmu-miR-149-5p	ENSMUST00000081079	167	-27.49	ENSMUSG00000025192	Isy1	ISY1 splicing factor homolog
mmu-miR-149-5p	ENSMUST00000081165	156	-29.64	ENSMUSG00000037032	Cenpb	centromere protein B
mmu-miR-149-5p	ENSMUST00000081335	159	-29.34	ENSMUSG00000062175	Tet3	tet methylcytosine dioxygenase 3
mmu-miR-149-5p	ENSMUST00000081619	151	-17.43	ENSMUSG00000053617	D430041D05Rik	RIKEN cDNA D430041D05 gene
mmu-miR-149-5p	ENSMUST00000081702	150	-33.56	ENSMUSG00000015363	Tmem44	transmembrane protein 44
mmu-miR-149-5p	ENSMUST00000081726	160	-29.34	ENSMUSG00000028886	Osbpl7	oxysterol binding protein-like 7
mmu-miR-149-5p	ENSMUST00000081735	167	-28.46	ENSMUSG00000069355	Arvcf	armadillo repeat gene deleted in velo-cardio-facial syndrome
mmu-miR-149-5p	ENSMUST00000081823	153	-22.25	ENSMUSG00000042678	Hic2	hypermethylated in cancer 2
mmu-miR-149-5p	ENSMUST00000081894	156	-18.52	ENSMUSG00000020456	2018-03-06	membrane-associated ring finger (C3HC4) 6
mmu-miR-149-5p	ENSMUST00000081932	159	-23.32	ENSMUSG00000026643	Marf1	meiosis arrest female 1
mmu-miR-149-5p	ENSMUST00000082059	153	-20.78	ENSMUSG00000018166	Mettl14	methyltransferase like 14
mmu-miR-149-5p	ENSMUST00000082088	152	-21.8	ENSMUSG00000059401	Sec14l1	SEC14-like lipid binding 1
mmu-miR-149-5p	ENSMUST00000082214	158	-29.07	ENSMUSG00000040660	Atp5g1	ATP synthase, H+ transporting, mitochondrial F0 complex, subunit C1 (subunit 9)
mmu-miR-149-5p	ENSMUST00000082262	151	-27.66	ENSMUSG00000078517	Sars	seryl-aminoacyl-tRNA synthetase
mmu-miR-149-5p	ENSMUST00000082428	152	-20.09	ENSMUSG00000049091	Rap1a	RAS-related protein-1a
mmu-miR-149-5p	ENSMUST00000082431	162	-23.43	ENSMUSG00000042808	Tfpi	tissue factor pathway inhibitor
mmu-miR-149-5p	ENSMUST00000082432	151	-19.08	ENSMUSG00000007682	Hmgcs2	3-hydroxy-3-methylglutaryl-Coenzyme A synthase 2
mmu-miR-149-5p	ENSMUST00000084030	160	-33.36	ENSMUSG00000065954	Pde4dip	phosphodiesterase 4D interacting protein (myomegalin)
mmu-miR-149-5p	ENSMUST00000084038	152	-24.76	ENSMUSG00000031543	Syt11	synaptotagmin XI
mmu-miR-149-5p	ENSMUST00000084117	163	-27.96	ENSMUSG00000028980	Dnm1	dynamin 1
mmu-miR-149-5p	ENSMUST00000084238	153	-31.73	ENSMUSG00000037553	Rapgef1	Rap guanine nucleotide exchange factor (GEF) 1
mmu-miR-149-5p	ENSMUST00000084241	157	-24.85	ENSMUSG00000028868	Mfn1	mitofusin 1
mmu-miR-149-5p	ENSMUST00000084253	158	-22.29	ENSMUSG00000028906	Camsap1	calmodulin regulated spectrin-associated protein 1
mmu-miR-149-5p	ENSMUST00000084306	161	-17.18	ENSMUSG00000028634	Insr	insulin receptor
mmu-miR-149-5p	ENSMUST00000084368	151	-24.79	ENSMUSG00000010021	Atxn1	ataxin 1
mmu-miR-149-5p	ENSMUST00000084502	172	-26.41	ENSMUSG00000066979	Mapk4	mitogen-activated protein kinase 4
mmu-miR-149-5p	ENSMUST00000084512	160	-33.36	ENSMUSG00000065954	Net1	neuroepithelial cell transforming gene 1
mmu-miR-149-5p	ENSMUST00000084519	154	-20.6	ENSMUSG00000042055	Asxl2	additional sex combs like 2 (Drosophila)
mmu-miR-149-5p	ENSMUST00000084653	151	-22.03	ENSMUSG00000072963	Ccdc38	coiled-coil domain containing 38
mmu-miR-149-5p	ENSMUST00000084696	156	-18.5	ENSMUSG00000038156	Gm11733	predicted gene 11733
mmu-miR-149-5p	ENSMUST00000084803	157	-17.57	ENSMUSG00000033987	Acbd4	acyl-Coenzyme A binding domain containing 4
mmu-miR-149-5p	ENSMUST00000084838	161	-23.8	ENSMUSG00000055447	9330159F19Rik	RIKEN cDNA 9330159F19 gene
mmu-miR-149-5p	ENSMUST00000084891	150	-21.41	ENSMUSG00000021143	St3gal1	ST3 beta-galactoside alpha-2,3-sialyltransferase 1
mmu-miR-149-5p	ENSMUST00000084985	154	-22.8	ENSMUSG00000017843	Dlx3	distal-less homeobox 3
mmu-miR-149-5p	ENSMUST00000085077	150	-25.05	ENSMUSG00000015709	Synrg	synergin, gamma
mmu-miR-149-5p	ENSMUST00000085102	162	-32.16	ENSMUSG00000032578	Cluh	clustered mitochondria (cluA/CLU1) homolog
mmu-miR-149-5p	ENSMUST00000085169	153	-25.27	ENSMUSG00000032537	Camkk1	calcium/calmodulin-dependent protein kinase kinase 1, alpha
mmu-miR-149-5p	ENSMUST00000085453	161	-27.63	ENSMUSG00000041696	Trim11	tripartite motif-containing 11
mmu-miR-149-5p	ENSMUST00000085591	173	-31.62	ENSMUSG00000029644	Banp	BTG3 associated nuclear protein
mmu-miR-149-5p	ENSMUST00000085614	150	-23.84	ENSMUSG00000029640	Taf1c	TATA box binding protein (Tbp)-associated factor, RNA polymerase I, C
mmu-miR-149-5p	ENSMUST00000085708	163	-30.96	ENSMUSG00000040033	Adamts18	a disintegrin-like and metallopeptidase (reprolysin type) with thrombospondin type 1 motif, 18
mmu-miR-149-5p	ENSMUST00000085814	160	-20.19	ENSMUSG00000020647	Dock2	dedicator of cyto-kinesis 2
mmu-miR-149-5p	ENSMUST00000085818	156	-28.03	ENSMUSG00000046410	Ccdc157	coiled-coil domain containing 157
mmu-miR-149-5p	ENSMUST00000085856	167	-26.74	ENSMUSG00000036898	Morc2a	microrchidia 2A
mmu-miR-149-5p	ENSMUST00000085913	151	-27.14	ENSMUSG00000007097	Zfp651	zinc finger protein 651
mmu-miR-149-5p	ENSMUST00000086123	157	-23.76	ENSMUSG00000029406	Mobp	myelin-associated oligodendrocytic basic protein
mmu-miR-149-5p	ENSMUST00000086153	165	-25.48	ENSMUSG00000033557	Nat6	N-acetyltransferase 6
mmu-miR-149-5p	ENSMUST00000086361	160	-24.27	ENSMUSG00000057191	Myzap	myocardial zonula adherens protein
mmu-miR-149-5p	ENSMUST00000086363	151	-34.98	ENSMUSG00000046456	Zbtb16	zinc finger and BTB domain containing 16
mmu-miR-149-5p	ENSMUST00000086479	159	-20.26	ENSMUSG00000065952	Tmem94	transmembrane protein 94
mmu-miR-149-5p	ENSMUST00000086555	152	-21.78	ENSMUSG00000035051	Ccnd1	cyclin D1
mmu-miR-149-5p	ENSMUST00000086556	161	-24.2	ENSMUSG00000026436	Fam57a	family with sequence similarity 57, member A
mmu-miR-149-5p	ENSMUST00000086674	155	-18.89	ENSMUSG00000029501	Ccdc62	coiled-coil domain containing 62
mmu-miR-149-5p	ENSMUST00000086831	152	-28.62	ENSMUSG00000034462	Fam161a	family with sequence similarity 161, member A
mmu-miR-149-5p	ENSMUST00000087122	161	-28.04	ENSMUSG00000026207	Mn1	meningioma 1
mmu-miR-149-5p	ENSMUST00000087133	150	-28.49	ENSMUSG00000036435	Entpd6	ectonucleoside triphosphate diphosphohydrolase 6
mmu-miR-149-5p	ENSMUST00000087200	152	-23.85	ENSMUSG00000024429	Map1a	microtubule-associated protein 1 A
mmu-miR-149-5p	ENSMUST00000087241	157	-23.77	ENSMUSG00000050010	Rmdn3	regulator of microtubule dynamics 3
mmu-miR-149-5p	ENSMUST00000087351	151	-22.44	ENSMUSG00000046434	Cldn19	claudin 19
mmu-miR-149-5p	ENSMUST00000087465	156	-29	ENSMUSG00000039753	Gm10471	predicted gene 10471
mmu-miR-149-5p	ENSMUST00000087622	156	-23.01	ENSMUSG00000030231	Gm7347	predicted gene 7347
mmu-miR-149-5p	ENSMUST00000087666	155	-33.92	ENSMUSG00000053390	Lrrc8a	leucine rich repeat containing 8A
mmu-miR-149-5p	ENSMUST00000087703	158	-22.53	ENSMUSG00000024050	Gm10308	predicted gene 10308
mmu-miR-149-5p	ENSMUST00000087864	160	-20.25	ENSMUSG00000037355	Smim15	small integral membrane protein 15
mmu-miR-149-5p	ENSMUST00000087865	152	-19.37	ENSMUSG00000030189	Syndig1l	synapse differentiation inducing 1 like
mmu-miR-149-5p	ENSMUST00000087897	162	-24.74	ENSMUSG00000037426	Mypn	myopalladin
mmu-miR-149-5p	ENSMUST00000087916	159	-32.68	ENSMUSG00000067567	Armc2	armadillo repeat containing 2
mmu-miR-149-5p	ENSMUST00000087984	154	-25.86	ENSMUSG00000000881	Tia1	cytotoxic granule-associated RNA binding protein 1
mmu-miR-149-5p	ENSMUST00000088027	150	-24.18	ENSMUSG00000024219	2410004P03Rik	RIKEN cDNA 2410004P03 gene
mmu-miR-149-5p	ENSMUST00000088174	156	-21.08	ENSMUSG00000045216	Habp2	hyaluronic acid binding protein 2
mmu-miR-149-5p	ENSMUST00000088236	160	-22.89	ENSMUSG00000067698	Klrg2	killer cell lectin-like receptor subfamily G, member 2
mmu-miR-149-5p	ENSMUST00000088295	162	-24.21	ENSMUSG00000038181	Il1rap	interleukin 1 receptor accessory protein
mmu-miR-149-5p	ENSMUST00000088311	162	-22.47	ENSMUSG00000067724	Iqsec2	IQ motif and Sec7 domain 2
mmu-miR-149-5p	ENSMUST00000088345	152	-23.98	ENSMUSG00000024163	Gm960	predicted gene 960
mmu-miR-149-5p	ENSMUST00000088386	150	-20.04	ENSMUSG00000025557	Rnf41	ring finger protein 41
mmu-miR-149-5p	ENSMUST00000088452	170	-34.65	ENSMUSG00000023169	2018-09-05	septin 5
mmu-miR-149-5p	ENSMUST00000088454	170	-34.65	ENSMUSG00000023169	Ptpn14	protein tyrosine phosphatase, non-receptor type 14
mmu-miR-149-5p	ENSMUST00000088592	152	-26.3	ENSMUSG00000043460	Fam129a	family with sequence similarity 129, member A
mmu-miR-149-5p	ENSMUST00000088616	167	-28.46	ENSMUSG00000091903	Srgap2	SLIT-ROBO Rho GTPase activating protein 2
mmu-miR-149-5p	ENSMUST00000088649	152	-21.89	ENSMUSG00000052560	Arhgap26	Rho GTPase activating protein 26
mmu-miR-149-5p	ENSMUST00000088796	154	-23.38	ENSMUSG00000040514	D2hgdh	D-2-hydroxyglutarate dehydrogenase
mmu-miR-149-5p	ENSMUST00000088904	161	-26.18	ENSMUSG00000049515	Ramp1	receptor (calcitonin) activity modifying protein 1
mmu-miR-149-5p	ENSMUST00000088955	163	-29.45	ENSMUSG00000068009	Asxl3	additional sex combs like 3 (Drosophila)
mmu-miR-149-5p	ENSMUST00000088970	153	-25.31	ENSMUSG00000068015	Fbxo36	F-box protein 36
mmu-miR-149-5p	ENSMUST00000088987	150	-20.44	ENSMUSG00000053004	Plekhm3	pleckstrin homology domain containing, family M, member 3
mmu-miR-149-5p	ENSMUST00000089003	155	-23.02	ENSMUSG00000030302	Otud3	OTU domain containing 3
mmu-miR-149-5p	ENSMUST00000089049	150	-20.09	ENSMUSG00000045211	Alg6	asparagine-linked glycosylation 6 (alpha-1,3,-glucosyltransferase)
mmu-miR-149-5p	ENSMUST00000089054	152	-23.59	ENSMUSG00000036502	Arrb1	arrestin, beta 1
mmu-miR-149-5p	ENSMUST00000089112	159	-21.76	ENSMUSG00000068079	Omp	olfactory marker protein
mmu-miR-149-5p	ENSMUST00000089250	153	-19.62	ENSMUSG00000059456	Exoc8	exocyst complex component 8
mmu-miR-149-5p	ENSMUST00000089334	152	-23.3	ENSMUSG00000034037	Afg3l1	AFG3-like AAA ATPase 1
mmu-miR-149-5p	ENSMUST00000089377	151	-22.2	ENSMUSG00000068220	Mc1r	melanocortin 1 receptor
mmu-miR-149-5p	ENSMUST00000089449	177	-33.81	ENSMUSG00000033174	Homer2	homer scaffolding protein 2
mmu-miR-149-5p	ENSMUST00000089461	160	-30.51	ENSMUSG00000058793	Osgin1	oxidative stress induced growth inhibitor 1
mmu-miR-149-5p	ENSMUST00000089497	152	-20.57	ENSMUSG00000030056	Plekhf1	pleckstrin homology domain containing, family F (with FYVE domain) member 1
mmu-miR-149-5p	ENSMUST00000089510	151	-23.64	ENSMUSG00000068267	Ccdc130	coiled-coil domain containing 130
mmu-miR-149-5p	ENSMUST00000089519	162	-30.82	ENSMUSG00000057230	Zfp827	zinc finger protein 827
mmu-miR-149-5p	ENSMUST00000089622	150	-26.09	ENSMUSG00000034832	Pias1	protein inhibitor of activated STAT 1
mmu-miR-149-5p	ENSMUST00000089673	155	-22.55	ENSMUSG00000050468	C5ar2	complement component 5a receptor 2
mmu-miR-149-5p	ENSMUST00000089684	154	-19.64	ENSMUSG00000035629	Vmn1r55	vomeronasal 1 receptor 55
mmu-miR-149-5p	ENSMUST00000089726	156	-22.61	ENSMUSG00000068373	Suv420h2	suppressor of variegation 4-20 homolog 2 (Drosophila)
mmu-miR-149-5p	ENSMUST00000089775	158	-30.83	ENSMUSG00000022537	Bnipl	BCL2/adenovirus E1B 19kD interacting protein like
mmu-miR-149-5p	ENSMUST00000090020	153	-24.29	ENSMUSG00000038534	Kcng1	potassium voltage-gated channel, subfamily G, member 1
mmu-miR-149-5p	ENSMUST00000090024	158	-23.42	ENSMUSG00000058690	Tsc22d2	TSC22 domain family, member 2
mmu-miR-149-5p	ENSMUST00000090103	155	-21.14	ENSMUSG00000000325	Ankub1	ankrin repeat and ubiquitin domain containing 1
mmu-miR-149-5p	ENSMUST00000090190	151	-19.45	ENSMUSG00000050240	Slc12a5	solute carrier family 12, member 5
mmu-miR-149-5p	ENSMUST00000090227	173	-28.49	ENSMUSG00000039100	Zcchc3	zinc finger, CCHC domain containing 3
mmu-miR-149-5p	ENSMUST00000090300	151	-26.2	ENSMUSG00000060657	Ccl28	chemokine (C-C motif) ligand 28
mmu-miR-149-5p	ENSMUST00000090371	160	-24.99	ENSMUSG00000028114	Cd93	CD93 antigen
mmu-miR-149-5p	ENSMUST00000090433	156	-19.64	ENSMUSG00000020823	Atxn7l3b	ataxin 7-like 3B
mmu-miR-149-5p	ENSMUST00000090500	163	-23.88	ENSMUSG00000022519	Slx4ip	SLX4 interacting protein
mmu-miR-149-5p	ENSMUST00000090541	153	-25.04	ENSMUSG00000006057	Brd9	bromodomain containing 9
mmu-miR-149-5p	ENSMUST00000090553	165	-28.36	ENSMUSG00000068739	Nsd1	nuclear receptor-binding SET-domain protein 1
mmu-miR-149-5p	ENSMUST00000090678	173	-32.13	ENSMUSG00000068798	B3galt5	UDP-Gal:betaGlcNAc beta 1,3-galactosyltransferase, polypeptide 5
mmu-miR-149-5p	ENSMUST00000090732	158	-20.02	ENSMUSG00000027082	Ano3	anoctamin 3
mmu-miR-149-5p	ENSMUST00000090746	153	-19.27	ENSMUSG00000027875	Zfp408	zinc finger protein 408
mmu-miR-149-5p	ENSMUST00000090750	164	-28.57	ENSMUSG00000038170	Tbc1d32	TBC1 domain family, member 32
mmu-miR-149-5p	ENSMUST00000090945	156	-27.68	ENSMUSG00000068923	B3galnt2	UDP-GalNAc:betaGlcNAc beta 1,3-galactosaminyltransferase, polypeptide 2
mmu-miR-149-5p	ENSMUST00000091010	155	-35.12	ENSMUSG00000026883	Lsamp	limbic system-associated membrane protein
mmu-miR-149-5p	ENSMUST00000091089	155	-23.64	ENSMUSG00000026825	Ccdc58	coiled-coil domain containing 58
mmu-miR-149-5p	ENSMUST00000091146	155	-23.63	ENSMUSG00000039844	Zbtb2	zinc finger and BTB domain containing 2
mmu-miR-149-5p	ENSMUST00000091257	157	-15.8	ENSMUSG00000027668	Copz1	coatomer protein complex, subunit zeta 1
mmu-miR-149-5p	ENSMUST00000091268	158	-26.64	ENSMUSG00000026933	Abcc1	ATP-binding cassette, sub-family C (CFTR/MRP), member 1
mmu-miR-149-5p	ENSMUST00000091269	150	-29.73	ENSMUSG00000021709	Pip5kl1	phosphatidylinositol-4-phosphate 5-kinase-like 1
mmu-miR-149-5p	ENSMUST00000091291	154	-20.66	ENSMUSG00000005534	Rnf157	ring finger protein 157
mmu-miR-149-5p	ENSMUST00000091418	152	-18.37	ENSMUSG00000026740	Tanc2	tetratricopeptide repeat, ankyrin repeat and coiled-coil containing 2
mmu-miR-149-5p	ENSMUST00000091497	160	-24.9	ENSMUSG00000026657	Mrc2	mannose receptor, C type 2
mmu-miR-149-5p	ENSMUST00000091628	167	-30.9	ENSMUSG00000046876	Ezh1	enhancer of zeste 1 polycomb repressive complex 2 subunit
mmu-miR-149-5p	ENSMUST00000091851	151	-25.59	ENSMUSG00000024558	Sgca	sarcoglycan, alpha (dystrophin-associated glycoprotein)
mmu-miR-149-5p	ENSMUST00000091853	156	-25.76	ENSMUSG00000021215	Samd4	sterile alpha motif domain containing 4
mmu-miR-149-5p	ENSMUST00000092003	154	-21.92	ENSMUSG00000037486	Gm10384	predicted gene 10384
mmu-miR-149-5p	ENSMUST00000092215	150	-22.97	ENSMUSG00000036168	Dusp16	dual specificity phosphatase 16
mmu-miR-149-5p	ENSMUST00000092378	152	-23.4	ENSMUSG00000025575	Rin3	Ras and Rab interactor 3
mmu-miR-149-5p	ENSMUST00000092394	165	-33.68	ENSMUSG00000069588	Gpr27	G protein-coupled receptor 27
mmu-miR-149-5p	ENSMUST00000092559	155	-21	ENSMUSG00000056938	Iqsec1	IQ motif and Sec7 domain 1
mmu-miR-149-5p	ENSMUST00000092576	162	-22.56	ENSMUSG00000027646	Ccdc142	coiled-coil domain containing 142
mmu-miR-149-5p	ENSMUST00000092627	152	-20.76	ENSMUSG00000004360	Nhsl2	NHS-like 2
mmu-miR-149-5p	ENSMUST00000092640	164	-21.97	ENSMUSG00000013846	Gm29609	predicted gene 29609
mmu-miR-149-5p	ENSMUST00000092768	150	-19.82	ENSMUSG00000001510	Dpp6	dipeptidylpeptidase 6
mmu-miR-149-5p	ENSMUST00000092834	157	-20.44	ENSMUSG00000034940	Clec5a	C-type lectin domain family 5, member a
mmu-miR-149-5p	ENSMUST00000092915	165	-31.56	ENSMUSG00000020741	Dgki	diacylglycerol kinase, iota
mmu-miR-149-5p	ENSMUST00000092937	155	-21.25	ENSMUSG00000020785	Zfp449	zinc finger protein 449
mmu-miR-149-5p	ENSMUST00000093061	159	-22.5	ENSMUSG00000020455	Klf14	Kruppel-like factor 14
mmu-miR-149-5p	ENSMUST00000093078	152	-21.65	ENSMUSG00000025316	Ddi2	DNA-damage inducible protein 2
mmu-miR-149-5p	ENSMUST00000093099	157	-24.92	ENSMUSG00000031832	Hspb7	heat shock protein family, member 7 (cardiovascular)
mmu-miR-149-5p	ENSMUST00000093113	151	-22.24	ENSMUSG00000053399	Med18	mediator complex subunit 18
mmu-miR-149-5p	ENSMUST00000093193	153	-19.35	ENSMUSG00000020143	Trim44	tripartite motif-containing 44
mmu-miR-149-5p	ENSMUST00000093301	155	-21.91	ENSMUSG00000033009	Dvl2	dishevelled segment polarity protein 2
mmu-miR-149-5p	ENSMUST00000093350	156	-18.52	ENSMUSG00000020456	Kpna6	karyopherin (importin) alpha 6
mmu-miR-149-5p	ENSMUST00000093362	152	-22.32	ENSMUSG00000049680	Tmem234	transmembrane protein 234
mmu-miR-149-5p	ENSMUST00000093381	153	-20.93	ENSMUSG00000051427	Adprhl2	ADP-ribosylhydrolase like 2
mmu-miR-149-5p	ENSMUST00000093389	151	-18.54	ENSMUSG00000034543	Sort1	sortilin 1
mmu-miR-149-5p	ENSMUST00000093772	156	-23.67	ENSMUSG00000013419	Myocd	myocardin
mmu-miR-149-5p	ENSMUST00000093773	157	-23.24	ENSMUSG00000032517	Sestd1	SEC14 and spectrin domains 1
mmu-miR-149-5p	ENSMUST00000093785	154	-19.73	ENSMUSG00000079334	Mog	myelin oligodendrocyte glycoprotein
mmu-miR-149-5p	ENSMUST00000093786	153	-20.16	ENSMUSG00000010067	Tom1l2	target of myb1-like 2 (chicken)
mmu-miR-149-5p	ENSMUST00000093823	154	-20.66	ENSMUSG00000041361	Ptgfrn	prostaglandin F2 receptor negative regulator
mmu-miR-149-5p	ENSMUST00000093852	159	-25.07	ENSMUSG00000066687	Slc5a9	solute carrier family 5 (sodium/glucose cotransporter), member 9
mmu-miR-149-5p	ENSMUST00000093912	159	-24.16	ENSMUSG00000020747	Vdac1	voltage-dependent anion channel 1
mmu-miR-149-5p	ENSMUST00000093962	162	-24.72	ENSMUSG00000070348	Stam2	signal transducing adaptor molecule (SH3 domain and ITAM motif) 2
mmu-miR-149-5p	ENSMUST00000094014	164	-24.69	ENSMUSG00000069808	Ak4	adenylate kinase 4
mmu-miR-149-5p	ENSMUST00000094120	151	-25.89	ENSMUSG00000045482	St6galnac4	ST6 (alpha-N-acetyl-neuraminyl-2,3-beta-galactosyl-1,3)-N-acetylgalactosaminide alpha-2,6-sialyltransferase 4
mmu-miR-149-5p	ENSMUST00000094135	153	-22.25	ENSMUSG00000042678	Ifit2	interferon-induced protein with tetratricopeptide repeats 2
mmu-miR-149-5p	ENSMUST00000094320	161	-22.18	ENSMUSG00000061882	Uap1l1	UDP-N-acteylglucosamine pyrophosphorylase 1-like 1
mmu-miR-149-5p	ENSMUST00000094363	157	-18.67	ENSMUSG00000049811	E2f3	E2F transcription factor 3
mmu-miR-149-5p	ENSMUST00000094463	157	-19.16	ENSMUSG00000070576	Atp8b5	ATPase, class I, type 8B, member 5
mmu-miR-149-5p	ENSMUST00000094467	165	-28.74	ENSMUSG00000033068	Aco1	aconitase 1
mmu-miR-149-5p	ENSMUST00000094617	158	-17.91	ENSMUSG00000030589	Mob3b	MOB kinase activator 3B
mmu-miR-149-5p	ENSMUST00000094639	151	-20.62	ENSMUSG00000027254	Narf	nuclear prelamin A recognition factor
mmu-miR-149-5p	ENSMUST00000094695	160	-27.3	ENSMUSG00000070730	Nat9	N-acetyltransferase 9 (GCN5-related, putative)
mmu-miR-149-5p	ENSMUST00000094823	155	-18.71	ENSMUSG00000066058	Zfp334	zinc finger protein 334
mmu-miR-149-5p	ENSMUST00000094946	160	-22.89	ENSMUSG00000073116	Matn4	matrilin 4
mmu-miR-149-5p	ENSMUST00000095004	160	-22.89	ENSMUSG00000073117	Stat3	signal transducer and activator of transcription 3
mmu-miR-149-5p	ENSMUST00000095027	152	-18.24	ENSMUSG00000037138	Plcg1	phospholipase C, gamma 1
mmu-miR-149-5p	ENSMUST00000095078	155	-21.76	ENSMUSG00000007476	Ccr7	chemokine (C-C motif) receptor 7
mmu-miR-149-5p	ENSMUST00000095087	155	-23.63	ENSMUSG00000039844	Adra1d	adrenergic receptor, alpha 1d
mmu-miR-149-5p	ENSMUST00000095183	161	-22.95	ENSMUSG00000071033	Itpa	inosine triphosphatase (nucleoside triphosphate pyrophosphatase)
mmu-miR-149-5p	ENSMUST00000095388	163	-29.27	ENSMUSG00000020037	Tmem201	transmembrane protein 201
mmu-miR-149-5p	ENSMUST00000095458	153	-20.21	ENSMUSG00000071180	Chml	choroideremia-like
mmu-miR-149-5p	ENSMUST00000095550	164	-27.46	ENSMUSG00000071234	Klhdc7a	kelch domain containing 7A
mmu-miR-149-5p	ENSMUST00000095580	151	-27.3	ENSMUSG00000020067	Ikzf4	IKAROS family zinc finger 4
mmu-miR-149-5p	ENSMUST00000095729	161	-24.4	ENSMUSG00000071324	Ctdsp2	CTD (carboxy-terminal domain, RNA polymerase II, polypeptide A) small phosphatase 2
mmu-miR-149-5p	ENSMUST00000095739	150	-14.89	ENSMUSG00000021556	Matk	megakaryocyte-associated tyrosine kinase
mmu-miR-149-5p	ENSMUST00000095753	170	-30.34	ENSMUSG00000071337	1810043G02Rik	RIKEN cDNA 1810043G02 gene
mmu-miR-149-5p	ENSMUST00000095823	161	-27.11	ENSMUSG00000071398	Trpm2	transient receptor potential cation channel, subfamily M, member 2
mmu-miR-149-5p	ENSMUST00000095948	162	-24.32	ENSMUSG00000025075	Foxo3	forkhead box O3
mmu-miR-149-5p	ENSMUST00000096030	163	-25.4	ENSMUSG00000071537	Hdac2	histone deacetylase 2
mmu-miR-149-5p	ENSMUST00000096129	159	-21.88	ENSMUSG00000022514	Phactr2	phosphatase and actin regulator 2
mmu-miR-149-5p	ENSMUST00000096275	157	-25.35	ENSMUSG00000041115	Clstn1	calsyntenin 1
mmu-miR-149-5p	ENSMUST00000096325	167	-29.19	ENSMUSG00000071691	Sh2d5	SH2 domain containing 5
mmu-miR-149-5p	ENSMUST00000096386	152	-16.46	ENSMUSG00000025373	Arid1a	AT rich interactive domain 1A (SWI-like)
mmu-miR-149-5p	ENSMUST00000096441	151	-18.54	ENSMUSG00000034543	Shank2	SH3/ankyrin domain gene 2
mmu-miR-149-5p	ENSMUST00000096766	151	-24.87	ENSMUSG00000032624	Gpr3	G-protein coupled receptor 3
mmu-miR-149-5p	ENSMUST00000096987	150	-19.41	ENSMUSG00000072214	Adgrb2	adhesion G protein-coupled receptor B2
mmu-miR-149-5p	ENSMUST00000097299	154	-21.61	ENSMUSG00000044279	Nlrp6	NLR family, pyrin domain containing 6
mmu-miR-149-5p	ENSMUST00000097442	162	-19.41	ENSMUSG00000026604	Zzz3	zinc finger, ZZ domain containing 3
mmu-miR-149-5p	ENSMUST00000097541	154	-24.7	ENSMUSG00000026483	Notum	notum pectinacetylesterase homolog (Drosophila)
mmu-miR-149-5p	ENSMUST00000097588	160	-21.26	ENSMUSG00000026425	Unc5c	unc-5 homolog C (C. elegans)
mmu-miR-149-5p	ENSMUST00000097593	151	-21.81	ENSMUSG00000036452	Endov	endonuclease V
mmu-miR-149-5p	ENSMUST00000097622	151	-19.91	ENSMUSG00000034300	Hyi	hydroxypyruvate isomerase (putative)
mmu-miR-149-5p	ENSMUST00000097633	153	-18.93	ENSMUSG00000073609	Rabep2	rabaptin, RAB GTPase binding effector protein 2
mmu-miR-149-5p	ENSMUST00000097648	154	-23.53	ENSMUSG00000034353	Eif2b3	eukaryotic translation initiation factor 2B, subunit 3
mmu-miR-149-5p	ENSMUST00000097655	152	-19.33	ENSMUSG00000045215	Nt5c	5',3'-nucleotidase, cytosolic
mmu-miR-149-5p	ENSMUST00000097672	156	-20.73	ENSMUSG00000073633	Slc16a5	solute carrier family 16 (monocarboxylic acid transporters), member 5
mmu-miR-149-5p	ENSMUST00000097713	160	-26.39	ENSMUSG00000051344	Usp47	ubiquitin specific peptidase 47
mmu-miR-149-5p	ENSMUST00000097759	162	-26.28	ENSMUSG00000039410	Mov10	Moloney leukemia virus 10
mmu-miR-149-5p	ENSMUST00000097816	151	-20.57	ENSMUSG00000040860	Lexm	lymphocyte expansion molecule
mmu-miR-149-5p	ENSMUST00000097830	157	-26.12	ENSMUSG00000041161	Dab1	disabled 1
mmu-miR-149-5p	ENSMUST00000097873	153	-20.94	ENSMUSG00000050390	Tlk2	tousled-like kinase 2 (Arabidopsis)
mmu-miR-149-5p	ENSMUST00000097912	150	-22.27	ENSMUSG00000028538	Jun	jun proto-oncogene
mmu-miR-149-5p	ENSMUST00000097934	159	-24.13	ENSMUSG00000061887	Map6	microtubule-associated protein 6
mmu-miR-149-5p	ENSMUST00000097936	157	-21.54	ENSMUSG00000048583	Rsf1	remodeling and spacing factor 1
mmu-miR-149-5p	ENSMUST00000097949	150	-22.37	ENSMUSG00000028525	Slc24a2	solute carrier family 24 (sodium/potassium/calcium exchanger), member 2
mmu-miR-149-5p	ENSMUST00000097950	150	-22.37	ENSMUSG00000028525	Tenm4	teneurin transmembrane protein 4
mmu-miR-149-5p	ENSMUST00000097957	155	-29.19	ENSMUSG00000025499	Dlg2	discs, large homolog 2 (Drosophila)
mmu-miR-149-5p	ENSMUST00000097961	161	-22.22	ENSMUSG00000073792	Gm27029	predicted gene, 27029
mmu-miR-149-5p	ENSMUST00000097998	162	-29.28	ENSMUSG00000030956	Alpk3	alpha-kinase 3
mmu-miR-149-5p	ENSMUST00000097999	162	-29.28	ENSMUSG00000030956	Nt5c3b	5'-nucleotidase, cytosolic IIIB
mmu-miR-149-5p	ENSMUST00000098032	164	-38.86	ENSMUSG00000058966	Aen	apoptosis enhancing nuclease
mmu-miR-149-5p	ENSMUST00000098104	169	-30.48	ENSMUSG00000028459	Srcin1	SRC kinase signaling inhibitor 1
mmu-miR-149-5p	ENSMUST00000098105	169	-30.48	ENSMUSG00000028459	Fktn	fukutin
mmu-miR-149-5p	ENSMUST00000098266	152	-27.84	ENSMUSG00000018909	Sh3d19	SH3 domain protein D19
mmu-miR-149-5p	ENSMUST00000098281	150	-21.32	ENSMUSG00000074006	Zfp652	zinc finger protein 652
mmu-miR-149-5p	ENSMUST00000098312	152	-18.58	ENSMUSG00000074030	Tmod1	tropomodulin 1
mmu-miR-149-5p	ENSMUST00000098320	155	-25.82	ENSMUSG00000031967	Ankrd40	ankyrin repeat domain 40
mmu-miR-149-5p	ENSMUST00000098324	153	-21.4	ENSMUSG00000074037	Tmem8b	transmembrane protein 8B
mmu-miR-149-5p	ENSMUST00000098326	152	-16.46	ENSMUSG00000025813	Stxbp4	syntaxin binding protein 4
mmu-miR-149-5p	ENSMUST00000098365	154	-22.11	ENSMUSG00000074063	Kcnc3	potassium voltage gated channel, Shaw-related subfamily, member 3
mmu-miR-149-5p	ENSMUST00000098513	153	-31.47	ENSMUSG00000074170	Zfp619	zinc finger protein 619
mmu-miR-149-5p	ENSMUST00000098578	156	-28.03	ENSMUSG00000004994	Il18r1	interleukin 18 receptor 1
mmu-miR-149-5p	ENSMUST00000098614	151	-18.68	ENSMUSG00000071064	Fam219a	family with sequence similarity 219, member A
mmu-miR-149-5p	ENSMUST00000098644	157	-23.58	ENSMUSG00000053198	Rasl10b	RAS-like, family 10, member B
mmu-miR-149-5p	ENSMUST00000098651	153	-20.43	ENSMUSG00000032405	U2af1l4	U2 small nuclear RNA auxiliary factor 1-like 4
mmu-miR-149-5p	ENSMUST00000098696	157	-24.28	ENSMUSG00000030465	Zfp940	zinc finger protein 940
mmu-miR-149-5p	ENSMUST00000098763	160	-24.65	ENSMUSG00000062127	Lrrc31	leucine rich repeat containing 31
mmu-miR-149-5p	ENSMUST00000098792	157	-22.66	ENSMUSG00000074361	Cdh17	cadherin 17
mmu-miR-149-5p	ENSMUST00000098844	159	-18.48	ENSMUSG00000074402	Tlcd1	TLC domain containing 1
mmu-miR-149-5p	ENSMUST00000098853	156	-17.51	ENSMUSG00000059851	Pag1	phosphoprotein associated with glycosphingolipid microdomains 1
mmu-miR-149-5p	ENSMUST00000098871	157	-24.72	ENSMUSG00000028115	Pou2f2	POU domain, class 2, transcription factor 2
mmu-miR-149-5p	ENSMUST00000098948	150	-26.9	ENSMUSG00000032187	Vmn1r58	vomeronasal 1 receptor 58
mmu-miR-149-5p	ENSMUST00000099069	163	-25.55	ENSMUSG00000074575	Zbtb4	zinc finger and BTB domain containing 4
mmu-miR-149-5p	ENSMUST00000099090	155	-24.13	ENSMUSG00000027806	Chd3	chromodomain helicase DNA binding protein 3
mmu-miR-149-5p	ENSMUST00000099091	154	-28.68	ENSMUSG00000074591	Myh8	myosin, heavy polypeptide 8, skeletal muscle, perinatal
mmu-miR-149-5p	ENSMUST00000099092	165	-30.61	ENSMUSG00000017740	Zfp512b	zinc finger protein 512B
mmu-miR-149-5p	ENSMUST00000099207	150	-26.64	ENSMUSG00000074682	Cbx5	chromobox 5
mmu-miR-149-5p	ENSMUST00000099241	151	-20.65	ENSMUSG00000074715	Hist3h2a	histone cluster 3, H2a
mmu-miR-149-5p	ENSMUST00000099269	155	-26.61	ENSMUSG00000027435	Gm14326	predicted gene 14326
mmu-miR-149-5p	ENSMUST00000099276	151	-16.52	ENSMUSG00000074748	2018-09-08	septin 8
mmu-miR-149-5p	ENSMUST00000099311	153	-21.1	ENSMUSG00000027281	Usp10	ubiquitin specific peptidase 10
mmu-miR-149-5p	ENSMUST00000099384	159	-23.47	ENSMUSG00000057649	Cdyl2	chromodomain protein, Y chromosome-like 2
mmu-miR-149-5p	ENSMUST00000099490	150	-27.11	ENSMUSG00000021488	Wwox	WW domain-containing oxidoreductase
mmu-miR-149-5p	ENSMUST00000099492	152	-17.54	ENSMUSG00000035621	Gm5431	predicted gene 5431
mmu-miR-149-5p	ENSMUST00000099497	164	-27.28	ENSMUSG00000074892	B4galt5	UDP-Gal:betaGlcNAc beta 1,4-galactosyltransferase, polypeptide 5
mmu-miR-149-5p	ENSMUST00000099623	167	-25.87	ENSMUSG00000074968	Stau1	staufen (RNA binding protein) homolog 1 (Drosophila)
mmu-miR-149-5p	ENSMUST00000099691	152	-21.66	ENSMUSG00000037012	Zmynd8	zinc finger, MYND-type containing 8
mmu-miR-149-5p	ENSMUST00000099712	175	-35.85	ENSMUSG00000040506	Map3k1	mitogen-activated protein kinase kinase kinase 1
mmu-miR-149-5p	ENSMUST00000099714	152	-21.56	ENSMUSG00000075040	Nfatc3	nuclear factor of activated T cells, cytoplasmic, calcineurin dependent 3
mmu-miR-149-5p	ENSMUST00000099739	153	-25.54	ENSMUSG00000038122	Nln	neurolysin (metallopeptidase M3 family)
mmu-miR-149-5p	ENSMUST00000099747	170	-27.85	ENSMUSG00000039242	Dbndd2	dysbindin (dystrobrevin binding protein 1) domain containing 2
mmu-miR-149-5p	ENSMUST00000099761	152	-26.39	ENSMUSG00000061080	Tnpo1	transportin 1
mmu-miR-149-5p	ENSMUST00000099937	161	-21.95	ENSMUSG00000075229	Ttpal	tocopherol (alpha) transfer protein-like
mmu-miR-149-5p	ENSMUST00000099946	156	-25.76	ENSMUSG00000021215	Ptprt	protein tyrosine phosphatase, receptor type, T
mmu-miR-149-5p	ENSMUST00000100078	162	-27.34	ENSMUSG00000075327	Top1	topoisomerase (DNA) I
mmu-miR-149-5p	ENSMUST00000100162	153	-23.25	ENSMUSG00000060992	Samhd1	SAM domain and HD domain, 1
mmu-miR-149-5p	ENSMUST00000100167	167	-26.86	ENSMUSG00000023088	Apobec3	apolipoprotein B mRNA editing enzyme, catalytic polypeptide 3
mmu-miR-149-5p	ENSMUST00000100188	160	-18.79	ENSMUSG00000046854	Sec61g	SEC61, gamma subunit
mmu-miR-149-5p	ENSMUST00000100202	155	-32.78	ENSMUSG00000052949	Triobp	TRIO and F-actin binding protein
mmu-miR-149-5p	ENSMUST00000100248	152	-29.15	ENSMUSG00000018727	Rapgef5	Rap guanine nucleotide exchange factor (GEF) 5
mmu-miR-149-5p	ENSMUST00000100249	155	-21.7	ENSMUSG00000022468	Wars	tryptophanyl-tRNA synthetase
mmu-miR-149-5p	ENSMUST00000100262	170	-34.65	ENSMUSG00000023169	Smad1	SMAD family member 1
mmu-miR-149-5p	ENSMUST00000100330	153	-20.96	ENSMUSG00000053580	Gm14147	predicted gene 14147
mmu-miR-149-5p	ENSMUST00000100335	156	-34.45	ENSMUSG00000020695	Gm14151	predicted gene 14151
mmu-miR-149-5p	ENSMUST00000100377	161	-21.88	ENSMUSG00000058099	Clmn	calmin
mmu-miR-149-5p	ENSMUST00000100403	162	-23.09	ENSMUSG00000034947	Ralgapa2	Ral GTPase activating protein, alpha subunit 2 (catalytic)
mmu-miR-149-5p	ENSMUST00000100417	150	-18	ENSMUSG00000006920	Ocel1	occludin/ELL domain containing 1
mmu-miR-149-5p	ENSMUST00000100467	151	-25.89	ENSMUSG00000045482	Fgd3	FYVE, RhoGEF and PH domain containing 3
mmu-miR-149-5p	ENSMUST00000100489	152	-21.19	ENSMUSG00000001847	BB287469	expressed sequence BB287469
mmu-miR-149-5p	ENSMUST00000100551	152	-31.54	ENSMUSG00000001508	Ngb	neuroglobin
mmu-miR-149-5p	ENSMUST00000100650	158	-21.69	ENSMUSG00000023079	4930402H24Rik	RIKEN cDNA 4930402H24 gene
mmu-miR-149-5p	ENSMUST00000100652	158	-21.69	ENSMUSG00000023079	Gli3	GLI-Kruppel family member GLI3
mmu-miR-149-5p	ENSMUST00000100672	155	-23.21	ENSMUSG00000021838	Trim9	tripartite motif-containing 9
mmu-miR-149-5p	ENSMUST00000100680	154	-25.72	ENSMUSG00000029428	Duoxa1	dual oxidase maturation factor 1
mmu-miR-149-5p	ENSMUST00000100713	152	-19.77	ENSMUSG00000072618	Serf2	small EDRK-rich factor 2
mmu-miR-149-5p	ENSMUST00000100747	157	-23.22	ENSMUSG00000064267	3110039M20Rik	RIKEN cDNA 3110039M20 gene
mmu-miR-149-5p	ENSMUST00000100770	151	-24.41	ENSMUSG00000043733	Arhgap11a	Rho GTPase activating protein 11A
mmu-miR-149-5p	ENSMUST00000100772	156	-18.12	ENSMUSG00000030306	Fam155a	family with sequence similarity 155, member A
mmu-miR-149-5p	ENSMUST00000100837	159	-22.75	ENSMUSG00000021820	Nefm	neurofilament, medium polypeptide
mmu-miR-149-5p	ENSMUST00000100857	152	-17.94	ENSMUSG00000030203	Efr3b	EFR3 homolog B
mmu-miR-149-5p	ENSMUST00000101045	155	-23.02	ENSMUSG00000030302	B230118H07Rik	RIKEN cDNA B230118H07 gene
mmu-miR-149-5p	ENSMUST00000101114	150	-29.01	ENSMUSG00000044456	Atp1a4	ATPase, Na+/K+ transporting, alpha 4 polypeptide
mmu-miR-149-5p	ENSMUST00000101122	151	-25.78	ENSMUSG00000072875	Prdm11	PR domain containing 11
mmu-miR-149-5p	ENSMUST00000101153	156	-26.46	ENSMUSG00000034312	Pcp4l1	Purkinje cell protein 4-like 1
mmu-miR-149-5p	ENSMUST00000101171	152	-25.89	ENSMUSG00000000811	Zfp664	zinc finger protein 664
mmu-miR-149-5p	ENSMUST00000101253	154	-22.07	ENSMUSG00000079511	Ptprj	protein tyrosine phosphatase, receptor type, J
mmu-miR-149-5p	ENSMUST00000101280	165	-26.07	ENSMUSG00000029095	Xirp1	xin actin-binding repeat containing 1
mmu-miR-149-5p	ENSMUST00000101339	160	-25.75	ENSMUSG00000079481	Camkk2	calcium/calmodulin-dependent protein kinase kinase 2, beta
mmu-miR-149-5p	ENSMUST00000101411	153	-24.57	ENSMUSG00000101678	Tctn1	tectonic family member 1
mmu-miR-149-5p	ENSMUST00000101471	150	-18.88	ENSMUSG00000061576	Cux2	cut-like homeobox 2
mmu-miR-149-5p	ENSMUST00000101491	159	-25.32	ENSMUSG00000029915	Trim71	tripartite motif-containing 71
mmu-miR-149-5p	ENSMUST00000101532	152	-19.68	ENSMUSG00000038665	Mlec	malectin
mmu-miR-149-5p	ENSMUST00000101554	156	-18.52	ENSMUSG00000020456	Iscu	iron-sulfur cluster assembly enzyme
mmu-miR-149-5p	ENSMUST00000101560	150	-17.06	ENSMUSG00000073176	Xirp2	xin actin-binding repeat containing 2
mmu-miR-149-5p	ENSMUST00000101589	163	-29.87	ENSMUSG00000073209	Pm20d1	peptidase M20 domain containing 1
mmu-miR-149-5p	ENSMUST00000101613	164	-24.69	ENSMUSG00000009090	Zfp605	zinc finger protein 605
mmu-miR-149-5p	ENSMUST00000101626	153	-20.93	ENSMUSG00000051427	Steap3	STEAP family member 3
mmu-miR-149-5p	ENSMUST00000102484	152	-16.67	ENSMUSG00000078515	Lrrc8b	leucine rich repeat containing 8 family, member B
mmu-miR-149-5p	ENSMUST00000102486	161	-26.26	ENSMUSG00000006221	Apex2	apurinic/apyrimidinic endonuclease 2
mmu-miR-149-5p	ENSMUST00000102491	151	-20.57	ENSMUSG00000040860	Bcl2	B cell leukemia/lymphoma 2
mmu-miR-149-5p	ENSMUST00000102501	151	-23.16	ENSMUSG00000027291	Cxcl12	chemokine (C-X-C motif) ligand 12
mmu-miR-149-5p	ENSMUST00000102504	155	-25.56	ENSMUSG00000017774	Lhx6	LIM homeobox protein 6
mmu-miR-149-5p	ENSMUST00000102505	155	-25.56	ENSMUSG00000017774	Atg4a	autophagy related 4A, cysteine peptidase
mmu-miR-149-5p	ENSMUST00000102567	150	-17.74	ENSMUSG00000066042	Cxcl9	chemokine (C-X-C motif) ligand 9
mmu-miR-149-5p	ENSMUST00000102573	152	-21.78	ENSMUSG00000027189	Mapkap1	mitogen-activated protein kinase associated protein 1
mmu-miR-149-5p	ENSMUST00000102575	151	-15.08	ENSMUSG00000020888	Rab3il1	RAB3A interacting protein (rabin3)-like 1
mmu-miR-149-5p	ENSMUST00000102590	151	-25.44	ENSMUSG00000003731	Mob1b	MOB kinase activator 1B
mmu-miR-149-5p	ENSMUST00000102591	159	-25.49	ENSMUSG00000028797	Irak1bp1	interleukin-1 receptor-associated kinase 1 binding protein 1
mmu-miR-149-5p	ENSMUST00000102613	155	-23.78	ENSMUSG00000046207	Trnt1	tRNA nucleotidyl transferase, CCA-adding, 1
mmu-miR-149-5p	ENSMUST00000102617	162	-28.22	ENSMUSG00000042558	Frs3	fibroblast growth factor receptor substrate 3
mmu-miR-149-5p	ENSMUST00000102632	152	-16.58	ENSMUSG00000068747	Ubr2	ubiquitin protein ligase E3 component n-recognin 2
mmu-miR-149-5p	ENSMUST00000102635	159	-26.03	ENSMUSG00000020542	Flrt1	fibronectin leucine rich transmembrane protein 1
mmu-miR-149-5p	ENSMUST00000102641	156	-17.82	ENSMUSG00000032726	Gm15737	predicted gene 15737
mmu-miR-149-5p	ENSMUST00000102660	156	-19.17	ENSMUSG00000042272	Nr2c2	nuclear receptor subfamily 2, group C, member 2
mmu-miR-149-5p	ENSMUST00000102665	156	-22.57	ENSMUSG00000076439	Sf1	splicing factor 1
mmu-miR-149-5p	ENSMUST00000102682	151	-22.68	ENSMUSG00000000538	Wdfy1	WD repeat and FYVE domain containing 1
mmu-miR-149-5p	ENSMUST00000102688	150	-29.23	ENSMUSG00000062115	Kdr	kinase insert domain protein receptor
mmu-miR-149-5p	ENSMUST00000102694	167	-34.19	ENSMUSG00000027864	Tmem63b	transmembrane protein 63b
mmu-miR-149-5p	ENSMUST00000102721	154	-33.46	ENSMUSG00000028544	Zxdc	ZXD family zinc finger C
mmu-miR-149-5p	ENSMUST00000102758	164	-29.32	ENSMUSG00000020402	Obsl1	obscurin-like 1
mmu-miR-149-5p	ENSMUST00000102759	152	-20.34	ENSMUSG00000055371	Slc30a9	solute carrier family 30 (zinc transporter), member 9
mmu-miR-149-5p	ENSMUST00000102780	153	-26.94	ENSMUSG00000028527	Itgb2l	integrin beta 2-like
mmu-miR-149-5p	ENSMUST00000102802	161	-23.52	ENSMUSG00000052013	Eda	ectodysplasin-A
mmu-miR-149-5p	ENSMUST00000102812	154	-23.29	ENSMUSG00000041607	Pigp	phosphatidylinositol glycan anchor biosynthesis, class P
mmu-miR-149-5p	ENSMUST00000102818	165	-33.03	ENSMUSG00000079442	Wdr5	WD repeat domain 5
mmu-miR-149-5p	ENSMUST00000102826	151	-24.8	ENSMUSG00000045932	Slc5a3	solute carrier family 5 (inositol transporters), member 3
mmu-miR-149-5p	ENSMUST00000102855	156	-21.59	ENSMUSG00000026853	5430427O19Rik	RIKEN cDNA 5430427O19 gene
mmu-miR-149-5p	ENSMUST00000102872	155	-23.63	ENSMUSG00000039844	Itsn1	intersectin 1 (SH3 domain protein 1A)
mmu-miR-149-5p	ENSMUST00000102888	156	-22.99	ENSMUSG00000024617	Inpp5e	inositol polyphosphate-5-phosphatase E
mmu-miR-149-5p	ENSMUST00000102925	152	-24.91	ENSMUSG00000026956	Zbtb49	zinc finger and BTB domain containing 49
mmu-miR-149-5p	ENSMUST00000102942	150	-20.98	ENSMUSG00000026979	Cflar	CASP8 and FADD-like apoptosis regulator
mmu-miR-149-5p	ENSMUST00000102948	160	-31.49	ENSMUSG00000016477	Gabrr3	gamma-aminobutyric acid (GABA) receptor, rho 3
mmu-miR-149-5p	ENSMUST00000102953	158	-20.11	ENSMUSG00000028457	St3gal6	ST3 beta-galactoside alpha-2,3-sialyltransferase 6
mmu-miR-149-5p	ENSMUST00000102973	174	-29.02	ENSMUSG00000028405	Cblb	Casitas B-lineage lymphoma b
mmu-miR-149-5p	ENSMUST00000102975	157	-19.94	ENSMUSG00000073910	Gabrq	gamma-aminobutyric acid (GABA) A receptor, subunit theta
mmu-miR-149-5p	ENSMUST00000102989	159	-23.32	ENSMUSG00000026643	Cd200r3	CD200 receptor 3
mmu-miR-149-5p	ENSMUST00000103008	157	-26.49	ENSMUSG00000028249	Zbtb20	zinc finger and BTB domain containing 20
mmu-miR-149-5p	ENSMUST00000103015	156	-22.26	ENSMUSG00000000056	Pias2	protein inhibitor of activated STAT 2
mmu-miR-149-5p	ENSMUST00000103021	150	-21.99	ENSMUSG00000025372	C1qtnf5	C1q and tumor necrosis factor related protein 5
mmu-miR-149-5p	ENSMUST00000103026	156	-19.64	ENSMUSG00000020823	Thy1	thymus cell antigen 1, theta
mmu-miR-149-5p	ENSMUST00000103033	159	-24.16	ENSMUSG00000020747	Uhrf1bp1	UHRF1 (ICBP90) binding protein 1
mmu-miR-149-5p	ENSMUST00000103038	153	-20.87	ENSMUSG00000015542	Mbnl3	muscleblind-like 3 (Drosophila)
mmu-miR-149-5p	ENSMUST00000103039	153	-20.87	ENSMUSG00000015542	Cnot4	CCR4-NOT transcription complex, subunit 4
mmu-miR-149-5p	ENSMUST00000103040	153	-20.87	ENSMUSG00000015542	Arid5a	AT rich interactive domain 5A (MRF1-like)
mmu-miR-149-5p	ENSMUST00000103041	153	-20.87	ENSMUSG00000015542	Tenm1	teneurin transmembrane protein 1
mmu-miR-149-5p	ENSMUST00000103068	153	-22.91	ENSMUSG00000018372	Slc37a2	solute carrier family 37 (glycerol-3-phosphate transporter), member 2
mmu-miR-149-5p	ENSMUST00000103084	154	-28.45	ENSMUSG00000017667	Ubxn7	UBX domain protein 7
mmu-miR-149-5p	ENSMUST00000103103	155	-23.78	ENSMUSG00000016995	Dnajc2	DnaJ heat shock protein family (Hsp40) member C2
mmu-miR-149-5p	ENSMUST00000103104	155	-23.78	ENSMUSG00000016995	Zbtb44	zinc finger and BTB domain containing 44
mmu-miR-149-5p	ENSMUST00000103114	163	-26.51	ENSMUSG00000004040	Bdh1	3-hydroxybutyrate dehydrogenase, type 1
mmu-miR-149-5p	ENSMUST00000103115	156	-22.46	ENSMUSG00000016933	Csf1r	colony stimulating factor 1 receptor
mmu-miR-149-5p	ENSMUST00000103134	164	-37.04	ENSMUSG00000037944	Dpy19l1	dpy-19-like 1 (C. elegans)
mmu-miR-149-5p	ENSMUST00000103135	154	-17.65	ENSMUSG00000027624	Jade3	jade family PHD finger 3
mmu-miR-149-5p	ENSMUST00000103136	154	-17.65	ENSMUSG00000027624	Slco5a1	solute carrier organic anion transporter family, member 5A1
mmu-miR-149-5p	ENSMUST00000103137	154	-17.65	ENSMUSG00000027624	Sncaip	synuclein, alpha interacting protein (synphilin)
mmu-miR-149-5p	ENSMUST00000103140	161	-28.04	ENSMUSG00000038324	Med14	mediator complex subunit 14
mmu-miR-149-5p	ENSMUST00000103162	152	-31.54	ENSMUSG00000001508	Mre11a	meiotic recombination 11 homolog A (S. cerevisiae)
mmu-miR-149-5p	ENSMUST00000103181	160	-30.51	ENSMUSG00000058793	Pcdha11	protocadherin alpha 11
mmu-miR-149-5p	ENSMUST00000103182	160	-22.57	ENSMUSG00000027339	Pcdha9	protocadherin alpha 9
mmu-miR-149-5p	ENSMUST00000103184	150	-31.78	ENSMUSG00000027335	Pcdha2	protocadherin alpha 2
mmu-miR-149-5p	ENSMUST00000103193	158	-20.63	ENSMUSG00000074797	Sytl3	synaptotagmin-like 3
mmu-miR-149-5p	ENSMUST00000103208	160	-20.08	ENSMUSG00000044700	1700037C18Rik	RIKEN cDNA 1700037C18 gene
mmu-miR-149-5p	ENSMUST00000103210	160	-21.95	ENSMUSG00000027381	Ctu2	cytosolic thiouridylase subunit 2
mmu-miR-149-5p	ENSMUST00000103214	162	-26.56	ENSMUSG00000027376	Chic1	cysteine-rich hydrophobic domain 1
mmu-miR-149-5p	ENSMUST00000103233	152	-28.35	ENSMUSG00000017561	Brms1	breast cancer metastasis-suppressor 1
mmu-miR-149-5p	ENSMUST00000103239	157	-23.19	ENSMUSG00000027200	Mad2l1	MAD2 mitotic arrest deficient-like 1
mmu-miR-149-5p	ENSMUST00000103241	157	-23.19	ENSMUSG00000027200	Pram1	PML-RAR alpha-regulated adaptor molecule 1
mmu-miR-149-5p	ENSMUST00000104893	156	-23.69	ENSMUSG00000005615	Serpina1f	serine (or cysteine) peptidase inhibitor, clade A, member 1F
mmu-miR-149-5p	ENSMUST00000104984	155	-23.76	ENSMUSG00000078185	Wnt5b	wingless-type MMTV integration site family, member 5B
mmu-miR-149-5p	ENSMUST00000105031	163	-27.31	ENSMUSG00000078234	Gm10600	predicted gene 10600
mmu-miR-149-5p	ENSMUST00000105233	161	-23.39	ENSMUSG00000002578	Atg4a-ps	autophagy related 4A, pseudogene
mmu-miR-149-5p	ENSMUST00000105238	163	-30.96	ENSMUSG00000040033	Gm12216	predicted gene 12216
mmu-miR-149-5p	ENSMUST00000105255	158	-28.9	ENSMUSG00000078429	Spata22	spermatogenesis associated 22
mmu-miR-149-5p	ENSMUST00000105256	158	-28.9	ENSMUSG00000078429	Mrgprf	MAS-related GPR, member F
mmu-miR-149-5p	ENSMUST00000105276	160	-20.91	ENSMUSG00000035864	Pom121l2	POM121 membrane glycoprotein-like 2 (rat)
mmu-miR-149-5p	ENSMUST00000105328	158	-23.1	ENSMUSG00000004933	Asb3	ankyrin repeat and SOCS box-containing 3
mmu-miR-149-5p	ENSMUST00000105366	161	-21.53	ENSMUSG00000003072	Maml3	mastermind like 3 (Drosophila)
mmu-miR-149-5p	ENSMUST00000105367	161	-21.53	ENSMUSG00000003072	Scarf1	scavenger receptor class F, member 1
mmu-miR-149-5p	ENSMUST00000105397	156	-19.45	ENSMUSG00000020284	N4bp2l2	NEDD4 binding protein 2-like 2
mmu-miR-149-5p	ENSMUST00000105401	152	-19.71	ENSMUSG00000009292	Lrp3	low density lipoprotein receptor-related protein 3
mmu-miR-149-5p	ENSMUST00000105421	159	-32.77	ENSMUSG00000033444	Rhoj	ras homolog gene family, member J
mmu-miR-149-5p	ENSMUST00000105461	161	-24.43	ENSMUSG00000012819	Fam160a1	family with sequence similarity 160, member A1
mmu-miR-149-5p	ENSMUST00000105462	161	-24.43	ENSMUSG00000012819	Erbb4	erb-b2 receptor tyrosine kinase 4
mmu-miR-149-5p	ENSMUST00000105463	161	-24.43	ENSMUSG00000012819	Zcchc2	zinc finger, CCHC domain containing 2
mmu-miR-149-5p	ENSMUST00000105464	161	-24.43	ENSMUSG00000012819	Ece2	endothelin converting enzyme 2
mmu-miR-149-5p	ENSMUST00000105465	155	-30.1	ENSMUSG00000004207	Mro	maestro
mmu-miR-149-5p	ENSMUST00000105492	155	-24.01	ENSMUSG00000019864	Auh	AU RNA binding protein/enoyl-coenzyme A hydratase
mmu-miR-149-5p	ENSMUST00000105494	163	-29.36	ENSMUSG00000044770	Pde4d	phosphodiesterase 4D, cAMP specific
mmu-miR-149-5p	ENSMUST00000105502	163	-22.02	ENSMUSG00000048756	Dus2	dihydrouridine synthase 2
mmu-miR-149-5p	ENSMUST00000105510	152	-22.28	ENSMUSG00000019777	Usf3	upstream transcription factor family member 3
mmu-miR-149-5p	ENSMUST00000105543	150	-23.76	ENSMUSG00000062866	Eme2	essential meiotic structure-specific endonuclease subunit 2
mmu-miR-149-5p	ENSMUST00000105545	162	-23.86	ENSMUSG00000062866	Sacs	sacsin
mmu-miR-149-5p	ENSMUST00000105546	150	-23.76	ENSMUSG00000062866	Kcnmb2	potassium large conductance calcium-activated channel, subfamily M, beta member 2
mmu-miR-149-5p	ENSMUST00000105547	150	-23.76	ENSMUSG00000062866	Prr14l	proline rich 14-like
mmu-miR-149-5p	ENSMUST00000105636	162	-26.28	ENSMUSG00000039410	Fam104a	family with sequence similarity 104, member A
mmu-miR-149-5p	ENSMUST00000105637	162	-26.28	ENSMUSG00000039410	Amz1	archaelysin family metallopeptidase 1
mmu-miR-149-5p	ENSMUST00000105638	162	-26.28	ENSMUSG00000039410	Rint1	RAD50 interactor 1
mmu-miR-149-5p	ENSMUST00000105688	153	-20.87	ENSMUSG00000039936	Btc	betacellulin, epidermal growth factor family member
mmu-miR-149-5p	ENSMUST00000105690	153	-20.87	ENSMUSG00000039936	Cnep1r1	CTD nuclear envelope phosphatase 1 regulatory subunit 1
mmu-miR-149-5p	ENSMUST00000105691	156	-25.02	ENSMUSG00000039953	Rph3al	rabphilin 3A-like (without C2 domains)
mmu-miR-149-5p	ENSMUST00000105812	150	-26.97	ENSMUSG00000028753	Rab27b	RAB27B, member RAS oncogene family
mmu-miR-149-5p	ENSMUST00000105823	157	-23.1	ENSMUSG00000045349	Nrip1	nuclear receptor interacting protein 1
mmu-miR-149-5p	ENSMUST00000105824	157	-23.1	ENSMUSG00000045349	Syt2	synaptotagmin II
mmu-miR-149-5p	ENSMUST00000105840	150	-24.36	ENSMUSG00000043411	Csnk1e	casein kinase 1, epsilon
mmu-miR-149-5p	ENSMUST00000105849	163	-24.67	ENSMUSG00000001089	Por	P450 (cytochrome) oxidoreductase
mmu-miR-149-5p	ENSMUST00000105887	164	-35.4	ENSMUSG00000012117	Crtc3	CREB regulated transcription coactivator 3
mmu-miR-149-5p	ENSMUST00000105897	153	-27.56	ENSMUSG00000007880	Fam160a2	family with sequence similarity 160, member A2
mmu-miR-149-5p	ENSMUST00000105900	155	-24.3	ENSMUSG00000037541	Ankrd35	ankyrin repeat domain 35
mmu-miR-149-5p	ENSMUST00000105902	155	-24.3	ENSMUSG00000037541	Katnal2	katanin p60 subunit A-like 2
mmu-miR-149-5p	ENSMUST00000105911	159	-28.73	ENSMUSG00000049649	Rps6ka6	ribosomal protein S6 kinase polypeptide 6
mmu-miR-149-5p	ENSMUST00000105936	157	-21.54	ENSMUSG00000048583	Dusp15	dual specificity phosphatase-like 15
mmu-miR-149-5p	ENSMUST00000105970	158	-22.29	ENSMUSG00000028906	Cntrob	centrobin, centrosomal BRCA2 interacting protein
mmu-miR-149-5p	ENSMUST00000105974	158	-22.29	ENSMUSG00000028906	Usp33	ubiquitin specific peptidase 33
mmu-miR-149-5p	ENSMUST00000105975	158	-22.29	ENSMUSG00000028906	Arhgap4	Rho GTPase activating protein 4
mmu-miR-149-5p	ENSMUST00000105981	158	-22.29	ENSMUSG00000028906	Stag1	stromal antigen 1
mmu-miR-149-5p	ENSMUST00000106015	153	-19.56	ENSMUSG00000028782	Mecp2	methyl CpG binding protein 2
mmu-miR-149-5p	ENSMUST00000106017	153	-19.56	ENSMUSG00000028782	Xntrpc	Xndc1-transient receptor potential cation channel, subfamily C, member 2 readthrough
mmu-miR-149-5p	ENSMUST00000106045	160	-25.1	ENSMUSG00000038745	Pirt	phosphoinositide-interacting regulator of transient receptor potential channels
mmu-miR-149-5p	ENSMUST00000106046	163	-22.77	ENSMUSG00000048485	Gmip	Gem-interacting protein
mmu-miR-149-5p	ENSMUST00000106051	153	-20.94	ENSMUSG00000050390	Dnal1	dynein, axonemal, light chain 1
mmu-miR-149-5p	ENSMUST00000106100	172	-28.84	ENSMUSG00000039068	Haus8	4HAUS augmin-like complex, subunit 8
mmu-miR-149-5p	ENSMUST00000106101	172	-28.84	ENSMUSG00000039068	Ccdc167	coiled-coil domain containing 167
mmu-miR-149-5p	ENSMUST00000106177	152	-25.6	ENSMUSG00000042988	Brsk1	BR serine/threonine kinase 1
mmu-miR-149-5p	ENSMUST00000106178	152	-25.6	ENSMUSG00000042988	Tial1	Tia1 cytotoxic granule-associated RNA binding protein-like 1
mmu-miR-149-5p	ENSMUST00000106231	150	-21.99	ENSMUSG00000025372	Sema3b	sema domain, immunoglobulin domain (Ig), short basic domain, secreted, (semaphorin) 3B
mmu-miR-149-5p	ENSMUST00000106236	155	-22.95	ENSMUSG00000059921	Ankrd24	ankyrin repeat domain 24
mmu-miR-149-5p	ENSMUST00000106244	156	-28.05	ENSMUSG00000039850	Pcdh15	protocadherin 15
mmu-miR-149-5p	ENSMUST00000106245	156	-28.05	ENSMUSG00000039850	Cntrl	centriolin
mmu-miR-149-5p	ENSMUST00000106255	159	-28.43	ENSMUSG00000028656	Rreb1	ras responsive element binding protein 1
mmu-miR-149-5p	ENSMUST00000106257	159	-28.43	ENSMUSG00000028656	Zfp324	zinc finger protein 324
mmu-miR-149-5p	ENSMUST00000106288	152	-23.4	ENSMUSG00000025575	Plch2	phospholipase C, eta 2
mmu-miR-149-5p	ENSMUST00000106308	157	-17.57	ENSMUSG00000033987	BC029722	cDNA sequence BC029722
mmu-miR-149-5p	ENSMUST00000106312	161	-26.52	ENSMUSG00000045598	Speer3	spermatogenesis associated glutamate (E)-rich protein 3
mmu-miR-149-5p	ENSMUST00000106393	153	-23.49	ENSMUSG00000006395	Npr1	natriuretic peptide receptor 1
mmu-miR-149-5p	ENSMUST00000106398	155	-32.78	ENSMUSG00000052949	Lman2l	lectin, mannose-binding 2-like
mmu-miR-149-5p	ENSMUST00000106405	157	-24.43	ENSMUSG00000030727	Vps8	vacuolar protein sorting 8 homolog (S. cerevisiae)
mmu-miR-149-5p	ENSMUST00000106407	157	-24.43	ENSMUSG00000030727	Smim1	small integral membrane protein 1
mmu-miR-149-5p	ENSMUST00000106410	150	-22.27	ENSMUSG00000028538	Col4a3	collagen, type IV, alpha 3
mmu-miR-149-5p	ENSMUST00000106447	156	-25.5	ENSMUSG00000028683	Dagla	diacylglycerol lipase, alpha
mmu-miR-149-5p	ENSMUST00000106458	159	-21.08	ENSMUSG00000020758	Psmd11	proteasome (prosome, macropain) 26S subunit, non-ATPase, 11
mmu-miR-149-5p	ENSMUST00000106460	159	-21.08	ENSMUSG00000020758	Rnasek	ribonuclease, RNase K
mmu-miR-149-5p	ENSMUST00000106461	159	-21.08	ENSMUSG00000020758	Polg2	polymerase (DNA directed), gamma 2, accessory subunit
mmu-miR-149-5p	ENSMUST00000106530	159	-18.88	ENSMUSG00000020736	Elmo2	engulfment and cell motility 2
mmu-miR-149-5p	ENSMUST00000106532	153	-22.96	ENSMUSG00000045775	Mus81	MUS81 endonuclease homolog (yeast)
mmu-miR-149-5p	ENSMUST00000106582	154	-22.49	ENSMUSG00000034652	Bnip1	BCL2/adenovirus E1B interacting protein 1
mmu-miR-149-5p	ENSMUST00000106612	151	-16.08	ENSMUSG00000051910	Heg1	heart development protein with EGF-like domains 1
mmu-miR-149-5p	ENSMUST00000106617	152	-29.15	ENSMUSG00000018727	Sepsecs	Sep (O-phosphoserine) tRNA:Sec (selenocysteine) tRNA synthase
mmu-miR-149-5p	ENSMUST00000106633	150	-16.85	ENSMUSG00000041654	Kmt2e	lysine (K)-specific methyltransferase 2E
mmu-miR-149-5p	ENSMUST00000106653	151	-27.17	ENSMUSG00000059263	Wipf3	WAS/WASL interacting protein family, member 3
mmu-miR-149-5p	ENSMUST00000106731	153	-17.99	ENSMUSG00000028613	Zfp703	zinc finger protein 703
mmu-miR-149-5p	ENSMUST00000106756	152	-35.03	ENSMUSG00000028621	Lnx1	ligand of numb-protein X 1
mmu-miR-149-5p	ENSMUST00000106758	155	-35.03	ENSMUSG00000028621	Serinc4	serine incorporator 4
mmu-miR-149-5p	ENSMUST00000106774	151	-20.74	ENSMUSG00000002227	Garnl3	GTPase activating RANGAP domain-like 3
mmu-miR-149-5p	ENSMUST00000106788	158	-23.66	ENSMUSG00000054362	Colgalt2	collagen beta(1-O)galactosyltransferase 2
mmu-miR-149-5p	ENSMUST00000106830	155	-21.52	ENSMUSG00000028519	Rps6kb2	ribosomal protein S6 kinase, polypeptide 2
mmu-miR-149-5p	ENSMUST00000106834	165	-30.81	ENSMUSG00000027845	Ccdc34	coiled-coil domain containing 34
mmu-miR-149-5p	ENSMUST00000106904	150	-22.37	ENSMUSG00000028525	Tbpl1	TATA box binding protein-like 1
mmu-miR-149-5p	ENSMUST00000106908	150	-22.37	ENSMUSG00000028525	Dot1l	DOT1-like, histone H3 methyltransferase (S. cerevisiae)
mmu-miR-149-5p	ENSMUST00000106911	150	-22.37	ENSMUSG00000028525	Fap	fibroblast activation protein
mmu-miR-149-5p	ENSMUST00000106939	160	-28.95	ENSMUSG00000020694	Smyd3	SET and MYND domain containing 3
mmu-miR-149-5p	ENSMUST00000106945	153	-26.94	ENSMUSG00000028527	Brinp3	bone morphogenetic protein/retinoic acid inducible neural specific 3
mmu-miR-149-5p	ENSMUST00000106946	153	-26.94	ENSMUSG00000028527	Ankrd9	ankyrin repeat domain 9
mmu-miR-149-5p	ENSMUST00000107042	151	-30.33	ENSMUSG00000029461	Piezo1	piezo-type mechanosensitive ion channel component 1
mmu-miR-149-5p	ENSMUST00000107094	158	-28.07	ENSMUSG00000052684	Tango2	transport and golgi organization 2
mmu-miR-149-5p	ENSMUST00000107100	153	-18.9	ENSMUSG00000055407	Gramd2	GRAM domain containing 2
mmu-miR-149-5p	ENSMUST00000107153	151	-17.73	ENSMUSG00000035623	Ercc4	excision repair cross-complementing rodent repair deficiency, complementation group 4
mmu-miR-149-5p	ENSMUST00000107157	158	-26.56	ENSMUSG00000037996	Strc	stereocilin
mmu-miR-149-5p	ENSMUST00000107158	158	-26.56	ENSMUSG00000037996	Etnk2	ethanolamine kinase 2
mmu-miR-149-5p	ENSMUST00000107162	153	-22.3	ENSMUSG00000048078	Prpf38b	PRP38 pre-mRNA processing factor 38 (yeast) domain containing B
mmu-miR-149-5p	ENSMUST00000107165	153	-22.3	ENSMUSG00000048078	Pdgfc	platelet-derived growth factor, C polypeptide
mmu-miR-149-5p	ENSMUST00000107166	153	-22.3	ENSMUSG00000048078	Fam175b	family with sequence similarity 175, member B
mmu-miR-149-5p	ENSMUST00000107195	157	-24.72	ENSMUSG00000028115	Vwc2	von Willebrand factor C domain containing 2
mmu-miR-149-5p	ENSMUST00000107196	151	-27.44	ENSMUSG00000052572	Ndufv1	NADH dehydrogenase (ubiquinone) flavoprotein 1
mmu-miR-149-5p	ENSMUST00000107245	150	-24.12	ENSMUSG00000008575	Iqsec3	IQ motif and Sec7 domain 3
mmu-miR-149-5p	ENSMUST00000107246	150	-24.12	ENSMUSG00000008575	Map2k7	mitogen-activated protein kinase kinase 7
mmu-miR-149-5p	ENSMUST00000107247	150	-24.12	ENSMUSG00000008575	Abcc12	ATP-binding cassette, sub-family C (CFTR/MRP), member 12
mmu-miR-149-5p	ENSMUST00000107248	150	-24.12	ENSMUSG00000008575	Mtmr11	myotubularin related protein 11
mmu-miR-149-5p	ENSMUST00000107257	151	-21.23	ENSMUSG00000097239	Tpra1	transmembrane protein, adipocyte asscociated 1
mmu-miR-149-5p	ENSMUST00000107269	153	-26.53	ENSMUSG00000038902	Rnf207	ring finger protein 207
mmu-miR-149-5p	ENSMUST00000107270	153	-26.53	ENSMUSG00000038902	Carm1	coactivator-associated arginine methyltransferase 1
mmu-miR-149-5p	ENSMUST00000107284	160	-37.22	ENSMUSG00000006920	Carf	calcium response factor
mmu-miR-149-5p	ENSMUST00000107285	160	-37.22	ENSMUSG00000006920	Ergic2	ERGIC and golgi 2
mmu-miR-149-5p	ENSMUST00000107348	151	-27.93	ENSMUSG00000038763	Lsm6	LSM6 homolog, U6 small nuclear RNA associated (S. cerevisiae)
mmu-miR-149-5p	ENSMUST00000107392	150	-19.82	ENSMUSG00000039062	Plcxd2	phosphatidylinositol-specific phospholipase C, X domain containing 2
mmu-miR-149-5p	ENSMUST00000107398	162	-22.09	ENSMUSG00000017176	Tarbp2	TAR (HIV) RNA binding protein 2
mmu-miR-149-5p	ENSMUST00000107399	162	-22.09	ENSMUSG00000017176	Rev3l	REV3-like, catalytic subunit of DNA polymerase zeta RAD54 like (S. cerevisiae)
mmu-miR-149-5p	ENSMUST00000107425	157	-23.97	ENSMUSG00000030609	Fzd3	frizzled class receptor 3
mmu-miR-149-5p	ENSMUST00000107503	156	-27.68	ENSMUSG00000068923	Brwd1	bromodomain and WD repeat domain containing 1
mmu-miR-149-5p	ENSMUST00000107505	156	-27.68	ENSMUSG00000068923	Pogk	pogo transposable element with KRAB domain
mmu-miR-149-5p	ENSMUST00000107531	151	-21.64	ENSMUSG00000028064	4930404N11Rik	RIKEN cDNA 4930404N11 gene
mmu-miR-149-5p	ENSMUST00000107570	163	-29.46	ENSMUSG00000038668	Zfp866	zinc finger protein 866
mmu-miR-149-5p	ENSMUST00000107571	163	-29.46	ENSMUSG00000038668	Shpk	sedoheptulokinase
mmu-miR-149-5p	ENSMUST00000107574	163	-29.46	ENSMUSG00000038668	Ccdc81	coiled-coil domain containing 81
mmu-miR-149-5p	ENSMUST00000107575	163	-29.46	ENSMUSG00000038668	Umps	uridine monophosphate synthetase
mmu-miR-149-5p	ENSMUST00000107596	151	-20.4	ENSMUSG00000038453	Polg	polymerase (DNA directed), gamma
mmu-miR-149-5p	ENSMUST00000107638	165	-27.46	ENSMUSG00000028414	Rftn2	raftlin family member 2
mmu-miR-149-5p	ENSMUST00000107661	154	-30.24	ENSMUSG00000020876	Sntg1	syntrophin, gamma 1
mmu-miR-149-5p	ENSMUST00000107664	161	-22.04	ENSMUSG00000028082	Syt6	synaptotagmin VI
mmu-miR-149-5p	ENSMUST00000107717	166	-29.3	ENSMUSG00000075595	0610037L13Rik	RIKEN cDNA 0610037L13 gene
mmu-miR-149-5p	ENSMUST00000107773	152	-19.27	ENSMUSG00000028328	Cbarp	calcium channel, voltage-dependent, beta subunit associated regulatory protein
mmu-miR-149-5p	ENSMUST00000107818	160	-24.27	ENSMUSG00000020864	Fam65b	family with sequence similarity 65, member B
mmu-miR-149-5p	ENSMUST00000107820	151	-18.33	ENSMUSG00000020863	Caps2	calcyphosphine 2
mmu-miR-149-5p	ENSMUST00000107864	165	-26.21	ENSMUSG00000078716	Fnip2	folliculin interacting protein 2
mmu-miR-149-5p	ENSMUST00000107865	165	-26.21	ENSMUSG00000078716	Polr1e	polymerase (RNA) I polypeptide E
mmu-miR-149-5p	ENSMUST00000107866	165	-26.21	ENSMUSG00000078716	Sntg2	syntrophin, gamma 2
mmu-miR-149-5p	ENSMUST00000107872	153	-20	ENSMUSG00000020546	Atp11a	ATPase, class VI, type 11A
mmu-miR-149-5p	ENSMUST00000107893	167	-26.85	ENSMUSG00000038539	Dhodh	dihydroorotate dehydrogenase
mmu-miR-149-5p	ENSMUST00000107896	150	-22.09	ENSMUSG00000000275	Cul7	cullin 7
mmu-miR-149-5p	ENSMUST00000107906	153	-24.75	ENSMUSG00000062785	Mrps11	mitochondrial ribosomal protein S11
mmu-miR-149-5p	ENSMUST00000107907	153	-24.75	ENSMUSG00000062785	Tsc1	tuberous sclerosis 1
mmu-miR-149-5p	ENSMUST00000107913	153	-31.87	ENSMUSG00000028464	Safb2	scaffold attachment factor B2
mmu-miR-149-5p	ENSMUST00000107925	169	-30.48	ENSMUSG00000028459	Hoxa7	homeobox A7
mmu-miR-149-5p	ENSMUST00000107926	169	-30.48	ENSMUSG00000028459	Rapgef3	Rap guanine nucleotide exchange factor (GEF) 3
mmu-miR-149-5p	ENSMUST00000107975	150	-23.19	ENSMUSG00000036062	Cog1	component of oligomeric golgi complex 1
mmu-miR-149-5p	ENSMUST00000107976	150	-23.19	ENSMUSG00000036062	2410004B18Rik	RIKEN cDNA 2410004B18 gene
mmu-miR-149-5p	ENSMUST00000108015	159	-26.74	ENSMUSG00000068959	Synj2	synaptojanin 2
mmu-miR-149-5p	ENSMUST00000108030	154	-29.58	ENSMUSG00000020513	Gtf2h2	general transcription factor II H, polypeptide 2
mmu-miR-149-5p	ENSMUST00000108044	162	-26.81	ENSMUSG00000026070	AI182371	expressed sequence AI182371
mmu-miR-149-5p	ENSMUST00000108049	159	-27.33	ENSMUSG00000028439	Gm14296	predicted gene 14296
mmu-miR-149-5p	ENSMUST00000108050	159	-27.33	ENSMUSG00000028439	Adamts7	a disintegrin-like and metallopeptidase (reprolysin type) with thrombospondin type 1 motif, 7
mmu-miR-149-5p	ENSMUST00000108052	159	-27.33	ENSMUSG00000028439	Fam214b	family with sequence similarity 214, member B
mmu-miR-149-5p	ENSMUST00000108113	156	-18.24	ENSMUSG00000020679	Susd5	sushi domain containing 5
mmu-miR-149-5p	ENSMUST00000108114	156	-18.24	ENSMUSG00000020679	Ccdc13	coiled-coil domain containing 13
mmu-miR-149-5p	ENSMUST00000108140	158	-21.97	ENSMUSG00000020684	Ccdc174	coiled-coil domain containing 174
mmu-miR-149-5p	ENSMUST00000108161	162	-25.4	ENSMUSG00000109378	Rasal3	RAS protein activator like 3
mmu-miR-149-5p	ENSMUST00000108183	152	-19.65	ENSMUSG00000028284	Per3	period circadian clock 3
mmu-miR-149-5p	ENSMUST00000108184	152	-19.65	ENSMUSG00000028284	Arl4a	ADP-ribosylation factor-like 4A
mmu-miR-149-5p	ENSMUST00000108223	152	-18.58	ENSMUSG00000050855	6330403A02Rik	RIKEN cDNA 6330403A02 gene
mmu-miR-149-5p	ENSMUST00000108263	152	-28.37	ENSMUSG00000074653	Gucd1	guanylyl cyclase domain containing 1
mmu-miR-149-5p	ENSMUST00000108303	167	-33.35	ENSMUSG00000028217	Hipk1	homeodomain interacting protein kinase 1
mmu-miR-149-5p	ENSMUST00000108338	152	-19.55	ENSMUSG00000019437	Lin52	lin-52 homolog (C. elegans)
mmu-miR-149-5p	ENSMUST00000108343	151	-26.7	ENSMUSG00000004056	Eml6	echinoderm microtubule associated protein like 6
mmu-miR-149-5p	ENSMUST00000108344	151	-26.7	ENSMUSG00000004056	Ldb1	LIM domain binding 1
mmu-miR-149-5p	ENSMUST00000108355	157	-23.58	ENSMUSG00000053198	Pnpla7	patatin-like phospholipase domain containing 7
mmu-miR-149-5p	ENSMUST00000108362	161	-30.17	ENSMUSG00000011751	Mpg	N-methylpurine-DNA glycosylase
mmu-miR-149-5p	ENSMUST00000108363	161	-30.17	ENSMUSG00000011751	Det1	de-etiolated homolog 1 (Arabidopsis)
mmu-miR-149-5p	ENSMUST00000108364	161	-30.17	ENSMUSG00000011751	Clcf1	cardiotrophin-like cytokine factor 1
mmu-miR-149-5p	ENSMUST00000108378	160	-21.95	ENSMUSG00000003762	Ccdc170	coiled-coil domain containing 170
mmu-miR-149-5p	ENSMUST00000108380	152	-22.08	ENSMUSG00000049119	Spns1	spinster homolog 1
mmu-miR-149-5p	ENSMUST00000108384	153	-21.01	ENSMUSG00000027508	Cdh22	cadherin 22
mmu-miR-149-5p	ENSMUST00000108415	160	-36.79	ENSMUSG00000008496	Chpf	chondroitin polymerizing factor
mmu-miR-149-5p	ENSMUST00000108431	155	-25.56	ENSMUSG00000017774	Slc11a2	solute carrier family 11 (proton-coupled divalent metal ion transporters), member 2
mmu-miR-149-5p	ENSMUST00000108433	150	-23.36	ENSMUSG00000038178	Arpc1b	actin related protein 2/3 complex, subunit 1B
mmu-miR-149-5p	ENSMUST00000108495	153	-29.35	ENSMUSG00000030374	Tesk1	testis specific protein kinase 1
mmu-miR-149-5p	ENSMUST00000108508	157	-20.57	ENSMUSG00000040543	Treh	trehalase (brush-border membrane glycoprotein)
mmu-miR-149-5p	ENSMUST00000108569	159	-18.48	ENSMUSG00000078808	Gm28035	predicted gene, 28035
mmu-miR-149-5p	ENSMUST00000108582	156	-17.51	ENSMUSG00000059851	Ndc1	NDC1 transmembrane nucleoporin
mmu-miR-149-5p	ENSMUST00000108583	156	-17.51	ENSMUSG00000059851	Rasd2	RASD family, member 2
mmu-miR-149-5p	ENSMUST00000108588	152	-28.89	ENSMUSG00000020886	Cc2d1b	coiled-coil and C2 domain containing 1B
mmu-miR-149-5p	ENSMUST00000108589	152	-28.89	ENSMUSG00000020886	Cdkal1	CDK5 regulatory subunit associated protein 1-like 1
mmu-miR-149-5p	ENSMUST00000108634	151	-30.61	ENSMUSG00000051790	Tmem5	transmembrane protein 5
mmu-miR-149-5p	ENSMUST00000108638	157	-23.87	ENSMUSG00000018750	Fbxo22	F-box protein 22
mmu-miR-149-5p	ENSMUST00000108639	157	-23.87	ENSMUSG00000018750	Dpm2	dolichol-phosphate (beta-D) mannosyltransferase 2
mmu-miR-149-5p	ENSMUST00000108640	157	-23.87	ENSMUSG00000018750	Cfap46	cilia and flagella associated protein 46
mmu-miR-149-5p	ENSMUST00000108661	153	-29.19	ENSMUSG00000018474	Cenpo	centromere protein O
mmu-miR-149-5p	ENSMUST00000108664	156	-18.62	ENSMUSG00000020890	Brap	BRCA1 associated protein
mmu-miR-149-5p	ENSMUST00000108682	167	-27.36	ENSMUSG00000033066	Foxn2	forkhead box N2
mmu-miR-149-5p	ENSMUST00000108685	156	-16.73	ENSMUSG00000055775	Adgrl1	adhesion G protein-coupled receptor L1
mmu-miR-149-5p	ENSMUST00000108695	159	-26.03	ENSMUSG00000020542	Sh3kbp1	SH3-domain kinase binding protein 1
mmu-miR-149-5p	ENSMUST00000108763	153	-27.41	ENSMUSG00000027584	Snrpa	small nuclear ribonucleoprotein polypeptide A
mmu-miR-149-5p	ENSMUST00000108768	153	-27.41	ENSMUSG00000027584	Ino80c	INO80 complex subunit C
mmu-miR-149-5p	ENSMUST00000108789	150	-19.77	ENSMUSG00000000823	Stil	Scl/Tal1 interrupting locus
mmu-miR-149-5p	ENSMUST00000108809	159	-22.73	ENSMUSG00000020455	Ccdc64	coiled-coil domain containing 64
mmu-miR-149-5p	ENSMUST00000108810	159	-22.5	ENSMUSG00000020455	Prdm15	PR domain containing 15
mmu-miR-149-5p	ENSMUST00000108813	150	-17.21	ENSMUSG00000009575	Arhgap23	Rho GTPase activating protein 23
mmu-miR-149-5p	ENSMUST00000108817	151	-29.25	ENSMUSG00000078851	Itfg2	integrin alpha FG-GAP repeat containing 2
mmu-miR-149-5p	ENSMUST00000108838	156	-32.61	ENSMUSG00000056851	Terf2	telomeric repeat binding factor 2
mmu-miR-149-5p	ENSMUST00000108932	158	-23.72	ENSMUSG00000078862	Mtmr14	myotubularin related protein 14
mmu-miR-149-5p	ENSMUST00000108951	153	-23.71	ENSMUSG00000031824	Ttc3	tetratricopeptide repeat domain 3
mmu-miR-149-5p	ENSMUST00000108987	151	-32.69	ENSMUSG00000018398	Kctd14	potassium channel tetramerisation domain containing 14
mmu-miR-149-5p	ENSMUST00000108988	153	-16.59	ENSMUSG00000031826	Invs	inversin
mmu-miR-149-5p	ENSMUST00000109102	150	-26.12	ENSMUSG00000031758	Ino80b	INO80 complex subunit B
mmu-miR-149-5p	ENSMUST00000109107	154	-19.34	ENSMUSG00000004637	Gpatch8	G patch domain containing 8
mmu-miR-149-5p	ENSMUST00000109131	160	-26.84	ENSMUSG00000048728	Cdk5rap2	CDK5 regulatory subunit associated protein 2
mmu-miR-149-5p	ENSMUST00000109150	154	-15.88	ENSMUSG00000003352	Apobr	apolipoprotein B receptor
mmu-miR-149-5p	ENSMUST00000109155	151	-21.22	ENSMUSG00000052056	Satb1	special AT-rich sequence binding protein 1
mmu-miR-149-5p	ENSMUST00000109191	163	-25.55	ENSMUSG00000074575	Sox13	SRY (sex determining region Y)-box 13
mmu-miR-149-5p	ENSMUST00000109210	164	-21.96	ENSMUSG00000058163	Flna	filamin, alpha
mmu-miR-149-5p	ENSMUST00000109221	154	-23.72	ENSMUSG00000017929	Spdye4c	speedy/RINGO cell cycle regulator family, member E4C
mmu-miR-149-5p	ENSMUST00000109235	157	-28.88	ENSMUSG00000039536	Myo1g	myosin IG
mmu-miR-149-5p	ENSMUST00000109255	155	-24.64	ENSMUSG00000036158	Slx1b	SLX1 structure-specific endonuclease subunit homolog B (S. cerevisiae)
mmu-miR-149-5p	ENSMUST00000109256	155	-21.89	ENSMUSG00000036167	Wdr62	WD repeat domain 62
mmu-miR-149-5p	ENSMUST00000109262	151	-22.7	ENSMUSG00000039671	Diablo	diablo, IAP-binding mitochondrial protein
mmu-miR-149-5p	ENSMUST00000109267	151	-23.26	ENSMUSG00000021754	Ept1	ethanolaminephosphotransferase 1 (CDP-ethanolamine-specific)
mmu-miR-149-5p	ENSMUST00000109298	159	-25.15	ENSMUSG00000017664	Ncaph2	non-SMC condensin II complex, subunit H2
mmu-miR-149-5p	ENSMUST00000109299	159	-25.15	ENSMUSG00000017664	Ankzf1	ankyrin repeat and zinc finger domain containing 1
mmu-miR-149-5p	ENSMUST00000109300	159	-25.15	ENSMUSG00000017664	Smc1a	structural maintenance of chromosomes 1A
mmu-miR-149-5p	ENSMUST00000109308	156	-19.76	ENSMUSG00000031902	Camta2	calmodulin binding transcription activator 2
mmu-miR-149-5p	ENSMUST00000109315	156	-24.06	ENSMUSG00000021710	Lrrk1	leucine-rich repeat kinase 1
mmu-miR-149-5p	ENSMUST00000109349	155	-25.08	ENSMUSG00000017734	Gm11444	predicted gene 11444
mmu-miR-149-5p	ENSMUST00000109358	155	-23.78	ENSMUSG00000016995	2310061I04Rik	RIKEN cDNA 2310061I04 gene
mmu-miR-149-5p	ENSMUST00000109359	155	-23.78	ENSMUSG00000016995	Ufm1	ubiquitin-fold modifier 1
mmu-miR-149-5p	ENSMUST00000109399	150	-14.46	ENSMUSG00000009470	Ttll9	tubulin tyrosine ligase-like family, member 9
mmu-miR-149-5p	ENSMUST00000109400	150	-20.94	ENSMUSG00000035268	Sympk	symplekin
mmu-miR-149-5p	ENSMUST00000109401	150	-14.46	ENSMUSG00000009470	Vwf	Von Willebrand factor homolog
mmu-miR-149-5p	ENSMUST00000109405	159	-24.72	ENSMUSG00000017679	Smim20	small integral membrane protein 20
mmu-miR-149-5p	ENSMUST00000109442	162	-24.49	ENSMUSG00000053141	Scai	suppressor of cancer cell invasion
mmu-miR-149-5p	ENSMUST00000109443	162	-24.49	ENSMUSG00000053141	Ccdc6	coiled-coil domain containing 6
mmu-miR-149-5p	ENSMUST00000109445	162	-24.49	ENSMUSG00000053141	Akap9	A kinase (PRKA) anchor protein (yotiao) 9
mmu-miR-149-5p	ENSMUST00000109462	160	-23.6	ENSMUSG00000016933	Trim62	tripartite motif-containing 62
mmu-miR-149-5p	ENSMUST00000109468	156	-21.82	ENSMUSG00000070544	Lyrm9	LYR motif containing 9
mmu-miR-149-5p	ENSMUST00000109470	158	-22.29	ENSMUSG00000041708	Vrk3	vaccinia related kinase 3
mmu-miR-149-5p	ENSMUST00000109503	161	-21.88	ENSMUSG00000058099	Rin2	Ras and Rab interactor 2
mmu-miR-149-5p	ENSMUST00000109531	162	-22.56	ENSMUSG00000027646	Tnni1	troponin I, skeletal, slow 1
mmu-miR-149-5p	ENSMUST00000109533	162	-22.56	ENSMUSG00000027646	Ppp2r2d	protein phosphatase 2, regulatory subunit B, delta
mmu-miR-149-5p	ENSMUST00000109549	156	-24.05	ENSMUSG00000027639	Adcy10	adenylate cyclase 10
mmu-miR-149-5p	ENSMUST00000109556	155	-21.91	ENSMUSG00000033009	Fuom	fucose mutarotase
mmu-miR-149-5p	ENSMUST00000109572	154	-17.65	ENSMUSG00000027624	Hnrnpr	heterogeneous nuclear ribonucleoprotein R
mmu-miR-149-5p	ENSMUST00000109574	154	-17.65	ENSMUSG00000027624	Nup188	nucleoporin 188
mmu-miR-149-5p	ENSMUST00000109577	154	-17.65	ENSMUSG00000027624	Zfp473	zinc finger protein 473
mmu-miR-149-5p	ENSMUST00000109620	162	-20.1	ENSMUSG00000009585	Eif2d	eukaryotic translation initiation factor 2D
mmu-miR-149-5p	ENSMUST00000109641	151	-22.65	ENSMUSG00000078974	Epha10	Eph receptor A10
[truncated: 1,888 more rows]

## Sheet: mmu-miR-1a-3p
Additional file 9 The target genes of miR-1a-3p
miRNA	Target_transcript	Score	Energy	gene_id	gene_name	description
mmu-miR-1a-3p	ENSMUST00000000058	157	-11.74	ENSMUSG00000000058	Cav2	caveolin 2
mmu-miR-1a-3p	ENSMUST00000000127	155	-15.18	ENSMUSG00000000125	Wnt3	wingless-type MMTV integration site family, member 3
mmu-miR-1a-3p	ENSMUST00000000285	153	-14.22	ENSMUSG00000000276	Dgke	diacylglycerol kinase, epsilon
mmu-miR-1a-3p	ENSMUST00000000326	155	-14.04	ENSMUSG00000000317	Bcl6b	B cell CLL/lymphoma 6, member B
mmu-miR-1a-3p	ENSMUST00000000500	150	-13.31	ENSMUSG00000000489	Pdgfb	platelet derived growth factor, B polypeptide
mmu-miR-1a-3p	ENSMUST00000000594	150	-11.17	ENSMUSG00000000581	C1d	C1D nuclear receptor co-repressor
mmu-miR-1a-3p	ENSMUST00000000608	160	-18.04	ENSMUSG00000000594	Gm2a	GM2 ganglioside activator protein
mmu-miR-1a-3p	ENSMUST00000000769	153	-14.77	ENSMUSG00000000753	Serpinf1	serine (or cysteine) peptidase inhibitor, clade F, member 1
mmu-miR-1a-3p	ENSMUST00000000881	155	-16.14	ENSMUSG00000000861	Bcl11a	B cell CLL/lymphoma 11A (zinc finger protein)
mmu-miR-1a-3p	ENSMUST00000001116	155	-17.04	ENSMUSG00000001089	Luzp1	leucine zipper protein 1
mmu-miR-1a-3p	ENSMUST00000001147	150	-12.4	ENSMUSG00000001119	Col6a1	collagen, type VI, alpha 1
mmu-miR-1a-3p	ENSMUST00000001412	150	-12.56	ENSMUSG00000001376	Vps50	VPS50 EARP/GARPII complex subunit
mmu-miR-1a-3p	ENSMUST00000001456	155	-16.53	ENSMUSG00000001420	Tmem79	transmembrane protein 79
mmu-miR-1a-3p	ENSMUST00000001709	155	-21.78	ENSMUSG00000022485	Hoxc5	homeobox C5
mmu-miR-1a-3p	ENSMUST00000002172	151	-12.48	ENSMUSG00000002103	Acp2	acid phosphatase 2, lysosomal
mmu-miR-1a-3p	ENSMUST00000002291	170	-19.97	ENSMUSG00000002221	Paxip1	PAX interacting (with transcription-activation domain) protein 1
mmu-miR-1a-3p	ENSMUST00000002336	154	-14.83	ENSMUSG00000002266	Zim1	zinc finger, imprinted 1
mmu-miR-1a-3p	ENSMUST00000002368	152	-14.76	ENSMUSG00000002297	Dbf4	DBF4 zinc finger
mmu-miR-1a-3p	ENSMUST00000002487	150	-11.18	ENSMUSG00000002413	Braf	Braf transforming gene
mmu-miR-1a-3p	ENSMUST00000002532	172	-22.09	ENSMUSG00000002458	Rgs19	regulator of G-protein signaling 19
mmu-miR-1a-3p	ENSMUST00000002845	163	-15.83	ENSMUSG00000002768	Mea1	male enhanced antigen 1
mmu-miR-1a-3p	ENSMUST00000002908	150	-13.34	ENSMUSG00000002831	Plin4	perilipin 4
mmu-miR-1a-3p	ENSMUST00000002914	155	-13.48	ENSMUSG00000002835	Chaf1a	chromatin assembly factor 1, subunit A (p150)
mmu-miR-1a-3p	ENSMUST00000003154	151	-16.43	ENSMUSG00000003070	Efna2	ephrin A2
mmu-miR-1a-3p	ENSMUST00000003238	154	-11.5	ENSMUSG00000003154	Foxj2	forkhead box J2
mmu-miR-1a-3p	ENSMUST00000003561	171	-17.8	ENSMUSG00000003469	Phyhip	phytanoyl-CoA hydroxylase interacting protein
mmu-miR-1a-3p	ENSMUST00000003575	150	-16.91	ENSMUSG00000031799	Tpm4	tropomyosin 4
mmu-miR-1a-3p	ENSMUST00000003640	150	-17.45	ENSMUSG00000003545	Fosb	FBJ osteosarcoma oncogene B
mmu-miR-1a-3p	ENSMUST00000003843	155	-14.92	ENSMUSG00000003746	Man1a	mannosidase 1, alpha
mmu-miR-1a-3p	ENSMUST00000004214	157	-14.56	ENSMUSG00000004110	Cacna1e	calcium channel, voltage-dependent, R type, alpha 1E subunit
mmu-miR-1a-3p	ENSMUST00000004327	158	-15.93	ENSMUSG00000031400	G6pdx	glucose-6-phosphate dehydrogenase X-linked
mmu-miR-1a-3p	ENSMUST00000004343	156	-15.2	ENSMUSG00000004233	Wars2	tryptophanyl tRNA synthetase 2 (mitochondrial)
mmu-miR-1a-3p	ENSMUST00000004430	167	-16.76	ENSMUSG00000004319	Clcn3	chloride channel, voltage-sensitive 3
mmu-miR-1a-3p	ENSMUST00000004634	156	-16.38	ENSMUSG00000020142	Slc1a4	solute carrier family 1 (glutamate/neutral amino acid transporter), member 4
mmu-miR-1a-3p	ENSMUST00000005256	162	-17.13	ENSMUSG00000005125	Ndrg1	N-myc downstream regulated gene 1
mmu-miR-1a-3p	ENSMUST00000005364	150	-16.03	ENSMUSG00000005232	G6pc2	glucose-6-phosphatase, catalytic, 2
mmu-miR-1a-3p	ENSMUST00000005406	155	-15.05	ENSMUSG00000022892	App	amyloid beta (A4) precursor protein
mmu-miR-1a-3p	ENSMUST00000006027	155	-11.65	ENSMUSG00000005873	Reep5	receptor accessory protein 5
mmu-miR-1a-3p	ENSMUST00000006392	152	-16.55	ENSMUSG00000021403	Serpinb9b	serine (or cysteine) peptidase inhibitor, clade B, member 9b
mmu-miR-1a-3p	ENSMUST00000006556	157	-13.6	ENSMUSG00000006389	Mpl	myeloproliferative leukemia virus oncogene
mmu-miR-1a-3p	ENSMUST00000006718	154	-12.63	ENSMUSG00000026167	Wnt10a	wingless-type MMTV integration site family, member 10A
mmu-miR-1a-3p	ENSMUST00000006856	159	-13.62	ENSMUSG00000006678	Pola1	polymerase (DNA directed), alpha 1
mmu-miR-1a-3p	ENSMUST00000006991	152	-15.69	ENSMUSG00000021730	Hcn1	hyperpolarization-activated, cyclic nucleotide-gated K+ 1
mmu-miR-1a-3p	ENSMUST00000007993	156	-17.89	ENSMUSG00000029701	Rbm28	RNA binding motif protein 28
mmu-miR-1a-3p	ENSMUST00000009321	152	-13.24	ENSMUSG00000022718	Dgcr8	DiGeorge syndrome critical region gene 8
mmu-miR-1a-3p	ENSMUST00000010049	162	-15.12	ENSMUSG00000009905	Kdsr	3-ketodihydrosphingosine reductase
mmu-miR-1a-3p	ENSMUST00000010208	150	-16.1	ENSMUSG00000010064	Slc38a3	solute carrier family 38, member 3
mmu-miR-1a-3p	ENSMUST00000010434	150	-17.37	ENSMUSG00000010290	AI597479	expressed sequence AI597479
mmu-miR-1a-3p	ENSMUST00000010940	152	-15.69	ENSMUSG00000010796	Asz1	ankyrin repeat, SAM and basic leucine zipper domain containing 1
mmu-miR-1a-3p	ENSMUST00000011262	156	-16.78	ENSMUSG00000011118	Panx3	pannexin 3
mmu-miR-1a-3p	ENSMUST00000011400	163	-14.41	ENSMUSG00000011256	Adam19	a disintegrin and metallopeptidase domain 19 (meltrin beta)
mmu-miR-1a-3p	ENSMUST00000011526	151	-15.49	ENSMUSG00000011382	Dhdh	dihydrodiol dehydrogenase (dimeric)
mmu-miR-1a-3p	ENSMUST00000012587	160	-12.75	ENSMUSG00000012443	Kif11	kinesin family member 11
mmu-miR-1a-3p	ENSMUST00000014174	150	-11.31	ENSMUSG00000014030	Pax5	paired box 5
mmu-miR-1a-3p	ENSMUST00000014499	155	-15.77	ENSMUSG00000014355	Anapc1	anaphase promoting complex subunit 1
mmu-miR-1a-3p	ENSMUST00000014743	156	-15.26	ENSMUSG00000014599	Csf1	colony stimulating factor 1 (macrophage)
mmu-miR-1a-3p	ENSMUST00000015271	155	-17.1	ENSMUSG00000015127	Unkl	unkempt-like (Drosophila)
mmu-miR-1a-3p	ENSMUST00000015449	166	-16.46	ENSMUSG00000015305	Sash1	SAM and SH3 domain containing 1
mmu-miR-1a-3p	ENSMUST00000015829	151	-14.35	ENSMUSG00000030861	Acadsb	acyl-Coenzyme A dehydrogenase, short/branched chain
mmu-miR-1a-3p	ENSMUST00000015941	178	-23.31	ENSMUSG00000042118	Bhmt2	betaine-homocysteine methyltransferase 2
mmu-miR-1a-3p	ENSMUST00000016072	150	-10.93	ENSMUSG00000027422	Rrbp1	ribosome binding protein 1
mmu-miR-1a-3p	ENSMUST00000016105	160	-13.62	ENSMUSG00000015961	Adss	adenylosuccinate synthetase, non muscle
mmu-miR-1a-3p	ENSMUST00000016406	155	-17.04	ENSMUSG00000016262	Sertad4	SERTA domain containing 4
mmu-miR-1a-3p	ENSMUST00000016427	151	-12.41	ENSMUSG00000016283	H2-M2	histocompatibility 2, M region locus 2
mmu-miR-1a-3p	ENSMUST00000016553	163	-14.58	ENSMUSG00000016409	Nkap	NFKB activating protein
mmu-miR-1a-3p	ENSMUST00000017831	166	-22.37	ENSMUSG00000017686	Rhot1	ras homolog gene family, member T1
mmu-miR-1a-3p	ENSMUST00000018337	150	-13.71	ENSMUSG00000026361	Cdc73	cell division cycle 73, Paf1/RNA polymerase II complex component
mmu-miR-1a-3p	ENSMUST00000018353	168	-18.45	ENSMUSG00000018209	Stk4	serine/threonine kinase 4
mmu-miR-1a-3p	ENSMUST00000018470	154	-13.8	ENSMUSG00000018326	Ywhab	tyrosine 3-monooxygenase/tryptophan 5-monooxygenase activation protein, beta polypeptide
mmu-miR-1a-3p	ENSMUST00000018571	154	-13.42	ENSMUSG00000018427	Ypel2	yippee-like 2 (Drosophila)
mmu-miR-1a-3p	ENSMUST00000018625	160	-16.39	ENSMUSG00000018481	Appbp2	amyloid beta precursor protein (cytoplasmic tail) binding protein 2
mmu-miR-1a-3p	ENSMUST00000018971	157	-18.74	ENSMUSG00000053046	Brsk2	BR serine/threonine kinase 2
mmu-miR-1a-3p	ENSMUST00000018990	150	-11.58	ENSMUSG00000018846	Pank3	pantothenate kinase 3
mmu-miR-1a-3p	ENSMUST00000019058	156	-13.78	ENSMUSG00000018914	Il3	interleukin 3
mmu-miR-1a-3p	ENSMUST00000019226	164	-16.96	ENSMUSG00000019082	Slc25a22	solute carrier family 25 (mitochondrial carrier, glutamate), member 22
mmu-miR-1a-3p	ENSMUST00000019512	161	-13.91	ENSMUSG00000019368	Sec14l4	SEC14-like lipid binding 4
mmu-miR-1a-3p	ENSMUST00000019516	150	-10.91	ENSMUSG00000075590	Nrbp2	nuclear receptor binding protein 2
mmu-miR-1a-3p	ENSMUST00000019572	157	-18.25	ENSMUSG00000059839	Zfp874b	zinc finger protein 874b
mmu-miR-1a-3p	ENSMUST00000020008	159	-13.38	ENSMUSG00000019861	Gopc	golgi associated PDZ and coiled-coil motif containing
mmu-miR-1a-3p	ENSMUST00000020023	152	-12.55	ENSMUSG00000019873	Reep3	receptor accessory protein 3
mmu-miR-1a-3p	ENSMUST00000020034	163	-17.05	ENSMUSG00000019883	Echdc1	enoyl Coenzyme A hydratase domain containing 1
mmu-miR-1a-3p	ENSMUST00000020057	156	-12.93	ENSMUSG00000019906	Lin7a	lin-7 homolog A (C. elegans)
mmu-miR-1a-3p	ENSMUST00000020094	150	-10.13	ENSMUSG00000019936	Epyc	epiphycan
mmu-miR-1a-3p	ENSMUST00000020112	160	-16.39	ENSMUSG00000019951	Uhrf1bp1l	UHRF1 (ICBP90) binding protein 1-like
mmu-miR-1a-3p	ENSMUST00000020145	163	-20.65	ENSMUSG00000019970	Sgk1	serum/glucocorticoid regulated kinase 1
mmu-miR-1a-3p	ENSMUST00000020238	166	-13.22	ENSMUSG00000020048	Hsp90b1	heat shock protein 90, beta (Grp94), member 1
mmu-miR-1a-3p	ENSMUST00000020315	165	-17.09	ENSMUSG00000020114	Cand1	cullin associated and neddylation disassociated 1
mmu-miR-1a-3p	ENSMUST00000020323	160	-15.8	ENSMUSG00000020123	Avpr1a	arginine vasopressin receptor 1A
mmu-miR-1a-3p	ENSMUST00000020362	152	-16.86	ENSMUSG00000020155	Kcnmb1	potassium large conductance calcium-activated channel, subfamily M, beta member 1
mmu-miR-1a-3p	ENSMUST00000020366	155	-11.89	ENSMUSG00000020159	Gabrp	gamma-aminobutyric acid (GABA) A receptor, pi
mmu-miR-1a-3p	ENSMUST00000020381	155	-16.93	ENSMUSG00000020170	Frs2	fibroblast growth factor receptor substrate 2
mmu-miR-1a-3p	ENSMUST00000020392	171	-20.75	ENSMUSG00000020177	9530003J23Rik	RIKEN cDNA 9530003J23 gene
mmu-miR-1a-3p	ENSMUST00000020420	154	-11.79	ENSMUSG00000020198	Ap3d1	adaptor-related protein complex 3, delta 1 subunit
mmu-miR-1a-3p	ENSMUST00000020448	158	-15.24	ENSMUSG00000020227	Irak3	interleukin-1 receptor-associated kinase 3
mmu-miR-1a-3p	ENSMUST00000020488	150	-12.82	ENSMUSG00000020255	D10Wsu102e	DNA segment, Chr 10, Wayne State University 102, expressed
mmu-miR-1a-3p	ENSMUST00000020518	159	-13.11	ENSMUSG00000020279	Il9r	interleukin 9 receptor
mmu-miR-1a-3p	ENSMUST00000020546	151	-13.14	ENSMUSG00000020303	Stc2	stanniocalcin 2
mmu-miR-1a-3p	ENSMUST00000020551	155	-17.82	ENSMUSG00000020305	Asb3	ankyrin repeat and SOCS box-containing 3
mmu-miR-1a-3p	ENSMUST00000020695	157	-16.3	ENSMUSG00000020422	Tns3	tensin 3
mmu-miR-1a-3p	ENSMUST00000020835	152	-13.95	ENSMUSG00000020525	Ppm1d	protein phosphatase 1D magnesium-dependent, delta isoform
mmu-miR-1a-3p	ENSMUST00000020886	157	-13.77	ENSMUSG00000020572	Nampt	nicotinamide phosphoribosyltransferase
mmu-miR-1a-3p	ENSMUST00000020926	154	-18.16	ENSMUSG00000020607	Fam84a	family with sequence similarity 84, member A
mmu-miR-1a-3p	ENSMUST00000020930	152	-14.46	ENSMUSG00000020611	Gna13	guanine nucleotide binding protein, alpha 13
mmu-miR-1a-3p	ENSMUST00000020969	162	-15.58	ENSMUSG00000020638	Cmpk2	cytidine monophosphate (UMP-CMP) kinase 2, mitochondrial
mmu-miR-1a-3p	ENSMUST00000021009	152	-17.65	ENSMUSG00000061911	Myt1l	myelin transcription factor 1-like
mmu-miR-1a-3p	ENSMUST00000021062	178	-20.95	ENSMUSG00000020719	Ddx5	DEAD (Asp-Glu-Ala-Asp) box polypeptide 5
mmu-miR-1a-3p	ENSMUST00000021116	152	-11.84	ENSMUSG00000020770	Unk	unkempt homolog (Drosophila)
mmu-miR-1a-3p	ENSMUST00000021148	150	-12.12	ENSMUSG00000020794	Ube2g1	ubiquitin-conjugating enzyme E2G 1
mmu-miR-1a-3p	ENSMUST00000021273	150	-14.44	ENSMUSG00000020894	Vamp2	vesicle-associated membrane protein 2
mmu-miR-1a-3p	ENSMUST00000021347	151	-11.45	ENSMUSG00000020964	Sel1l	sel-1 suppressor of lin-12-like (C. elegans)
mmu-miR-1a-3p	ENSMUST00000021390	157	-10.16	ENSMUSG00000021003	Galc	galactosylceramidase
mmu-miR-1a-3p	ENSMUST00000021406	154	-15.96	ENSMUSG00000062198	2700097O09Rik	RIKEN cDNA 2700097O09 gene
mmu-miR-1a-3p	ENSMUST00000021424	163	-14.89	ENSMUSG00000021036	Sptlc2	serine palmitoyltransferase, long chain base subunit 2
mmu-miR-1a-3p	ENSMUST00000021459	162	-12.61	ENSMUSG00000021062	Rab15	RAB15, member RAS oncogene family
mmu-miR-1a-3p	ENSMUST00000021471	167	-18.44	ENSMUSG00000021072	Tmx1	thioredoxin-related transmembrane protein 1
mmu-miR-1a-3p	ENSMUST00000021479	155	-16.14	ENSMUSG00000021076	Actr10	ARP10 actin-related protein 10
mmu-miR-1a-3p	ENSMUST00000021547	153	-16.43	ENSMUSG00000066440	Zfyve26	zinc finger, FYVE domain containing 26
mmu-miR-1a-3p	ENSMUST00000021605	159	-16.01	ENSMUSG00000021188	Trip11	thyroid hormone receptor interactor 11
mmu-miR-1a-3p	ENSMUST00000021662	158	-12.41	ENSMUSG00000021236	Entpd5	ectonucleoside triphosphate diphosphohydrolase 5
mmu-miR-1a-3p	ENSMUST00000021692	151	-16.28	ENSMUSG00000021264	Yy1	YY1 transcription factor
mmu-miR-1a-3p	ENSMUST00000021734	162	-18.19	ENSMUSG00000021303	Gng4	guanine nucleotide binding protein (G protein), gamma 4
mmu-miR-1a-3p	ENSMUST00000021793	154	-12.75	ENSMUSG00000021364	Elovl2	elongation of very long chain fatty acids (FEN1/Elo2, SUR4/Elo3, yeast)-like 2
mmu-miR-1a-3p	ENSMUST00000021794	156	-12.63	ENSMUSG00000021365	Nedd9	neural precursor cell expressed, developmentally down-regulated gene 9
mmu-miR-1a-3p	ENSMUST00000021800	163	-14.43	ENSMUSG00000021371	Mcur1	mitochondrial calcium uniporter regulator 1
mmu-miR-1a-3p	ENSMUST00000021824	155	-11.93	ENSMUSG00000021392	Nol8	nucleolar protein 8
mmu-miR-1a-3p	ENSMUST00000021920	150	-11.59	ENSMUSG00000021468	Sptlc1	serine palmitoyltransferase, long chain base subunit 1
mmu-miR-1a-3p	ENSMUST00000022036	166	-16.7	ENSMUSG00000021553	Slc28a3	solute carrier family 28 (sodium-coupled nucleoside transporter), member 3
mmu-miR-1a-3p	ENSMUST00000022051	152	-11.8	ENSMUSG00000021567	Nkd2	naked cuticle 2 homolog (Drosophila)
mmu-miR-1a-3p	ENSMUST00000022057	172	-18.04	ENSMUSG00000021573	Tppp	tubulin polymerization promoting protein
mmu-miR-1a-3p	ENSMUST00000022204	155	-12.05	ENSMUSG00000021693	Kif2a	kinesin family member 2A
mmu-miR-1a-3p	ENSMUST00000022257	151	-14.88	ENSMUSG00000021738	Atxn7	ataxin 7
mmu-miR-1a-3p	ENSMUST00000022264	152	-18.76	ENSMUSG00000021745	Ptprg	protein tyrosine phosphatase, receptor type, G
mmu-miR-1a-3p	ENSMUST00000022317	151	-13.81	ENSMUSG00000021792	Fam213a	family with sequence similarity 213, member A
mmu-miR-1a-3p	ENSMUST00000022356	159	-15.56	ENSMUSG00000034235	Usp54	ubiquitin specific peptidase 54
mmu-miR-1a-3p	ENSMUST00000022391	161	-15.35	ENSMUSG00000021843	Ktn1	kinectin 1
mmu-miR-1a-3p	ENSMUST00000022467	151	-14.85	ENSMUSG00000021908	Gm6768	predicted gene 6768
mmu-miR-1a-3p	ENSMUST00000022566	150	-19.31	ENSMUSG00000021990	Spata13	spermatogenesis associated 13
mmu-miR-1a-3p	ENSMUST00000022593	157	-12.88	ENSMUSG00000022016	Akap11	A kinase (PRKA) anchor protein 11
mmu-miR-1a-3p	ENSMUST00000022610	154	-15.14	ENSMUSG00000022032	Scara5	scavenger receptor class A, member 5 (putative)
mmu-miR-1a-3p	ENSMUST00000022666	162	-13.85	ENSMUSG00000022076	Klhl1	kelch-like 1
mmu-miR-1a-3p	ENSMUST00000022696	153	-14.4	ENSMUSG00000022100	Xpo7	exportin 7
mmu-miR-1a-3p	ENSMUST00000022734	151	-12.3	ENSMUSG00000022136	Dnajc3	DnaJ heat shock protein family (Hsp40) member C3
mmu-miR-1a-3p	ENSMUST00000022746	156	-11.21	ENSMUSG00000022146	Osmr	oncostatin M receptor
mmu-miR-1a-3p	ENSMUST00000022765	167	-21.7	ENSMUSG00000022159	Rab2b	RAB2B, member RAS oncogene family
mmu-miR-1a-3p	ENSMUST00000022831	150	-17.02	ENSMUSG00000047153	Khnyn	KH and NYN domain containing
mmu-miR-1a-3p	ENSMUST00000022890	156	-19.76	ENSMUSG00000022280	Rnf19a	ring finger protein 19A
mmu-miR-1a-3p	ENSMUST00000022967	157	-17.39	ENSMUSG00000022342	Kcnv1	potassium channel, subfamily V, member 1
mmu-miR-1a-3p	ENSMUST00000023259	158	-14.04	ENSMUSG00000022594	Lynx1	Ly6/neurotoxin 1
mmu-miR-1a-3p	ENSMUST00000023344	158	-16.79	ENSMUSG00000022664	Slc35a5	solute carrier family 35, member A5
mmu-miR-1a-3p	ENSMUST00000023356	162	-17.52	ENSMUSG00000022676	Snai2	snail family zinc finger 2
mmu-miR-1a-3p	ENSMUST00000023442	150	-15.5	ENSMUSG00000022759	Lrrc74b	leucine rich repeat containing 74B
mmu-miR-1a-3p	ENSMUST00000023538	150	-15.6	ENSMUSG00000022836	Mylk	myosin, light polypeptide kinase
mmu-miR-1a-3p	ENSMUST00000023564	152	-18.49	ENSMUSG00000022858	Tra2b	transformer 2 beta homolog (Drosophila)
mmu-miR-1a-3p	ENSMUST00000023616	154	-12.78	ENSMUSG00000022899	Slc15a2	solute carrier family 15 (H+/peptide transporter), member 2
mmu-miR-1a-3p	ENSMUST00000023629	150	-11.75	ENSMUSG00000022912	Pros1	protein S (alpha)
mmu-miR-1a-3p	ENSMUST00000023776	153	-12.62	ENSMUSG00000023032	Slc4a8	solute carrier family 4 (anion exchanger), member 8
mmu-miR-1a-3p	ENSMUST00000023835	172	-16.76	ENSMUSG00000023073	Slc10a2	solute carrier family 10, member 2
mmu-miR-1a-3p	ENSMUST00000023836	159	-18.25	ENSMUSG00000023074	Mospd1	motile sperm domain containing 1
mmu-miR-1a-3p	ENSMUST00000024056	153	-13.14	ENSMUSG00000023286	Ube2j2	ubiquitin-conjugating enzyme E2J 2
mmu-miR-1a-3p	ENSMUST00000024709	150	-21.37	ENSMUSG00000061665	Cd2ap	CD2-associated protein
mmu-miR-1a-3p	ENSMUST00000024779	157	-14.45	ENSMUSG00000090115	Usp49	ubiquitin specific peptidase 49
mmu-miR-1a-3p	ENSMUST00000024840	151	-16	ENSMUSG00000024043	Arhgap28	Rho GTPase activating protein 28
mmu-miR-1a-3p	ENSMUST00000024873	164	-14.75	ENSMUSG00000024072	Yipf4	Yip1 domain family, member 4
mmu-miR-1a-3p	ENSMUST00000024880	150	-12.97	ENSMUSG00000024076	Vit	vitrin
mmu-miR-1a-3p	ENSMUST00000024885	153	-14.44	ENSMUSG00000024081	Cebpz	CCAAT/enhancer binding protein zeta
mmu-miR-1a-3p	ENSMUST00000024894	152	-15.94	ENSMUSG00000024087	Cyp1b1	cytochrome P450, family 1, subfamily b, polypeptide 1
mmu-miR-1a-3p	ENSMUST00000024954	152	-15.86	ENSMUSG00000024140	Epas1	endothelial PAS domain protein 1
mmu-miR-1a-3p	ENSMUST00000024963	150	-14.13	ENSMUSG00000024150	Mcfd2	multiple coagulation factor deficiency 2
mmu-miR-1a-3p	ENSMUST00000024983	159	-12.47	ENSMUSG00000024169	Ift140	intraflagellar transport 140
mmu-miR-1a-3p	ENSMUST00000025073	156	-15.6	ENSMUSG00000024231	Cul2	cullin 2
mmu-miR-1a-3p	ENSMUST00000025092	159	-15.96	ENSMUSG00000024245	Tmem178	transmembrane protein 178
mmu-miR-1a-3p	ENSMUST00000025137	160	-14.2	ENSMUSG00000024287	Thoc1	THO complex 1
mmu-miR-1a-3p	ENSMUST00000025237	160	-15.39	ENSMUSG00000024379	Tslp	thymic stromal lymphopoietin
mmu-miR-1a-3p	ENSMUST00000025288	159	-12.2	ENSMUSG00000024420	Zfp521	zinc finger protein 521
mmu-miR-1a-3p	ENSMUST00000025290	150	-15.76	ENSMUSG00000024423	Impact	impact, RWD domain protein
mmu-miR-1a-3p	ENSMUST00000025364	159	-12.06	ENSMUSG00000024487	Yipf5	Yip1 domain family, member 5
mmu-miR-1a-3p	ENSMUST00000025402	155	-18.57	ENSMUSG00000024524	Gnal	guanine nucleotide binding protein, alpha stimulating, olfactory type
mmu-miR-1a-3p	ENSMUST00000025468	155	-17.63	ENSMUSG00000024575	Pde6a	phosphodiesterase 6A, cGMP-specific, rod, alpha
mmu-miR-1a-3p	ENSMUST00000025483	156	-19.29	ENSMUSG00000024587	Nars	asparaginyl-tRNA synthetase
mmu-miR-1a-3p	ENSMUST00000025574	154	-16.16	ENSMUSG00000024672	Ms4a7	membrane-spanning 4-domains, subfamily A, member 7
mmu-miR-1a-3p	ENSMUST00000025728	158	-21.92	ENSMUSG00000024816	Frmd8	FERM domain containing 8
mmu-miR-1a-3p	ENSMUST00000025729	160	-15.2	ENSMUSG00000024811	Tnks2	tankyrase, TRF1-interacting ankyrin-related ADP-ribose polymerase 2
mmu-miR-1a-3p	ENSMUST00000025965	160	-14.56	ENSMUSG00000025001	Hells	helicase, lymphoid specific
mmu-miR-1a-3p	ENSMUST00000025999	153	-14.12	ENSMUSG00000025026	Add3	adducin 3 (gamma)
mmu-miR-1a-3p	ENSMUST00000026011	162	-17.42	ENSMUSG00000025036	Sfxn2	sideroflexin 2
mmu-miR-1a-3p	ENSMUST00000026062	154	-11.26	ENSMUSG00000025076	Casp7	caspase 7
mmu-miR-1a-3p	ENSMUST00000026073	159	-15.93	ENSMUSG00000025086	Trub1	TruB pseudouridine (psi) synthase homolog 1 (E. coli)
mmu-miR-1a-3p	ENSMUST00000026295	168	-15.84	ENSMUSG00000025264	Tsr2	TSR2 20S rRNA accumulation
mmu-miR-1a-3p	ENSMUST00000026494	152	-15.09	ENSMUSG00000025427	Rnf165	ring finger protein 165
mmu-miR-1a-3p	ENSMUST00000026499	151	-13.89	ENSMUSG00000025433	Crisp3	cysteine-rich secretory protein 3
mmu-miR-1a-3p	ENSMUST00000026507	159	-15.81	ENSMUSG00000025437	Usp33	ubiquitin specific peptidase 33
mmu-miR-1a-3p	ENSMUST00000026631	158	-13.59	ENSMUSG00000025551	Fgf14	fibroblast growth factor 14
mmu-miR-1a-3p	ENSMUST00000026663	172	-18.49	ENSMUSG00000025578	Cbx8	chromobox 8
mmu-miR-1a-3p	ENSMUST00000026839	155	-12.12	ENSMUSG00000025742	Prps2	phosphoribosyl pyrophosphate synthetase 2
mmu-miR-1a-3p	ENSMUST00000026845	151	-14.52	ENSMUSG00000025746	Il6	interleukin 6
mmu-miR-1a-3p	ENSMUST00000026888	150	-15.18	ENSMUSG00000025782	Taf3	TAF3 RNA polymerase II, TATA box binding protein (TBP)-associated factor
mmu-miR-1a-3p	ENSMUST00000026896	152	-13.39	ENSMUSG00000025789	St8sia2	ST8 alpha-N-acetyl-neuraminide alpha-2,8-sialyltransferase 2
mmu-miR-1a-3p	ENSMUST00000027035	159	-15.72	ENSMUSG00000025902	Sox17	SRY (sex determining region Y)-box 17
mmu-miR-1a-3p	ENSMUST00000027056	155	-10.45	ENSMUSG00000048960	Prex2	phosphatidylinositol-3,4,5-trisphosphate-dependent Rac exchange factor 2
mmu-miR-1a-3p	ENSMUST00000027103	151	-18.86	ENSMUSG00000025962	Fastkd2	FAST kinase domains 2
mmu-miR-1a-3p	ENSMUST00000027123	164	-12.68	ENSMUSG00000025980	Hspd1	heat shock protein 1 (chaperonin)
mmu-miR-1a-3p	ENSMUST00000027146	150	-13.15	ENSMUSG00000025997	Ikzf2	IKAROS family zinc finger 2
mmu-miR-1a-3p	ENSMUST00000027149	155	-13.66	ENSMUSG00000026000	Lancl1	LanC (bacterial lantibiotic synthetase component C)-like 1
mmu-miR-1a-3p	ENSMUST00000027257	151	-12.09	ENSMUSG00000026088	Mitd1	MIT, microtubule interacting and transport, domain containing 1
mmu-miR-1a-3p	ENSMUST00000027286	169	-14.36	ENSMUSG00000026112	Coa5	cytochrome C oxidase assembly factor 5
mmu-miR-1a-3p	ENSMUST00000027380	156	-13.68	ENSMUSG00000026188	Tmem169	transmembrane protein 169
mmu-miR-1a-3p	ENSMUST00000027438	150	-19.2	ENSMUSG00000026234	Ncl	nucleolin
mmu-miR-1a-3p	ENSMUST00000027559	160	-14.54	ENSMUSG00000026321	Tnfrsf11a	tumor necrosis factor receptor superfamily, member 11a, NFKB activator
mmu-miR-1a-3p	ENSMUST00000027603	151	-15.05	ENSMUSG00000026357	Rgs18	regulator of G-protein signaling 18
mmu-miR-1a-3p	ENSMUST00000027649	153	-13.89	ENSMUSG00000026398	Nr5a2	nuclear receptor subfamily 5, group A, member 2
mmu-miR-1a-3p	ENSMUST00000027740	153	-14.76	ENSMUSG00000026468	Lhx4	LIM homeobox protein 4
mmu-miR-1a-3p	ENSMUST00000027743	150	-11.6	ENSMUSG00000026470	Stx6	syntaxin 6
mmu-miR-1a-3p	ENSMUST00000027748	154	-16.43	ENSMUSG00000026475	Rgs16	regulator of G-protein signaling 16
mmu-miR-1a-3p	ENSMUST00000027753	152	-11.37	ENSMUSG00000026479	Lamc2	laminin, gamma 2
mmu-miR-1a-3p	ENSMUST00000027797	155	-17.85	ENSMUSG00000026516	Nvl	nuclear VCP-like
mmu-miR-1a-3p	ENSMUST00000027856	153	-12.89	ENSMUSG00000026571	Dcaf6	DDB1 and CUL4 associated factor 6
mmu-miR-1a-3p	ENSMUST00000027881	154	-12.38	ENSMUSG00000026589	Sec16b	SEC16 homolog B (S. cerevisiae)
mmu-miR-1a-3p	ENSMUST00000027921	151	-15.08	ENSMUSG00000026618	Iars2	isoleucine-tRNA synthetase 2, mitochondrial
mmu-miR-1a-3p	ENSMUST00000027956	159	-12.64	ENSMUSG00000026646	Suv39h2	suppressor of variegation 3-9 homolog 2 (Drosophila)
mmu-miR-1a-3p	ENSMUST00000027973	156	-18.32	ENSMUSG00000026662	Sephs1	selenophosphate synthetase 1
mmu-miR-1a-3p	ENSMUST00000027979	161	-16.78	ENSMUSG00000026667	Uhmk1	U2AF homology motif (UHM) kinase 1
mmu-miR-1a-3p	ENSMUST00000027989	160	-17.53	ENSMUSG00000026675	Hsd17b7	hydroxysteroid (17-beta) dehydrogenase 7
mmu-miR-1a-3p	ENSMUST00000027991	158	-18.32	ENSMUSG00000038530	Rgs4	regulator of G-protein signaling 4
mmu-miR-1a-3p	ENSMUST00000027997	153	-16.47	ENSMUSG00000026678	Rgs5	regulator of G-protein signaling 5
mmu-miR-1a-3p	ENSMUST00000028052	151	-12.13	ENSMUSG00000026721	Rabgap1l	RAB GTPase activating protein 1-like
mmu-miR-1a-3p	ENSMUST00000028059	155	-14.6	ENSMUSG00000026727	Rsu1	Ras suppressor protein 1
mmu-miR-1a-3p	ENSMUST00000028081	150	-13.55	ENSMUSG00000026748	Plxdc2	plexin domain containing 2
mmu-miR-1a-3p	ENSMUST00000028162	153	-11.5	ENSMUSG00000026820	Ptges2	prostaglandin E synthase 2
mmu-miR-1a-3p	ENSMUST00000028167	155	-16.31	ENSMUSG00000026827	Gpd2	glycerol phosphate dehydrogenase 2, mitochondrial
mmu-miR-1a-3p	ENSMUST00000028175	154	-12.35	ENSMUSG00000026832	Cytip	cytohesin 1 interacting protein
mmu-miR-1a-3p	ENSMUST00000028279	150	-15.74	ENSMUSG00000026915	Strbp	spermatid perinuclear RNA binding protein
mmu-miR-1a-3p	ENSMUST00000028300	154	-15.23	ENSMUSG00000026932	Nacc2	nucleus accumbens associated 2, BEN and BTB (POZ) domain containing
mmu-miR-1a-3p	ENSMUST00000028337	157	-11.18	ENSMUSG00000026961	Lrrc26	leucine rich repeat containing 26
mmu-miR-1a-3p	ENSMUST00000028583	156	-13.77	ENSMUSG00000027162	Lin7c	lin-7 homolog C (C. elegans)
mmu-miR-1a-3p	ENSMUST00000028597	152	-14.97	ENSMUSG00000027175	Tcp11l1	t-complex 11 like 1
mmu-miR-1a-3p	ENSMUST00000028600	156	-16.06	ENSMUSG00000027177	Hipk3	homeodomain interacting protein kinase 3
mmu-miR-1a-3p	ENSMUST00000028607	150	-13.96	ENSMUSG00000027184	Caprin1	cell cycle associated protein 1
mmu-miR-1a-3p	ENSMUST00000028617	158	-17.05	ENSMUSG00000027193	Api5	apoptosis inhibitor 5
mmu-miR-1a-3p	ENSMUST00000028640	159	-18.46	ENSMUSG00000057147	Dph6	diphthamine biosynthesis 6
mmu-miR-1a-3p	ENSMUST00000028678	150	-11.87	ENSMUSG00000027244	Atg13	autophagy related 13
mmu-miR-1a-3p	ENSMUST00000028755	156	-15.32	ENSMUSG00000027293	Ehd4	EH-domain containing 4
mmu-miR-1a-3p	ENSMUST00000028814	153	-11.56	ENSMUSG00000027339	Rassf2	Ras association (RalGDS/AF-6) domain family member 2
mmu-miR-1a-3p	ENSMUST00000028829	151	-16.24	ENSMUSG00000027351	Spred1	sprouty protein with EVH-1 domain 1, related sequence
mmu-miR-1a-3p	ENSMUST00000028852	150	-12.27	ENSMUSG00000027374	Mrps5	mitochondrial ribosomal protein S5
mmu-miR-1a-3p	ENSMUST00000028855	151	-11.17	ENSMUSG00000027376	Prom2	prominin 2
mmu-miR-1a-3p	ENSMUST00000028882	154	-14.54	ENSMUSG00000027399	Il1a	interleukin 1 alpha
mmu-miR-1a-3p	ENSMUST00000028905	152	-10.2	ENSMUSG00000027419	Pcsk2	proprotein convertase subtilisin/kexin type 2
mmu-miR-1a-3p	ENSMUST00000028921	152	-13.1	ENSMUSG00000027433	Xrn2	5'-3' exoribonuclease 2
mmu-miR-1a-3p	ENSMUST00000029069	158	-19.09	ENSMUSG00000027552	E2f5	E2F transcription factor 5
mmu-miR-1a-3p	ENSMUST00000029106	159	-17.25	ENSMUSG00000027583	Zbtb46	zinc finger and BTB domain containing 46
mmu-miR-1a-3p	ENSMUST00000029155	159	-12.53	ENSMUSG00000027624	Epb41l1	erythrocyte membrane protein band 4.1 like 1
mmu-miR-1a-3p	ENSMUST00000029385	154	-12.25	ENSMUSG00000027808	Serp1	stress-associated endoplasmic reticulum protein 1
mmu-miR-1a-3p	ENSMUST00000029405	151	-16.93	ENSMUSG00000027823	Gmps	guanine monophosphate synthetase
mmu-miR-1a-3p	ENSMUST00000029476	150	-15.76	ENSMUSG00000027879	Sec22b	SEC22 homolog B, vesicle trafficking protein
mmu-miR-1a-3p	ENSMUST00000029533	151	-14.83	ENSMUSG00000027925	Sprr2j-ps	small proline-rich protein 2J, pseudogene
mmu-miR-1a-3p	ENSMUST00000029549	159	-15.04	ENSMUSG00000027940	Tpm3	tropomyosin 3, gamma
mmu-miR-1a-3p	ENSMUST00000029551	154	-15.34	ENSMUSG00000027942	4933434E20Rik	RIKEN cDNA 4933434E20 gene
mmu-miR-1a-3p	ENSMUST00000029569	151	-11.93	ENSMUSG00000027957	Slc35a3	solute carrier family 35 (UDP-N-acetylglucosamine (UDP-GlcNAc) transporter), member 3
mmu-miR-1a-3p	ENSMUST00000029571	150	-12.68	ENSMUSG00000027959	Sass6	spindle assembly 6 homolog (C. elegans)
mmu-miR-1a-3p	ENSMUST00000029769	150	-13.34	ENSMUSG00000028124	Gclm	glutamate-cysteine ligase, modifier subunit
mmu-miR-1a-3p	ENSMUST00000029773	163	-15.17	ENSMUSG00000053931	Cnn3	calponin 3, acidic
mmu-miR-1a-3p	ENSMUST00000029803	154	-12.6	ENSMUSG00000028156	Eif4e	eukaryotic translation initiation factor 4E
mmu-miR-1a-3p	ENSMUST00000029838	152	-14.58	ENSMUSG00000028187	Rpf1	ribosome production factor 1 homolog (S. cerevisiae)
mmu-miR-1a-3p	ENSMUST00000029925	150	-13.95	ENSMUSG00000028261	Ndufaf4	NADH dehydrogenase (ubiquinone) 1 alpha subcomplex, assembly factor 4
mmu-miR-1a-3p	ENSMUST00000030028	150	-13.9	ENSMUSG00000028343	Erp44	endoplasmic reticulum protein 44
mmu-miR-1a-3p	ENSMUST00000030142	150	-20.49	ENSMUSG00000028434	Epb41l4b	erythrocyte membrane protein band 4.1 like 4b
mmu-miR-1a-3p	ENSMUST00000030184	156	-15.08	ENSMUSG00000028464	Tpm2	tropomyosin 2, beta
mmu-miR-1a-3p	ENSMUST00000030313	166	-16.7	ENSMUSG00000028578	Caap1	caspase activity and apoptosis inhibitor 1
mmu-miR-1a-3p	ENSMUST00000030375	151	-14.06	ENSMUSG00000028629	Exo5	exonuclease 5
mmu-miR-1a-3p	ENSMUST00000030396	151	-15.46	ENSMUSG00000028644	Ermap	erythroblast membrane-associated protein
mmu-miR-1a-3p	ENSMUST00000030508	164	-17.07	ENSMUSG00000028736	Pax7	paired box 7
mmu-miR-1a-3p	ENSMUST00000030606	150	-11.73	ENSMUSG00000059713	Rcan3	regulator of calcineurin 3
mmu-miR-1a-3p	ENSMUST00000030660	167	-16.15	ENSMUSG00000028847	Trappc3	trafficking protein particle complex 3
mmu-miR-1a-3p	ENSMUST00000030763	163	-15.1	ENSMUSG00000028926	Cdk14	cyclin-dependent kinase 14
mmu-miR-1a-3p	ENSMUST00000030787	151	-11.37	ENSMUSG00000028945	Rheb	Ras homolog enriched in brain
mmu-miR-1a-3p	ENSMUST00000030849	158	-14.31	ENSMUSG00000028995	Fam126a	family with sequence similarity 126, member A
mmu-miR-1a-3p	ENSMUST00000030920	151	-15.35	ENSMUSG00000048271	Rbm33	RNA binding motif protein 33
mmu-miR-1a-3p	ENSMUST00000030971	159	-15.01	ENSMUSG00000029090	Adgra3	adhesion G protein-coupled receptor A3
mmu-miR-1a-3p	ENSMUST00000031061	163	-10.15	ENSMUSG00000029169	Dhx15	DEAH (Asp-Glu-Ala-His) box polypeptide 15
mmu-miR-1a-3p	ENSMUST00000031097	150	-15.15	ENSMUSG00000029196	Tada2b	transcriptional adaptor 2B
mmu-miR-1a-3p	ENSMUST00000031160	161	-14.52	ENSMUSG00000029247	Paics	phosphoribosylaminoimidazole carboxylase, phosphoribosylaminoribosylaminoimidazole, succinocarboxamide synthetase
mmu-miR-1a-3p	ENSMUST00000031199	160	-16.09	ENSMUSG00000029269	Sult1b1	sulfotransferase family 1B, member 1
mmu-miR-1a-3p	ENSMUST00000031229	150	-12.61	ENSMUSG00000029291	Rufy3	RUN and FYVE domain containing 3
mmu-miR-1a-3p	ENSMUST00000031238	153	-13.23	ENSMUSG00000029298	Gbp9	guanylate-binding protein 9
mmu-miR-1a-3p	ENSMUST00000031327	150	-14.88	ENSMUSG00000029380	Cxcl1	chemokine (C-X-C motif) ligand 1
mmu-miR-1a-3p	ENSMUST00000031411	150	-15.45	ENSMUSG00000029455	Aldh2	aldehyde dehydrogenase 2, mitochondrial
mmu-miR-1a-3p	ENSMUST00000031530	152	-14.55	ENSMUSG00000029550	Sppl3	signal peptide peptidase 3
mmu-miR-1a-3p	ENSMUST00000031736	160	-15.34	ENSMUSG00000029722	Agfg2	ArfGAP with FG repeats 2
mmu-miR-1a-3p	ENSMUST00000031787	152	-18.64	ENSMUSG00000005503	Evx1	even-skipped homeobox 1
mmu-miR-1a-3p	ENSMUST00000031805	155	-16.13	ENSMUSG00000029787	Avl9	AVL9 homolog (S. cerevisiase)
mmu-miR-1a-3p	ENSMUST00000032128	160	-15.4	ENSMUSG00000030049	Gkn2	gastrokine 2
mmu-miR-1a-3p	ENSMUST00000032134	164	-16.88	ENSMUSG00000030055	Rab43	RAB43, member RAS oncogene family
mmu-miR-1a-3p	ENSMUST00000032192	152	-13.45	ENSMUSG00000030102	Itpr1	inositol 1,4,5-trisphosphate receptor 1
mmu-miR-1a-3p	ENSMUST00000032263	157	-11.83	ENSMUSG00000030160	Tmem52b	transmembrane protein 52B
mmu-miR-1a-3p	ENSMUST00000032362	152	-13.52	ENSMUSG00000030235	Slco1c1	solute carrier organic anion transporter family, member 1c1
mmu-miR-1a-3p	ENSMUST00000032399	153	-10.17	ENSMUSG00000030265	Kras	Kirsten rat sarcoma viral oncogene homolog
mmu-miR-1a-3p	ENSMUST00000032457	154	-17.2	ENSMUSG00000030314	Atg7	autophagy related 7
mmu-miR-1a-3p	ENSMUST00000032820	151	-15.34	ENSMUSG00000022228	Zscan26	zinc finger and SCAN domain containing 26
mmu-miR-1a-3p	ENSMUST00000032839	152	-16.56	ENSMUSG00000030610	Det1	de-etiolated homolog 1 (Arabidopsis)
mmu-miR-1a-3p	ENSMUST00000032856	155	-18.16	ENSMUSG00000030621	Me3	malic enzyme 3, NADP(+)-dependent, mitochondrial
mmu-miR-1a-3p	ENSMUST00000032879	163	-14.54	ENSMUSG00000030643	Rab30	RAB30, member RAS oncogene family
mmu-miR-1a-3p	ENSMUST00000033001	159	-16.13	ENSMUSG00000030747	Dgat2	diacylglycerol O-acyltransferase 2
mmu-miR-1a-3p	ENSMUST00000033020	150	-14.16	ENSMUSG00000030760	Acer3	alkaline ceramidase 3
mmu-miR-1a-3p	ENSMUST00000033044	152	-10.99	ENSMUSG00000030780	BC017158	cDNA sequence BC017158
mmu-miR-1a-3p	ENSMUST00000033050	160	-15.8	ENSMUSG00000030787	Lyve1	lymphatic vessel endothelial hyaluronan receptor 1
mmu-miR-1a-3p	ENSMUST00000033241	154	-13.22	ENSMUSG00000030946	Lhpp	phospholysine phosphohistidine inorganic pyrophosphate phosphatase
mmu-miR-1a-3p	ENSMUST00000033429	151	-11.53	ENSMUSG00000031103	Elf4	E74-like factor 4 (ets domain transcription factor)
mmu-miR-1a-3p	ENSMUST00000033478	153	-17.2	ENSMUSG00000031139	Mcf2	mcf.2 transforming sequence
mmu-miR-1a-3p	ENSMUST00000033490	152	-14.55	ENSMUSG00000031150	Ccdc120	coiled-coil domain containing 120
mmu-miR-1a-3p	ENSMUST00000033547	157	-18.11	ENSMUSG00000016382	Pls3	plastin 3 (T-isoform)
mmu-miR-1a-3p	ENSMUST00000033626	150	-14.59	ENSMUSG00000031271	Serpina7	serine (or cysteine) peptidase inhibitor, clade A (alpha-1 antiproteinase, antitrypsin), member 7
mmu-miR-1a-3p	ENSMUST00000033695	154	-10.66	ENSMUSG00000031333	Abcb7	ATP-binding cassette, sub-family B (MDR/TAP), member 7
mmu-miR-1a-3p	ENSMUST00000033730	165	-17.71	ENSMUSG00000031364	Grpr	gastrin releasing peptide receptor
mmu-miR-1a-3p	ENSMUST00000033952	158	-13.87	ENSMUSG00000031548	Sfrp1	secreted frizzled-related protein 1
mmu-miR-1a-3p	ENSMUST00000034021	155	-15.78	ENSMUSG00000031608	Galnt7	UDP-N-acetyl-alpha-D-galactosamine: polypeptide N-acetylgalactosaminyltransferase 7
mmu-miR-1a-3p	ENSMUST00000034111	157	-12.3	ENSMUSG00000031684	Slc10a7	solute carrier family 10 (sodium/bile acid cotransporter family), member 7
mmu-miR-1a-3p	ENSMUST00000034121	151	-14.28	ENSMUSG00000005142	Man2b1	mannosidase 2, alpha B1
mmu-miR-1a-3p	ENSMUST00000034175	165	-13.29	ENSMUSG00000031732	Phlpp2	PH domain and leucine rich repeat protein phosphatase 2
mmu-miR-1a-3p	ENSMUST00000034277	171	-21.26	ENSMUSG00000031819	Emc8	ER membrane protein complex subunit 8
mmu-miR-1a-3p	ENSMUST00000034282	151	-13.15	ENSMUSG00000031825	Crispld2	cysteine-rich secretory protein LCCL domain containing 2
mmu-miR-1a-3p	ENSMUST00000034303	154	-17.44	ENSMUSG00000031843	Mphosph6	M phase phosphoprotein 6
mmu-miR-1a-3p	ENSMUST00000034328	157	-15.75	ENSMUSG00000031864	Ints10	integrator complex subunit 10
mmu-miR-1a-3p	ENSMUST00000034437	162	-18.91	ENSMUSG00000031959	Wdr59	WD repeat domain 59
mmu-miR-1a-3p	ENSMUST00000034452	157	-17.81	ENSMUSG00000031971	Ccsap	centriole, cilia and spindle associated protein
mmu-miR-1a-3p	ENSMUST00000034463	154	-15.08	ENSMUSG00000031982	Arv1	ARV1 homolog, fatty acid homeostasis modulator
mmu-miR-1a-3p	ENSMUST00000034534	151	-16.41	ENSMUSG00000032035	Ets1	E26 avian leukemia oncogene 1, 5' domain
mmu-miR-1a-3p	ENSMUST00000034600	162	-17.54	ENSMUSG00000032092	Mpzl2	myelin protein zero-like 2
mmu-miR-1a-3p	ENSMUST00000034612	150	-16.43	ENSMUSG00000032101	Ddx25	DEAD (Asp-Glu-Ala-Asp) box polypeptide 25
mmu-miR-1a-3p	ENSMUST00000034629	161	-16.83	ENSMUSG00000032119	Hinfp	histone H4 transcription factor
mmu-miR-1a-3p	ENSMUST00000034787	157	-15.1	ENSMUSG00000032253	Phip	pleckstrin homology domain interacting protein
mmu-miR-1a-3p	ENSMUST00000034829	160	-13.2	ENSMUSG00000032289	Thsd4	thrombospondin, type I, domain containing 4
mmu-miR-1a-3p	ENSMUST00000034846	152	-10.22	ENSMUSG00000032300	1700017B05Rik	RIKEN cDNA 1700017B05 gene
mmu-miR-1a-3p	ENSMUST00000034878	150	-13.08	ENSMUSG00000032328	Tmem30a	transmembrane protein 30A
mmu-miR-1a-3p	ENSMUST00000035024	150	-14.58	ENSMUSG00000032449	Slc25a36	solute carrier family 25, member 36
mmu-miR-1a-3p	ENSMUST00000035026	155	-16.09	ENSMUSG00000032451	Trim42	tripartite motif-containing 42
mmu-miR-1a-3p	ENSMUST00000035075	150	-14.34	ENSMUSG00000032494	Tdgf1	teratocarcinoma-derived growth factor 1
mmu-miR-1a-3p	ENSMUST00000035128	160	-15.78	ENSMUSG00000032540	Abhd5	abhydrolase domain containing 5
mmu-miR-1a-3p	ENSMUST00000035155	154	-18.14	ENSMUSG00000032549	Rab6b	RAB6B, member RAS oncogene family
mmu-miR-1a-3p	ENSMUST00000035208	160	-14.92	ENSMUSG00000032589	Bsn	bassoon
mmu-miR-1a-3p	ENSMUST00000035340	159	-15.56	ENSMUSG00000034235	Usp54	ankyrin repeat domain 6
mmu-miR-1a-3p	ENSMUST00000035719	151	-11.91	ENSMUSG00000040183	Ankrd6	MON1 homolog b (yeast)
mmu-miR-1a-3p	ENSMUST00000035777	151	-13.71	ENSMUSG00000078908	Mon1b	fibrinogen-like protein 2
mmu-miR-1a-3p	ENSMUST00000035799	151	-14.46	ENSMUSG00000039899	Fgl2	cysteine dioxygenase 1, cytosolic
mmu-miR-1a-3p	ENSMUST00000035804	163	-20.76	ENSMUSG00000033022	Cdo1	Fraser extracellular matrix complex subunit 1
mmu-miR-1a-3p	ENSMUST00000036019	157	-17.43	ENSMUSG00000034687	Fras1	coiled-coil domain containing 93
mmu-miR-1a-3p	ENSMUST00000036025	150	-12.15	ENSMUSG00000026339	Ccdc93	fem-1 homolog c (C.elegans)
mmu-miR-1a-3p	ENSMUST00000036226	159	-21.1	ENSMUSG00000033319	Fem1c	5-hydroxytryptamine (serotonin) receptor 5A
mmu-miR-1a-3p	ENSMUST00000036227	150	-14.32	ENSMUSG00000039106	Htr5a	5-hydroxytryptamine (serotonin) receptor 2C
mmu-miR-1a-3p	ENSMUST00000036303	158	-14.52	ENSMUSG00000041380	Htr2c	praja ring finger 1, E3 ubiquitin protein ligase
mmu-miR-1a-3p	ENSMUST00000036354	153	-13.62	ENSMUSG00000034403	Pja1	chondroitin sulfate synthase 1
mmu-miR-1a-3p	ENSMUST00000036372	166	-16.32	ENSMUSG00000032640	Chsy1	charged multivesicular body protein 7
mmu-miR-1a-3p	ENSMUST00000036381	156	-15.99	ENSMUSG00000034190	Chmp7	mitochondrial ribosomal protein L1
mmu-miR-1a-3p	ENSMUST00000036437	152	-11.15	ENSMUSG00000029486	Mrpl1	round spermatid basic protein 1-like
mmu-miR-1a-3p	ENSMUST00000036489	155	-11.31	ENSMUSG00000039968	Rsbn1l	family with sequence similarity 117, member B
mmu-miR-1a-3p	ENSMUST00000036540	152	-17.01	ENSMUSG00000041040	Fam117b	interleukin 22 receptor, alpha 2
mmu-miR-1a-3p	ENSMUST00000036564	152	-20.31	ENSMUSG00000039760	Il22ra2	RIKEN cDNA 1700034J05 gene
mmu-miR-1a-3p	ENSMUST00000036592	157	-13.12	ENSMUSG00000040163	1700034J05Rik	CTD (carboxy-terminal domain, RNA polymerase II, polypeptide A) small phosphatase like 2
mmu-miR-1a-3p	ENSMUST00000036647	154	-13.26	ENSMUSG00000033411	Ctdspl2	HECT domain and ankyrin repeat containing, E3 ubiquitin protein ligase 1
mmu-miR-1a-3p	ENSMUST00000037044	150	-17.57	ENSMUSG00000038822	Hace1	potassium inwardly-rectifying channel, subfamily J, member 15
mmu-miR-1a-3p	ENSMUST00000037154	150	-13.44	ENSMUSG00000062609	Kcnj15	DNA segment, Chr 15, ERATO Doi 621, expressed
mmu-miR-1a-3p	ENSMUST00000037270	152	-14.03	ENSMUSG00000037119	D15Ertd621e	abhydrolase domain containing 2
mmu-miR-1a-3p	ENSMUST00000037315	155	-13.37	ENSMUSG00000039202	Abhd2	tripartite motif-containing 45
mmu-miR-1a-3p	ENSMUST00000037409	156	-15.61	ENSMUSG00000033233	Trim45	WAS/WASL interacting protein family, member 2
mmu-miR-1a-3p	ENSMUST00000037480	165	-18.46	ENSMUSG00000038013	Wipf2	RAN binding protein 17
mmu-miR-1a-3p	ENSMUST00000037522	162	-17.03	ENSMUSG00000040594	Ranbp17	MON2 homolog (yeast)
mmu-miR-1a-3p	ENSMUST00000037557	151	-14.01	ENSMUSG00000034602	Mon2	Casitas B-lineage lymphoma
mmu-miR-1a-3p	ENSMUST00000037644	158	-15.78	ENSMUSG00000034342	Cbl	heterogeneous nuclear ribonucleoprotein U
mmu-miR-1a-3p	ENSMUST00000037748	159	-16.71	ENSMUSG00000039630	Hnrnpu	neural cell adhesion molecule 2
mmu-miR-1a-3p	ENSMUST00000037785	156	-14.1	ENSMUSG00000022762	Ncam2	sorting nexin 2
mmu-miR-1a-3p	ENSMUST00000037850	156	-14.83	ENSMUSG00000034484	Snx2	tubulin tyrosine ligase-like family, member 7
mmu-miR-1a-3p	ENSMUST00000037942	165	-18.19	ENSMUSG00000036745	Ttll7	LIM domain containing preferred translocation partner in lipoma
mmu-miR-1a-3p	ENSMUST00000038053	158	-17.68	ENSMUSG00000033306	Lpp	ATPase, Ca++-sequestering
mmu-miR-1a-3p	ENSMUST00000038118	158	-15.84	ENSMUSG00000032570	Atp2c1	predicted gene 7008
mmu-miR-1a-3p	ENSMUST00000038121	158	-21.35	ENSMUSG00000035983	Gm7008	DnaJ heat shock protein family (Hsp40) member C6
mmu-miR-1a-3p	ENSMUST00000038193	162	-18.91	ENSMUSG00000031959	Wdr59	mannoside acetylglucosaminyltransferase 5
mmu-miR-1a-3p	ENSMUST00000038207	158	-18.38	ENSMUSG00000028528	Dnajc6	B cell translocation gene 1, anti-proliferative
mmu-miR-1a-3p	ENSMUST00000038361	153	-17.91	ENSMUSG00000036155	Mgat5	ribonucleoprotein, PTB-binding 2
mmu-miR-1a-3p	ENSMUST00000038377	152	-14.98	ENSMUSG00000036478	Btg1	golgi integral membrane protein 4
mmu-miR-1a-3p	ENSMUST00000038463	154	-15.36	ENSMUSG00000035275	Raver2	tousled-like kinase 1
mmu-miR-1a-3p	ENSMUST00000038563	159	-16.93	ENSMUSG00000034109	Golim4	potassium voltage-gated channel, shaker-related subfamily, member 2
mmu-miR-1a-3p	ENSMUST00000038584	150	-12.15	ENSMUSG00000041997	Tlk1	SRY (sex determining region Y)-box 5
mmu-miR-1a-3p	ENSMUST00000038695	151	-22.49	ENSMUSG00000040724	Kcna2	WEE1 homolog 2 (S. pombe)
mmu-miR-1a-3p	ENSMUST00000038815	153	-14	ENSMUSG00000041540	Sox5	secreted and transmembrane 1B
mmu-miR-1a-3p	ENSMUST00000038907	153	-12.54	ENSMUSG00000037159	Wee2	transmembrane channel-like gene family 3
mmu-miR-1a-3p	ENSMUST00000039309	154	-12.13	ENSMUSG00000039364	Sectm1b	pyruvate dehydrogenase phosphatase regulatory subunit
mmu-miR-1a-3p	ENSMUST00000039317	160	-19.45	ENSMUSG00000038540	Tmc3	kyphoscoliosis peptidase
mmu-miR-1a-3p	ENSMUST00000039333	150	-14.98	ENSMUSG00000033624	Pdpr	neurotrophic tyrosine kinase, receptor, type 3
mmu-miR-1a-3p	ENSMUST00000039390	150	-14.45	ENSMUSG00000035606	Ky	membrane-associated ring finger (C3HC4) 1
mmu-miR-1a-3p	ENSMUST00000039431	150	-14.67	ENSMUSG00000059146	Ntrk3	phospholipid phosphatase related 5
mmu-miR-1a-3p	ENSMUST00000039540	162	-14.47	ENSMUSG00000036469	2018-03-01	benzodiazepine receptor associated protein 1
mmu-miR-1a-3p	ENSMUST00000039564	156	-12.33	ENSMUSG00000033342	Plppr5	AF4/FMR2 family, member 3
mmu-miR-1a-3p	ENSMUST00000039627	161	-13.51	ENSMUSG00000034156	Bzrap1	solute carrier family 25 (mitochondrial carrier; phosphate carrier), member 23
mmu-miR-1a-3p	ENSMUST00000039734	155	-17.1	ENSMUSG00000015127	Unkl	arylsulfatase i
mmu-miR-1a-3p	ENSMUST00000039827	153	-14.82	ENSMUSG00000037138	Aff3	phosphatidylinositol transfer protein, cytoplasmic 1
mmu-miR-1a-3p	ENSMUST00000040280	153	-15.67	ENSMUSG00000046329	Slc25a23	galactosidase, beta 1-like 2
mmu-miR-1a-3p	ENSMUST00000040359	150	-17.1	ENSMUSG00000036412	Arsi	family with sequence similarity 13, member B
mmu-miR-1a-3p	ENSMUST00000040380	159	-15.18	ENSMUSG00000040430	Pitpnc1	a disintegrin-like and metallopeptidase (reprolysin type) with thrombospondin type 1 motif, 2
mmu-miR-1a-3p	ENSMUST00000040398	159	-14.09	ENSMUSG00000036395	Glb1l2	small integral membrane protein 14
mmu-miR-1a-3p	ENSMUST00000040506	150	-11.64	ENSMUSG00000036501	Fam13b	zinc finger protein 300
mmu-miR-1a-3p	ENSMUST00000040523	163	-12.76	ENSMUSG00000036545	Adamts2	ankyrin repeat domain 13c
mmu-miR-1a-3p	ENSMUST00000040532	156	-15.3	ENSMUSG00000037822	Smim14	synovial sarcoma translocation, Chromosome 18
mmu-miR-1a-3p	ENSMUST00000040667	155	-18.16	ENSMUSG00000031079	Zfp300	synovial sarcoma translocation gene on chromosome 18-like 1
mmu-miR-1a-3p	ENSMUST00000040787	156	-13.54	ENSMUSG00000039988	Ankrd13c	elaC ribonuclease Z 1
mmu-miR-1a-3p	ENSMUST00000040924	162	-14.55	ENSMUSG00000037013	Ss18	mesenchyme homeobox 2
mmu-miR-1a-3p	ENSMUST00000040964	162	-14.55	ENSMUSG00000037013	Ss18	shisa family member 4
mmu-miR-1a-3p	ENSMUST00000041126	169	-16.23	ENSMUSG00000039086	Ss18l1	mannosidase, endo-alpha
mmu-miR-1a-3p	ENSMUST00000041138	155	-12.42	ENSMUSG00000036941	Elac1	neuronal growth regulator 1
mmu-miR-1a-3p	ENSMUST00000041183	158	-17.56	ENSMUSG00000036144	Meox2	sorting nexin 25
mmu-miR-1a-3p	ENSMUST00000041240	151	-14.92	ENSMUSG00000041889	Shisa4	PDX1 C-terminal inhibiting factor 1
mmu-miR-1a-3p	ENSMUST00000041374	153	-12.86	ENSMUSG00000040520	Manea	neurogenic differentiation 2
mmu-miR-1a-3p	ENSMUST00000041425	163	-13.2	ENSMUSG00000040037	Negr1	transcription factor 7 like 2, T cell specific, HMG box
mmu-miR-1a-3p	ENSMUST00000041582	154	-13.67	ENSMUSG00000038291	Snx25	HMG box domain containing 4
mmu-miR-1a-3p	ENSMUST00000041643	159	-12.95	ENSMUSG00000039849	Pcif1	TBC1 domain family, member 2B
mmu-miR-1a-3p	ENSMUST00000041685	159	-13.64	ENSMUSG00000038255	Neurod2	mannoside acetylglucosaminyltransferase 4, isoenzyme A
mmu-miR-1a-3p	ENSMUST00000041717	170	-17.5	ENSMUSG00000024985	Tcf7l2	von Willebrand factor A domain containing 1
mmu-miR-1a-3p	ENSMUST00000041759	152	-19.34	ENSMUSG00000034518	Hmgxb4	interferon activated gene 203
mmu-miR-1a-3p	ENSMUST00000041767	151	-11.98	ENSMUSG00000037410	Tbc1d2b	nuclear transport factor 2-like export factor 2
mmu-miR-1a-3p	ENSMUST00000042161	165	-20.96	ENSMUSG00000026110	Mgat4a	solute carrier family 39 (metal ion transporter), member 11
mmu-miR-1a-3p	ENSMUST00000042196	151	-11.57	ENSMUSG00000042116	Vwa1	tripartite motif-containing 39
mmu-miR-1a-3p	ENSMUST00000042228	154	-16.92	ENSMUSG00000039997	Ifi203	F-box protein 45
mmu-miR-1a-3p	ENSMUST00000042329	159	-18.57	ENSMUSG00000042271	Nxt2	autophagy related 14
mmu-miR-1a-3p	ENSMUST00000042657	164	-13.89	ENSMUSG00000041654	Slc39a11	serpine1 mRNA binding protein 1
mmu-miR-1a-3p	ENSMUST00000042717	153	-12.44	ENSMUSG00000045409	Trim39	carboxylesterase 2G
mmu-miR-1a-3p	ENSMUST00000042732	154	-15.86	ENSMUSG00000035764	Fbxo45	TIP41, TOR signalling pathway regulator-like (S. cerevisiae)
mmu-miR-1a-3p	ENSMUST00000042988	155	-11.21	ENSMUSG00000037526	Atg14	predicted gene 11992
mmu-miR-1a-3p	ENSMUST00000042990	151	-15.72	ENSMUSG00000036371	Serbp1	ST8 alpha-N-acetyl-neuraminide alpha-2,8-sialyltransferase 4
mmu-miR-1a-3p	ENSMUST00000043183	151	-15.46	ENSMUSG00000031877	Ces2g	ankyrin repeat and IBR domain containing 1
mmu-miR-1a-3p	ENSMUST00000043235	152	-14.94	ENSMUSG00000040843	Tiprl	zyg-ll family member B, cell cycle regulator
mmu-miR-1a-3p	ENSMUST00000043285	163	-15.92	ENSMUSG00000040978	Gm11992	microphthalmia-associated transcription factor
mmu-miR-1a-3p	ENSMUST00000043336	163	-19.54	ENSMUSG00000040710	St8sia4	protein kinase N2
mmu-miR-1a-3p	ENSMUST00000043551	161	-15.71	ENSMUSG00000040351	Ankib1	mitochondrial ribosomal protein L47
mmu-miR-1a-3p	ENSMUST00000043616	153	-12.94	ENSMUSG00000034636	Zyg11b	SNF2 histone linker PHD RING helicase
mmu-miR-1a-3p	ENSMUST00000043637	150	-14.53	ENSMUSG00000035158	Mitf	ST6 (alpha-N-acetyl-neuraminyl-2,3-beta-galactosyl-1,3)-N-acetylgalactosaminide alpha-2,6-sialyltransferase 5
mmu-miR-1a-3p	ENSMUST00000043812	150	-18.06	ENSMUSG00000004591	Pkn2	K(lysine) acetyltransferase 6A
mmu-miR-1a-3p	ENSMUST00000043966	155	-15.09	ENSMUSG00000037531	Mrpl47	BRCA1 interacting protein C-terminal helicase 1
mmu-miR-1a-3p	ENSMUST00000044053	150	-17.43	ENSMUSG00000090112	Shprh	5-azacytidine induced gene 2
mmu-miR-1a-3p	ENSMUST00000044278	155	-14.52	ENSMUSG00000039037	St6galnac5	zinc finger protein 451
mmu-miR-1a-3p	ENSMUST00000044331	151	-16.34	ENSMUSG00000031540	Kat6a	testicular cell adhesion molecule 1
mmu-miR-1a-3p	ENSMUST00000044423	151	-15.12	ENSMUSG00000034329	Brip1	A kinase (PRKA) anchor protein (yotiao) 9
mmu-miR-1a-3p	ENSMUST00000044454	156	-12.83	ENSMUSG00000039285	Azi2	dedicator of cyto-kinesis 3
mmu-miR-1a-3p	ENSMUST00000044455	151	-13.21	ENSMUSG00000042197	Zfp451	jumonji, AT rich interactive domain 2
mmu-miR-1a-3p	ENSMUST00000044462	156	-19.65	ENSMUSG00000020712	Tcam1	V-set and transmembrane domain containing 2B
mmu-miR-1a-3p	ENSMUST00000044492	159	-17.65	ENSMUSG00000040407	Akap9	regulating synaptic membrane exocytosis 4
mmu-miR-1a-3p	ENSMUST00000044532	165	-13.54	ENSMUSG00000039716	Dock3	glycine-N-acyltransferase
mmu-miR-1a-3p	ENSMUST00000044608	154	-18.56	ENSMUSG00000038518	Jarid2	guanylate binding protein 7
mmu-miR-1a-3p	ENSMUST00000044705	155	-16.19	ENSMUSG00000039257	Vstm2b	spire homolog 1 (Drosophila)
mmu-miR-1a-3p	ENSMUST00000044734	150	-16.75	ENSMUSG00000035226	Rims4	alkaline ceramidase 2
mmu-miR-1a-3p	ENSMUST00000044976	163	-13.53	ENSMUSG00000063683	Glyat	transmembrane protein 59-like
mmu-miR-1a-3p	ENSMUST00000045097	156	-17.09	ENSMUSG00000040253	Gbp7	ras homolog gene family, member U
mmu-miR-1a-3p	ENSMUST00000045105	151	-17.01	ENSMUSG00000024533	Spire1	ligand dependent nuclear receptor corepressor-like
[truncated: 1,370 more rows]

## Sheet: mmu-miR-34a-5p
Additional file 9 The target genes of miR-34a-5p
[truncated: 3,180 more rows]

## Sheet: mmu-miR-335-3p
Additional file 9 The target genes of miR-335-3p
[truncated: 2,746 more rows]

[truncated: 1 more sheets: mmu-miR-592-5p]
